# Supplementary material for: Differentiable rotamer sampling with molecular force fields
Source: Brief Bioinform. 2023 Dec 12;25(1):bbad456. doi: 10.1093/bib/bbad456 (PMC10720392; doi:10.1093/bib/bbad456)
Supplement: Trajectory_1_bbad456 [file trajectory_1_bbad456.zip]

Archive with 1 entries (1 files):
- Trajectory_1_bbad456.pdb
