# Supplementary material for: Differentiable rotamer sampling with molecular force fields
Source: Brief Bioinform. 2023 Dec 12;25(1):bbad456. doi: 10.1093/bib/bbad456 (PMC10720392; doi:10.1093/bib/bbad456)
Supplement: Trajectory_1_bbad456 [file trajectory_1_bbad456.zip › Trajectory_1_bbad456.pdb]

REMARK   1 CREATED WITH OPENMM 7.7, 2023-01-23
MODEL outputorigrandAcc_test_H1kn_contstop5000_0.616_10_pre1000/testannealOld200.pdb
ATOM      1  N   MET A   1      -0.964 -11.141  -6.823  1.00  0.00           N  
ATOM      2  CA  MET A   1      -1.704  -9.875  -6.548  1.00  0.00           C  
ATOM      3  C   MET A   1      -2.295  -9.929  -5.138  1.00  0.00           C  
ATOM      4  O   MET A   1      -2.875 -10.918  -4.732  1.00  0.00           O  
ATOM      5  CB  MET A   1      -2.819  -9.692  -7.583  1.00  0.00           C  
ATOM      6  CG  MET A   1      -2.311  -8.802  -8.723  1.00  0.00           C  
ATOM      7  SD  MET A   1      -2.680  -9.585 -10.318  1.00  0.00           S  
ATOM      8  CE  MET A   1      -3.491  -8.163 -11.092  1.00  0.00           C  
ATOM      9  H   MET A   1      -1.268 -11.875  -6.150  1.00  0.00           H  
ATOM     10  H2  MET A   1      -1.164 -11.456  -7.795  1.00  0.00           H  
ATOM     11  H3  MET A   1       0.058 -10.977  -6.714  1.00  0.00           H  
ATOM     12  HA  MET A   1      -1.019  -9.042  -6.611  1.00  0.00           H  
ATOM     13  HB2 MET A   1      -3.108 -10.655  -7.977  1.00  0.00           H  
ATOM     14  HB3 MET A   1      -3.670  -9.222  -7.116  1.00  0.00           H  
ATOM     15  HG2 MET A   1      -2.796  -7.840  -8.674  1.00  0.00           H  
ATOM     16  HG3 MET A   1      -1.244  -8.669  -8.621  1.00  0.00           H  
ATOM     17  HE1 MET A   1      -3.004  -7.253 -10.777  1.00  0.00           H  
ATOM     18  HE2 MET A   1      -3.424  -8.253 -12.167  1.00  0.00           H  
ATOM     19  HE3 MET A   1      -4.528  -8.137 -10.792  1.00  0.00           H  
ATOM     20  N   LEU A   2      -2.135  -8.876  -4.385  1.00  0.00           N  
ATOM     21  CA  LEU A   2      -2.634  -8.864  -2.983  1.00  0.00           C  
ATOM     22  C   LEU A   2      -4.156  -8.976  -2.959  1.00  0.00           C  
ATOM     23  O   LEU A   2      -4.863  -8.003  -3.129  1.00  0.00           O  
ATOM     24  CB  LEU A   2      -2.209  -7.563  -2.308  1.00  0.00           C  
ATOM     25  CG  LEU A   2      -1.079  -7.861  -1.326  1.00  0.00           C  
ATOM     26  CD1 LEU A   2       0.220  -8.092  -2.100  1.00  0.00           C  
ATOM     27  CD2 LEU A   2      -0.905  -6.680  -0.370  1.00  0.00           C  
ATOM     28  H   LEU A   2      -1.668  -8.091  -4.737  1.00  0.00           H  
ATOM     29  HA  LEU A   2      -2.209  -9.697  -2.447  1.00  0.00           H  
ATOM     30  HB2 LEU A   2      -1.863  -6.863  -3.058  1.00  0.00           H  
ATOM     31  HB3 LEU A   2      -3.045  -7.136  -1.777  1.00  0.00           H  
ATOM     32  HG  LEU A   2      -1.324  -8.749  -0.764  1.00  0.00           H  
ATOM     33 HD11 LEU A   2       0.047  -8.804  -2.891  1.00  0.00           H  
ATOM     34 HD12 LEU A   2       0.557  -7.159  -2.524  1.00  0.00           H  
ATOM     35 HD13 LEU A   2       0.975  -8.475  -1.427  1.00  0.00           H  
ATOM     36 HD21 LEU A   2      -1.622  -5.908  -0.612  1.00  0.00           H  
ATOM     37 HD22 LEU A   2      -1.064  -7.011   0.644  1.00  0.00           H  
ATOM     38 HD23 LEU A   2       0.093  -6.285  -0.467  1.00  0.00           H  
ATOM     39  N   SER A   3      -4.667 -10.153  -2.727  1.00  0.00           N  
ATOM     40  CA  SER A   3      -6.141 -10.310  -2.626  1.00  0.00           C  
ATOM     41  C   SER A   3      -6.634  -9.418  -1.488  1.00  0.00           C  
ATOM     42  O   SER A   3      -5.876  -9.056  -0.613  1.00  0.00           O  
ATOM     43  CB  SER A   3      -6.480 -11.769  -2.322  1.00  0.00           C  
ATOM     44  OG  SER A   3      -5.345 -12.404  -1.747  1.00  0.00           O  
ATOM     45  H   SER A   3      -4.081 -10.928  -2.603  1.00  0.00           H  
ATOM     46  HA  SER A   3      -6.607 -10.009  -3.553  1.00  0.00           H  
ATOM     47  HB2 SER A   3      -7.306 -11.813  -1.625  1.00  0.00           H  
ATOM     48  HB3 SER A   3      -6.757 -12.273  -3.240  1.00  0.00           H  
ATOM     49  HG  SER A   3      -5.593 -13.300  -1.512  1.00  0.00           H  
ATOM     50  N   ASP A   4      -7.883  -9.055  -1.487  1.00  0.00           N  
ATOM     51  CA  ASP A   4      -8.387  -8.116  -0.442  1.00  0.00           C  
ATOM     52  C   ASP A   4      -7.774  -8.464   0.921  1.00  0.00           C  
ATOM     53  O   ASP A   4      -6.899  -7.780   1.411  1.00  0.00           O  
ATOM     54  CB  ASP A   4      -9.911  -8.224  -0.361  1.00  0.00           C  
ATOM     55  CG  ASP A   4     -10.539  -7.362  -1.458  1.00  0.00           C  
ATOM     56  OD1 ASP A   4      -9.993  -7.337  -2.548  1.00  0.00           O  
ATOM     57  OD2 ASP A   4     -11.555  -6.742  -1.188  1.00  0.00           O  
ATOM     58  H   ASP A   4      -8.491  -9.389  -2.179  1.00  0.00           H  
ATOM     59  HA  ASP A   4      -8.113  -7.105  -0.708  1.00  0.00           H  
ATOM     60  HB2 ASP A   4     -10.208  -9.254  -0.498  1.00  0.00           H  
ATOM     61  HB3 ASP A   4     -10.248  -7.878   0.605  1.00  0.00           H  
ATOM     62  N   GLU A   5      -8.237  -9.517   1.539  1.00  0.00           N  
ATOM     63  CA  GLU A   5      -7.783  -9.851   2.927  1.00  0.00           C  
ATOM     64  C   GLU A   5      -6.365  -9.320   3.186  1.00  0.00           C  
ATOM     65  O   GLU A   5      -6.154  -8.501   4.058  1.00  0.00           O  
ATOM     66  CB  GLU A   5      -7.782 -11.371   3.119  1.00  0.00           C  
ATOM     67  CG  GLU A   5      -9.186 -11.927   2.897  1.00  0.00           C  
ATOM     68  CD  GLU A   5      -9.504 -12.942   3.998  1.00  0.00           C  
ATOM     69  OE1 GLU A   5      -8.637 -13.190   4.821  1.00  0.00           O  
ATOM     70  OE2 GLU A   5     -10.609 -13.456   3.996  1.00  0.00           O  
ATOM     71  H   GLU A   5      -8.896 -10.088   1.093  1.00  0.00           H  
ATOM     72  HA  GLU A   5      -8.461  -9.403   3.636  1.00  0.00           H  
ATOM     73  HB2 GLU A   5      -7.107 -11.822   2.412  1.00  0.00           H  
ATOM     74  HB3 GLU A   5      -7.459 -11.608   4.120  1.00  0.00           H  
ATOM     75  HG2 GLU A   5      -9.906 -11.120   2.923  1.00  0.00           H  
ATOM     76  HG3 GLU A   5      -9.223 -12.418   1.937  1.00  0.00           H  
ATOM     77  N   ASP A   6      -5.388  -9.790   2.455  1.00  0.00           N  
ATOM     78  CA  ASP A   6      -3.976  -9.419   2.777  1.00  0.00           C  
ATOM     79  C   ASP A   6      -3.854  -7.897   2.872  1.00  0.00           C  
ATOM     80  O   ASP A   6      -3.528  -7.360   3.910  1.00  0.00           O  
ATOM     81  CB  ASP A   6      -3.048  -9.946   1.679  1.00  0.00           C  
ATOM     82  CG  ASP A   6      -2.628 -11.380   2.008  1.00  0.00           C  
ATOM     83  OD1 ASP A   6      -3.508 -12.214   2.159  1.00  0.00           O  
ATOM     84  OD2 ASP A   6      -1.436 -11.621   2.104  1.00  0.00           O  
ATOM     85  H   ASP A   6      -5.579 -10.396   1.708  1.00  0.00           H  
ATOM     86  HA  ASP A   6      -3.696  -9.855   3.727  1.00  0.00           H  
ATOM     87  HB2 ASP A   6      -3.568  -9.932   0.732  1.00  0.00           H  
ATOM     88  HB3 ASP A   6      -2.170  -9.322   1.616  1.00  0.00           H  
ATOM     89  N   PHE A   7      -4.132  -7.196   1.809  1.00  0.00           N  
ATOM     90  CA  PHE A   7      -3.892  -5.726   1.809  1.00  0.00           C  
ATOM     91  C   PHE A   7      -4.439  -5.153   3.099  1.00  0.00           C  
ATOM     92  O   PHE A   7      -3.744  -4.522   3.868  1.00  0.00           O  
ATOM     93  CB  PHE A   7      -4.661  -5.105   0.653  1.00  0.00           C  
ATOM     94  CG  PHE A   7      -4.131  -3.720   0.388  1.00  0.00           C  
ATOM     95  CD1 PHE A   7      -3.054  -3.523  -0.487  1.00  0.00           C  
ATOM     96  CD2 PHE A   7      -4.714  -2.629   1.040  1.00  0.00           C  
ATOM     97  CE1 PHE A   7      -2.569  -2.229  -0.707  1.00  0.00           C  
ATOM     98  CE2 PHE A   7      -4.224  -1.341   0.818  1.00  0.00           C  
ATOM     99  CZ  PHE A   7      -3.152  -1.143  -0.053  1.00  0.00           C  
ATOM    100  H   PHE A   7      -4.518  -7.629   1.022  1.00  0.00           H  
ATOM    101  HA  PHE A   7      -2.839  -5.511   1.722  1.00  0.00           H  
ATOM    102  HB2 PHE A   7      -4.553  -5.720  -0.217  1.00  0.00           H  
ATOM    103  HB3 PHE A   7      -5.707  -5.039   0.916  1.00  0.00           H  
ATOM    104  HD1 PHE A   7      -2.603  -4.362  -0.992  1.00  0.00           H  
ATOM    105  HD2 PHE A   7      -5.545  -2.781   1.711  1.00  0.00           H  
ATOM    106  HE1 PHE A   7      -1.736  -2.067  -1.372  1.00  0.00           H  
ATOM    107  HE2 PHE A   7      -4.671  -0.500   1.322  1.00  0.00           H  
ATOM    108  HZ  PHE A   7      -2.772  -0.155  -0.221  1.00  0.00           H  
ATOM    109  N   LYS A   8      -5.695  -5.370   3.312  1.00  0.00           N  
ATOM    110  CA  LYS A   8      -6.407  -4.709   4.444  1.00  0.00           C  
ATOM    111  C   LYS A   8      -5.471  -4.577   5.653  1.00  0.00           C  
ATOM    112  O   LYS A   8      -5.234  -3.490   6.147  1.00  0.00           O  
ATOM    113  CB  LYS A   8      -7.634  -5.537   4.837  1.00  0.00           C  
ATOM    114  CG  LYS A   8      -8.801  -4.592   5.126  1.00  0.00           C  
ATOM    115  CD  LYS A   8     -10.120  -5.223   4.664  1.00  0.00           C  
ATOM    116  CE  LYS A   8     -11.150  -4.117   4.413  1.00  0.00           C  
ATOM    117  NZ  LYS A   8     -12.083  -4.019   5.572  1.00  0.00           N  
ATOM    118  H   LYS A   8      -6.181  -5.973   2.705  1.00  0.00           H  
ATOM    119  HA  LYS A   8      -6.727  -3.724   4.133  1.00  0.00           H  
ATOM    120  HB2 LYS A   8      -7.897  -6.203   4.025  1.00  0.00           H  
ATOM    121  HB3 LYS A   8      -7.411  -6.115   5.720  1.00  0.00           H  
ATOM    122  HG2 LYS A   8      -8.848  -4.394   6.185  1.00  0.00           H  
ATOM    123  HG3 LYS A   8      -8.646  -3.663   4.597  1.00  0.00           H  
ATOM    124  HD2 LYS A   8      -9.958  -5.776   3.753  1.00  0.00           H  
ATOM    125  HD3 LYS A   8     -10.488  -5.892   5.428  1.00  0.00           H  
ATOM    126  HE2 LYS A   8     -10.642  -3.174   4.286  1.00  0.00           H  
ATOM    127  HE3 LYS A   8     -11.710  -4.347   3.520  1.00  0.00           H  
ATOM    128  HZ1 LYS A   8     -11.656  -4.475   6.403  1.00  0.00           H  
ATOM    129  HZ2 LYS A   8     -12.267  -3.019   5.783  1.00  0.00           H  
ATOM    130  HZ3 LYS A   8     -12.977  -4.497   5.340  1.00  0.00           H  
ATOM    131  N   ALA A   9      -4.943  -5.670   6.142  1.00  0.00           N  
ATOM    132  CA  ALA A   9      -4.143  -5.620   7.405  1.00  0.00           C  
ATOM    133  C   ALA A   9      -2.723  -5.130   7.108  1.00  0.00           C  
ATOM    134  O   ALA A   9      -1.764  -5.597   7.688  1.00  0.00           O  
ATOM    135  CB  ALA A   9      -4.072  -7.022   8.016  1.00  0.00           C  
ATOM    136  H   ALA A   9      -5.074  -6.526   5.682  1.00  0.00           H  
ATOM    137  HA  ALA A   9      -4.617  -4.947   8.105  1.00  0.00           H  
ATOM    138  HB1 ALA A   9      -4.919  -7.602   7.685  1.00  0.00           H  
ATOM    139  HB2 ALA A   9      -3.159  -7.506   7.698  1.00  0.00           H  
ATOM    140  HB3 ALA A   9      -4.084  -6.947   9.094  1.00  0.00           H  
ATOM    141  N   VAL A  10      -2.579  -4.196   6.209  1.00  0.00           N  
ATOM    142  CA  VAL A  10      -1.230  -3.649   5.920  1.00  0.00           C  
ATOM    143  C   VAL A  10      -1.329  -2.145   5.638  1.00  0.00           C  
ATOM    144  O   VAL A  10      -1.094  -1.329   6.507  1.00  0.00           O  
ATOM    145  CB  VAL A  10      -0.652  -4.373   4.708  1.00  0.00           C  
ATOM    146  CG1 VAL A  10       0.671  -3.723   4.305  1.00  0.00           C  
ATOM    147  CG2 VAL A  10      -0.411  -5.843   5.073  1.00  0.00           C  
ATOM    148  H   VAL A  10      -3.354  -3.862   5.721  1.00  0.00           H  
ATOM    149  HA  VAL A  10      -0.587  -3.810   6.773  1.00  0.00           H  
ATOM    150  HB  VAL A  10      -1.350  -4.313   3.886  1.00  0.00           H  
ATOM    151 HG11 VAL A  10       0.630  -2.661   4.504  1.00  0.00           H  
ATOM    152 HG12 VAL A  10       1.470  -4.166   4.876  1.00  0.00           H  
ATOM    153 HG13 VAL A  10       0.847  -3.886   3.252  1.00  0.00           H  
ATOM    154 HG21 VAL A  10      -1.223  -6.197   5.690  1.00  0.00           H  
ATOM    155 HG22 VAL A  10      -0.358  -6.435   4.173  1.00  0.00           H  
ATOM    156 HG23 VAL A  10       0.518  -5.929   5.617  1.00  0.00           H  
ATOM    157  N   PHE A  11      -1.712  -1.310   4.359  1.00  0.00           N  
ATOM    158  CA  PHE A  11      -1.572   0.101   4.819  1.00  0.00           C  
ATOM    159  C   PHE A  11      -2.844   0.522   5.551  1.00  0.00           C  
ATOM    160  O   PHE A  11      -2.877   0.655   6.757  1.00  0.00           O  
ATOM    161  CB  PHE A  11      -1.401   1.032   3.623  1.00  0.00           C  
ATOM    162  CG  PHE A  11      -0.134   0.715   2.877  1.00  0.00           C  
ATOM    163  CD1 PHE A  11       1.073   1.304   3.263  1.00  0.00           C  
ATOM    164  CD2 PHE A  11      -0.174  -0.141   1.775  1.00  0.00           C  
ATOM    165  CE1 PHE A  11       2.242   1.033   2.547  1.00  0.00           C  
ATOM    166  CE2 PHE A  11       0.991  -0.408   1.053  1.00  0.00           C  
ATOM    167  CZ  PHE A  11       2.201   0.178   1.438  1.00  0.00           C  
ATOM    168  H   PHE A  11      -1.997  -1.504   3.443  1.00  0.00           H  
ATOM    169  HA  PHE A  11      -0.717   0.193   5.475  1.00  0.00           H  
ATOM    170  HB2 PHE A  11      -2.243   0.914   2.957  1.00  0.00           H  
ATOM    171  HB3 PHE A  11      -1.361   2.055   3.971  1.00  0.00           H  
ATOM    172  HD1 PHE A  11       1.103   1.963   4.117  1.00  0.00           H  
ATOM    173  HD2 PHE A  11      -1.108  -0.596   1.480  1.00  0.00           H  
ATOM    174  HE1 PHE A  11       3.173   1.485   2.848  1.00  0.00           H  
ATOM    175  HE2 PHE A  11       0.957  -1.066   0.199  1.00  0.00           H  
ATOM    176  HZ  PHE A  11       3.100  -0.024   0.874  1.00  0.00           H  
ATOM    177  N   GLY A  12      -3.891   0.744   4.805  1.00  0.00           N  
ATOM    178  CA  GLY A  12      -5.160   1.247   5.396  1.00  0.00           C  
ATOM    179  C   GLY A  12      -5.877   2.084   4.335  1.00  0.00           C  
ATOM    180  O   GLY A  12      -7.045   1.895   4.060  1.00  0.00           O  
ATOM    181  H   GLY A  12      -3.836   0.590   3.839  1.00  0.00           H  
ATOM    182  HA2 GLY A  12      -5.783   0.409   5.687  1.00  0.00           H  
ATOM    183  HA3 GLY A  12      -4.945   1.862   6.254  1.00  0.00           H  
ATOM    184  N   MET A  13      -5.172   2.998   3.725  1.00  0.00           N  
ATOM    185  CA  MET A  13      -5.799   3.849   2.675  1.00  0.00           C  
ATOM    186  C   MET A  13      -5.612   3.173   1.312  1.00  0.00           C  
ATOM    187  O   MET A  13      -5.966   2.026   1.127  1.00  0.00           O  
ATOM    188  CB  MET A  13      -5.130   5.227   2.677  1.00  0.00           C  
ATOM    189  CG  MET A  13      -5.178   5.803   4.095  1.00  0.00           C  
ATOM    190  SD  MET A  13      -5.493   7.583   4.016  1.00  0.00           S  
ATOM    191  CE  MET A  13      -4.292   8.081   5.275  1.00  0.00           C  
ATOM    192  H   MET A  13      -4.226   3.117   3.948  1.00  0.00           H  
ATOM    193  HA  MET A  13      -6.854   3.959   2.881  1.00  0.00           H  
ATOM    194  HB2 MET A  13      -4.099   5.132   2.353  1.00  0.00           H  
ATOM    195  HB3 MET A  13      -5.662   5.886   2.005  1.00  0.00           H  
ATOM    196  HG2 MET A  13      -5.970   5.323   4.651  1.00  0.00           H  
ATOM    197  HG3 MET A  13      -4.234   5.624   4.590  1.00  0.00           H  
ATOM    198  HE1 MET A  13      -3.431   7.427   5.226  1.00  0.00           H  
ATOM    199  HE2 MET A  13      -3.984   9.103   5.099  1.00  0.00           H  
ATOM    200  HE3 MET A  13      -4.740   8.008   6.251  1.00  0.00           H  
ATOM    201  N   THR A  14      -5.044   3.864   0.359  1.00  0.00           N  
ATOM    202  CA  THR A  14      -4.912   3.280  -1.008  1.00  0.00           C  
ATOM    203  C   THR A  14      -3.481   3.479  -1.488  1.00  0.00           C  
ATOM    204  O   THR A  14      -2.817   4.408  -1.086  1.00  0.00           O  
ATOM    205  CB  THR A  14      -5.875   3.986  -1.969  1.00  0.00           C  
ATOM    206  OG1 THR A  14      -6.664   4.922  -1.251  1.00  0.00           O  
ATOM    207  CG2 THR A  14      -6.788   2.955  -2.632  1.00  0.00           C  
ATOM    208  H   THR A  14      -4.695   4.759   0.542  1.00  0.00           H  
ATOM    209  HA  THR A  14      -5.132   2.232  -0.976  1.00  0.00           H  
ATOM    210  HB  THR A  14      -5.309   4.500  -2.730  1.00  0.00           H  
ATOM    211  HG1 THR A  14      -7.502   5.020  -1.711  1.00  0.00           H  
ATOM    212 HG21 THR A  14      -6.685   2.005  -2.128  1.00  0.00           H  
ATOM    213 HG22 THR A  14      -7.813   3.288  -2.564  1.00  0.00           H  
ATOM    214 HG23 THR A  14      -6.514   2.844  -3.669  1.00  0.00           H  
ATOM    215  N   ARG A  15      -2.992   2.632  -2.351  1.00  0.00           N  
ATOM    216  CA  ARG A  15      -1.660   2.879  -2.924  1.00  0.00           C  
ATOM    217  C   ARG A  15      -1.818   3.959  -3.995  1.00  0.00           C  
ATOM    218  O   ARG A  15      -1.027   4.874  -4.093  1.00  0.00           O  
ATOM    219  CB  ARG A  15      -1.133   1.578  -3.526  1.00  0.00           C  
ATOM    220  CG  ARG A  15       0.187   1.202  -2.841  1.00  0.00           C  
ATOM    221  CD  ARG A  15       1.145   0.568  -3.851  1.00  0.00           C  
ATOM    222  NE  ARG A  15       0.364  -0.112  -4.933  1.00  0.00           N  
ATOM    223  CZ  ARG A  15      -0.592  -0.956  -4.650  1.00  0.00           C  
ATOM    224  NH1 ARG A  15      -0.759  -1.387  -3.429  1.00  0.00           N  
ATOM    225  NH2 ARG A  15      -1.346  -1.424  -5.607  1.00  0.00           N  
ATOM    226  H   ARG A  15      -3.499   1.847  -2.630  1.00  0.00           H  
ATOM    227  HA  ARG A  15      -0.990   3.225  -2.152  1.00  0.00           H  
ATOM    228  HB2 ARG A  15      -1.858   0.791  -3.365  1.00  0.00           H  
ATOM    229  HB3 ARG A  15      -0.976   1.708  -4.576  1.00  0.00           H  
ATOM    230  HG2 ARG A  15       0.640   2.094  -2.426  1.00  0.00           H  
ATOM    231  HG3 ARG A  15      -0.011   0.506  -2.041  1.00  0.00           H  
ATOM    232  HD2 ARG A  15       1.742   1.336  -4.305  1.00  0.00           H  
ATOM    233  HD3 ARG A  15       1.796  -0.134  -3.337  1.00  0.00           H  
ATOM    234  HE  ARG A  15       0.538   0.121  -5.869  1.00  0.00           H  
ATOM    235 HH11 ARG A  15      -0.152  -1.079  -2.702  1.00  0.00           H  
ATOM    236 HH12 ARG A  15      -1.498  -2.025  -3.223  1.00  0.00           H  
ATOM    237 HH21 ARG A  15      -1.191  -1.134  -6.551  1.00  0.00           H  
ATOM    238 HH22 ARG A  15      -2.077  -2.071  -5.396  1.00  0.00           H  
ATOM    239  N   SER A  16      -2.868   3.883  -4.771  1.00  0.00           N  
ATOM    240  CA  SER A  16      -3.040   4.860  -5.882  1.00  0.00           C  
ATOM    241  C   SER A  16      -2.740   6.257  -5.341  1.00  0.00           C  
ATOM    242  O   SER A  16      -1.892   6.962  -5.850  1.00  0.00           O  
ATOM    243  CB  SER A  16      -4.480   4.806  -6.396  1.00  0.00           C  
ATOM    244  OG  SER A  16      -4.469   4.540  -7.793  1.00  0.00           O  
ATOM    245  H   SER A  16      -3.553   3.202  -4.606  1.00  0.00           H  
ATOM    246  HA  SER A  16      -2.356   4.623  -6.683  1.00  0.00           H  
ATOM    247  HB2 SER A  16      -5.017   4.021  -5.891  1.00  0.00           H  
ATOM    248  HB3 SER A  16      -4.966   5.754  -6.202  1.00  0.00           H  
ATOM    249  HG  SER A  16      -5.365   4.651  -8.121  1.00  0.00           H  
ATOM    250  N   ALA A  17      -3.414   6.657  -4.293  1.00  0.00           N  
ATOM    251  CA  ALA A  17      -3.121   7.985  -3.687  1.00  0.00           C  
ATOM    252  C   ALA A  17      -1.691   7.959  -3.149  1.00  0.00           C  
ATOM    253  O   ALA A  17      -0.945   8.908  -3.283  1.00  0.00           O  
ATOM    254  CB  ALA A  17      -4.097   8.260  -2.541  1.00  0.00           C  
ATOM    255  H   ALA A  17      -4.099   6.077  -3.899  1.00  0.00           H  
ATOM    256  HA  ALA A  17      -3.214   8.757  -4.438  1.00  0.00           H  
ATOM    257  HB1 ALA A  17      -4.781   7.431  -2.442  1.00  0.00           H  
ATOM    258  HB2 ALA A  17      -3.545   8.383  -1.620  1.00  0.00           H  
ATOM    259  HB3 ALA A  17      -4.653   9.163  -2.747  1.00  0.00           H  
ATOM    260  N   PHE A  18      -1.307   6.867  -2.544  1.00  0.00           N  
ATOM    261  CA  PHE A  18       0.097   6.722  -2.061  1.00  0.00           C  
ATOM    262  C   PHE A  18       1.064   6.895  -3.231  1.00  0.00           C  
ATOM    263  O   PHE A  18       2.256   7.042  -3.050  1.00  0.00           O  
ATOM    264  CB  PHE A  18       0.267   5.327  -1.469  1.00  0.00           C  
ATOM    265  CG  PHE A  18       1.726   5.035  -1.222  1.00  0.00           C  
ATOM    266  CD1 PHE A  18       2.459   5.823  -0.327  1.00  0.00           C  
ATOM    267  CD2 PHE A  18       2.344   3.968  -1.884  1.00  0.00           C  
ATOM    268  CE1 PHE A  18       3.812   5.542  -0.096  1.00  0.00           C  
ATOM    269  CE2 PHE A  18       3.695   3.688  -1.654  1.00  0.00           C  
ATOM    270  CZ  PHE A  18       4.429   4.477  -0.759  1.00  0.00           C  
ATOM    271  H   PHE A  18      -1.947   6.132  -2.410  1.00  0.00           H  
ATOM    272  HA  PHE A  18       0.304   7.465  -1.306  1.00  0.00           H  
ATOM    273  HB2 PHE A  18      -0.269   5.278  -0.541  1.00  0.00           H  
ATOM    274  HB3 PHE A  18      -0.133   4.596  -2.155  1.00  0.00           H  
ATOM    275  HD1 PHE A  18       1.984   6.647   0.183  1.00  0.00           H  
ATOM    276  HD2 PHE A  18       1.778   3.359  -2.576  1.00  0.00           H  
ATOM    277  HE1 PHE A  18       4.378   6.150   0.595  1.00  0.00           H  
ATOM    278  HE2 PHE A  18       4.172   2.864  -2.164  1.00  0.00           H  
ATOM    279  HZ  PHE A  18       5.472   4.261  -0.580  1.00  0.00           H  
ATOM    280  N   ALA A  19       0.561   6.868  -4.429  1.00  0.00           N  
ATOM    281  CA  ALA A  19       1.462   6.820  -5.616  1.00  0.00           C  
ATOM    282  C   ALA A  19       1.989   8.226  -5.927  1.00  0.00           C  
ATOM    283  O   ALA A  19       2.213   8.573  -7.070  1.00  0.00           O  
ATOM    284  CB  ALA A  19       0.687   6.290  -6.822  1.00  0.00           C  
ATOM    285  H   ALA A  19      -0.412   6.874  -4.548  1.00  0.00           H  
ATOM    286  HA  ALA A  19       2.295   6.163  -5.408  1.00  0.00           H  
ATOM    287  HB1 ALA A  19      -0.339   6.621  -6.766  1.00  0.00           H  
ATOM    288  HB2 ALA A  19       1.136   6.663  -7.732  1.00  0.00           H  
ATOM    289  HB3 ALA A  19       0.717   5.210  -6.822  1.00  0.00           H  
ATOM    290  N   ASN A  20       2.197   9.038  -4.923  1.00  0.00           N  
ATOM    291  CA  ASN A  20       2.795  10.383  -5.164  1.00  0.00           C  
ATOM    292  C   ASN A  20       4.276  10.347  -4.781  1.00  0.00           C  
ATOM    293  O   ASN A  20       5.062  11.166  -5.211  1.00  0.00           O  
ATOM    294  CB  ASN A  20       2.068  11.434  -4.320  1.00  0.00           C  
ATOM    295  CG  ASN A  20       0.658  11.645  -4.874  1.00  0.00           C  
ATOM    296  OD1 ASN A  20      -0.166  10.755  -4.818  1.00  0.00           O  
ATOM    297  ND2 ASN A  20       0.348  12.797  -5.412  1.00  0.00           N  
ATOM    298  H   ASN A  20       1.968   8.760  -4.013  1.00  0.00           H  
ATOM    299  HA  ASN A  20       2.703  10.635  -6.210  1.00  0.00           H  
ATOM    300  HB2 ASN A  20       2.006  11.094  -3.296  1.00  0.00           H  
ATOM    301  HB3 ASN A  20       2.611  12.368  -4.361  1.00  0.00           H  
ATOM    302 HD21 ASN A  20       1.019  13.515  -5.456  1.00  0.00           H  
ATOM    303 HD22 ASN A  20      -0.557  12.943  -5.771  1.00  0.00           H  
ATOM    304  N   LEU A  21       4.939   9.355  -3.895  1.00  0.00           N  
ATOM    305  CA  LEU A  21       6.411   9.589  -3.879  1.00  0.00           C  
ATOM    306  C   LEU A  21       7.002   9.002  -5.169  1.00  0.00           C  
ATOM    307  O   LEU A  21       6.299   8.354  -5.919  1.00  0.00           O  
ATOM    308  CB  LEU A  21       7.023   8.901  -2.650  1.00  0.00           C  
ATOM    309  CG  LEU A  21       6.080   9.038  -1.452  1.00  0.00           C  
ATOM    310  CD1 LEU A  21       5.861   7.663  -0.814  1.00  0.00           C  
ATOM    311  CD2 LEU A  21       6.708   9.980  -0.422  1.00  0.00           C  
ATOM    312  H   LEU A  21       4.555   8.625  -3.365  1.00  0.00           H  
ATOM    313  HA  LEU A  21       6.610  10.651  -3.840  1.00  0.00           H  
ATOM    314  HB2 LEU A  21       7.184   7.856  -2.863  1.00  0.00           H  
ATOM    315  HB3 LEU A  21       7.962   9.367  -2.406  1.00  0.00           H  
ATOM    316  HG  LEU A  21       5.132   9.441  -1.780  1.00  0.00           H  
ATOM    317 HD11 LEU A  21       6.817   7.223  -0.574  1.00  0.00           H  
ATOM    318 HD12 LEU A  21       5.277   7.772   0.088  1.00  0.00           H  
ATOM    319 HD13 LEU A  21       5.335   7.026  -1.510  1.00  0.00           H  
ATOM    320 HD21 LEU A  21       7.773  10.041  -0.596  1.00  0.00           H  
ATOM    321 HD22 LEU A  21       6.272  10.963  -0.519  1.00  0.00           H  
ATOM    322 HD23 LEU A  21       6.528   9.601   0.573  1.00  0.00           H  
ATOM    323  N   PRO A  22       8.268   9.245  -5.401  1.00  0.00           N  
ATOM    324  CA  PRO A  22       8.933   8.786  -6.633  1.00  0.00           C  
ATOM    325  C   PRO A  22       8.824   7.264  -6.751  1.00  0.00           C  
ATOM    326  O   PRO A  22       8.774   6.564  -5.764  1.00  0.00           O  
ATOM    327  CB  PRO A  22      10.395   9.220  -6.478  1.00  0.00           C  
ATOM    328  CG  PRO A  22      10.502  10.036  -5.165  1.00  0.00           C  
ATOM    329  CD  PRO A  22       9.133   9.987  -4.470  1.00  0.00           C  
ATOM    330  HA  PRO A  22       8.499   9.263  -7.499  1.00  0.00           H  
ATOM    331  HB2 PRO A  22      11.030   8.346  -6.423  1.00  0.00           H  
ATOM    332  HB3 PRO A  22      10.686   9.837  -7.314  1.00  0.00           H  
ATOM    333  HG2 PRO A  22      11.256   9.599  -4.523  1.00  0.00           H  
ATOM    334  HG3 PRO A  22      10.758  11.061  -5.390  1.00  0.00           H  
ATOM    335  HD2 PRO A  22       9.221   9.459  -3.533  1.00  0.00           H  
ATOM    336  HD3 PRO A  22       8.750  10.983  -4.312  1.00  0.00           H  
ATOM    337  N   LEU A  23       8.776   6.750  -7.951  1.00  0.00           N  
ATOM    338  CA  LEU A  23       8.585   5.282  -8.126  1.00  0.00           C  
ATOM    339  C   LEU A  23       9.721   4.520  -7.452  1.00  0.00           C  
ATOM    340  O   LEU A  23       9.507   3.491  -6.842  1.00  0.00           O  
ATOM    341  CB  LEU A  23       8.557   4.943  -9.619  1.00  0.00           C  
ATOM    342  CG  LEU A  23       7.498   3.869  -9.879  1.00  0.00           C  
ATOM    343  CD1 LEU A  23       7.695   2.713  -8.898  1.00  0.00           C  
ATOM    344  CD2 LEU A  23       6.106   4.471  -9.684  1.00  0.00           C  
ATOM    345  H   LEU A  23       8.859   7.331  -8.735  1.00  0.00           H  
ATOM    346  HA  LEU A  23       7.650   4.989  -7.674  1.00  0.00           H  
ATOM    347  HB2 LEU A  23       8.318   5.832 -10.185  1.00  0.00           H  
ATOM    348  HB3 LEU A  23       9.525   4.573  -9.921  1.00  0.00           H  
ATOM    349  HG  LEU A  23       7.598   3.504 -10.891  1.00  0.00           H  
ATOM    350 HD11 LEU A  23       8.722   2.695  -8.563  1.00  0.00           H  
ATOM    351 HD12 LEU A  23       7.043   2.852  -8.047  1.00  0.00           H  
ATOM    352 HD13 LEU A  23       7.459   1.779  -9.386  1.00  0.00           H  
ATOM    353 HD21 LEU A  23       6.158   5.273  -8.964  1.00  0.00           H  
ATOM    354 HD22 LEU A  23       5.747   4.858 -10.624  1.00  0.00           H  
ATOM    355 HD23 LEU A  23       5.430   3.709  -9.327  1.00  0.00           H  
ATOM    356  N   TRP A  24      10.926   5.008  -7.536  1.00  0.00           N  
ATOM    357  CA  TRP A  24      12.056   4.232  -6.976  1.00  0.00           C  
ATOM    358  C   TRP A  24      11.850   4.140  -5.472  1.00  0.00           C  
ATOM    359  O   TRP A  24      12.310   3.223  -4.823  1.00  0.00           O  
ATOM    360  CB  TRP A  24      13.380   4.923  -7.289  1.00  0.00           C  
ATOM    361  CG  TRP A  24      13.295   6.371  -6.951  1.00  0.00           C  
ATOM    362  CD1 TRP A  24      13.041   7.370  -7.825  1.00  0.00           C  
ATOM    363  CD2 TRP A  24      13.475   6.994  -5.658  1.00  0.00           C  
ATOM    364  NE1 TRP A  24      13.055   8.573  -7.141  1.00  0.00           N  
ATOM    365  CE2 TRP A  24      13.320   8.391  -5.797  1.00  0.00           C  
ATOM    366  CE3 TRP A  24      13.754   6.476  -4.392  1.00  0.00           C  
ATOM    367  CZ2 TRP A  24      13.446   9.249  -4.705  1.00  0.00           C  
ATOM    368  CZ3 TRP A  24      13.881   7.331  -3.286  1.00  0.00           C  
ATOM    369  CH2 TRP A  24      13.728   8.718  -3.442  1.00  0.00           C  
ATOM    370  H   TRP A  24      11.082   5.882  -7.948  1.00  0.00           H  
ATOM    371  HA  TRP A  24      12.053   3.236  -7.398  1.00  0.00           H  
ATOM    372  HB2 TRP A  24      14.169   4.466  -6.709  1.00  0.00           H  
ATOM    373  HB3 TRP A  24      13.596   4.814  -8.335  1.00  0.00           H  
ATOM    374  HD1 TRP A  24      12.855   7.249  -8.882  1.00  0.00           H  
ATOM    375  HE1 TRP A  24      12.901   9.453  -7.540  1.00  0.00           H  
ATOM    376  HE3 TRP A  24      13.868   5.410  -4.276  1.00  0.00           H  
ATOM    377  HZ2 TRP A  24      13.326  10.314  -4.834  1.00  0.00           H  
ATOM    378  HZ3 TRP A  24      14.098   6.921  -2.310  1.00  0.00           H  
ATOM    379  HH2 TRP A  24      13.825   9.372  -2.589  1.00  0.00           H  
ATOM    380  N   LYS A  25      11.128   5.072  -4.922  1.00  0.00           N  
ATOM    381  CA  LYS A  25      10.879   5.047  -3.469  1.00  0.00           C  
ATOM    382  C   LYS A  25       9.933   3.888  -3.178  1.00  0.00           C  
ATOM    383  O   LYS A  25       9.894   3.359  -2.087  1.00  0.00           O  
ATOM    384  CB  LYS A  25      10.236   6.363  -3.060  1.00  0.00           C  
ATOM    385  CG  LYS A  25      10.996   6.943  -1.873  1.00  0.00           C  
ATOM    386  CD  LYS A  25      10.222   6.670  -0.579  1.00  0.00           C  
ATOM    387  CE  LYS A  25      10.924   5.566   0.223  1.00  0.00           C  
ATOM    388  NZ  LYS A  25      12.391   5.831   0.253  1.00  0.00           N  
ATOM    389  H   LYS A  25      10.727   5.778  -5.471  1.00  0.00           H  
ATOM    390  HA  LYS A  25      11.808   4.907  -2.937  1.00  0.00           H  
ATOM    391  HB2 LYS A  25      10.281   7.056  -3.890  1.00  0.00           H  
ATOM    392  HB3 LYS A  25       9.208   6.195  -2.786  1.00  0.00           H  
ATOM    393  HG2 LYS A  25      11.975   6.486  -1.814  1.00  0.00           H  
ATOM    394  HG3 LYS A  25      11.104   8.005  -2.013  1.00  0.00           H  
ATOM    395  HD2 LYS A  25      10.183   7.573   0.013  1.00  0.00           H  
ATOM    396  HD3 LYS A  25       9.220   6.354  -0.819  1.00  0.00           H  
ATOM    397  HE2 LYS A  25      10.542   5.559   1.233  1.00  0.00           H  
ATOM    398  HE3 LYS A  25      10.740   4.605  -0.240  1.00  0.00           H  
ATOM    399  HZ1 LYS A  25      12.566   6.835   0.051  1.00  0.00           H  
ATOM    400  HZ2 LYS A  25      12.765   5.596   1.195  1.00  0.00           H  
ATOM    401  HZ3 LYS A  25      12.866   5.247  -0.465  1.00  0.00           H  
ATOM    402  N   GLN A  26       9.182   3.478  -4.165  1.00  0.00           N  
ATOM    403  CA  GLN A  26       8.033   2.585  -3.899  1.00  0.00           C  
ATOM    404  C   GLN A  26       8.561   1.174  -3.674  1.00  0.00           C  
ATOM    405  O   GLN A  26       8.650   0.704  -2.560  1.00  0.00           O  
ATOM    406  CB  GLN A  26       7.101   2.581  -5.099  1.00  0.00           C  
ATOM    407  CG  GLN A  26       6.638   4.003  -5.366  1.00  0.00           C  
ATOM    408  CD  GLN A  26       5.466   3.980  -6.345  1.00  0.00           C  
ATOM    409  OE1 GLN A  26       5.102   4.998  -6.902  1.00  0.00           O  
ATOM    410  NE2 GLN A  26       4.854   2.851  -6.580  1.00  0.00           N  
ATOM    411  H   GLN A  26       9.384   3.747  -5.082  1.00  0.00           H  
ATOM    412  HA  GLN A  26       7.499   2.933  -3.035  1.00  0.00           H  
ATOM    413  HB2 GLN A  26       7.625   2.201  -5.965  1.00  0.00           H  
ATOM    414  HB3 GLN A  26       6.247   1.957  -4.889  1.00  0.00           H  
ATOM    415  HG2 GLN A  26       6.334   4.459  -4.438  1.00  0.00           H  
ATOM    416  HG3 GLN A  26       7.451   4.563  -5.786  1.00  0.00           H  
ATOM    417 HE21 GLN A  26       5.147   2.032  -6.126  1.00  0.00           H  
ATOM    418 HE22 GLN A  26       4.108   2.821  -7.210  1.00  0.00           H  
ATOM    419  N   GLN A  27       8.928   0.506  -4.734  1.00  0.00           N  
ATOM    420  CA  GLN A  27       9.406  -0.900  -4.610  1.00  0.00           C  
ATOM    421  C   GLN A  27      10.217  -1.054  -3.325  1.00  0.00           C  
ATOM    422  O   GLN A  27      10.167  -2.074  -2.671  1.00  0.00           O  
ATOM    423  CB  GLN A  27      10.278  -1.245  -5.818  1.00  0.00           C  
ATOM    424  CG  GLN A  27       9.422  -1.212  -7.085  1.00  0.00           C  
ATOM    425  CD  GLN A  27      10.237  -1.740  -8.269  1.00  0.00           C  
ATOM    426  OE1 GLN A  27      11.206  -2.449  -8.086  1.00  0.00           O  
ATOM    427  NE2 GLN A  27       9.880  -1.415  -9.483  1.00  0.00           N  
ATOM    428  H   GLN A  27       8.897   0.935  -5.616  1.00  0.00           H  
ATOM    429  HA  GLN A  27       8.565  -1.567  -4.580  1.00  0.00           H  
ATOM    430  HB2 GLN A  27      11.077  -0.523  -5.903  1.00  0.00           H  
ATOM    431  HB3 GLN A  27      10.693  -2.234  -5.693  1.00  0.00           H  
ATOM    432  HG2 GLN A  27       8.547  -1.831  -6.944  1.00  0.00           H  
ATOM    433  HG3 GLN A  27       9.116  -0.197  -7.286  1.00  0.00           H  
ATOM    434 HE21 GLN A  27       9.097  -0.839  -9.626  1.00  0.00           H  
ATOM    435 HE22 GLN A  27      10.396  -1.749 -10.252  1.00  0.00           H  
ATOM    436  N   ASN A  28      10.957  -0.048  -2.948  1.00  0.00           N  
ATOM    437  CA  ASN A  28      11.788  -0.162  -1.718  1.00  0.00           C  
ATOM    438  C   ASN A  28      10.880  -0.241  -0.491  1.00  0.00           C  
ATOM    439  O   ASN A  28      10.755  -1.276   0.127  1.00  0.00           O  
ATOM    440  CB  ASN A  28      12.702   1.056  -1.603  1.00  0.00           C  
ATOM    441  CG  ASN A  28      14.041   0.745  -2.273  1.00  0.00           C  
ATOM    442  OD1 ASN A  28      14.389  -0.405  -2.453  1.00  0.00           O  
ATOM    443  ND2 ASN A  28      14.806   1.728  -2.657  1.00  0.00           N  
ATOM    444  H   ASN A  28      10.966   0.782  -3.473  1.00  0.00           H  
ATOM    445  HA  ASN A  28      12.390  -1.057  -1.775  1.00  0.00           H  
ATOM    446  HB2 ASN A  28      12.240   1.902  -2.092  1.00  0.00           H  
ATOM    447  HB3 ASN A  28      12.869   1.284  -0.561  1.00  0.00           H  
ATOM    448 HD21 ASN A  28      14.520   2.658  -2.512  1.00  0.00           H  
ATOM    449 HD22 ASN A  28      15.669   1.538  -3.089  1.00  0.00           H  
ATOM    450  N   LEU A  29      10.241   0.839  -0.135  1.00  0.00           N  
ATOM    451  CA  LEU A  29       9.376   0.820   1.080  1.00  0.00           C  
ATOM    452  C   LEU A  29       8.498  -0.435   1.047  1.00  0.00           C  
ATOM    453  O   LEU A  29       8.083  -0.946   2.065  1.00  0.00           O  
ATOM    454  CB  LEU A  29       8.479   2.059   1.097  1.00  0.00           C  
ATOM    455  CG  LEU A  29       9.222   3.210   1.776  1.00  0.00           C  
ATOM    456  CD1 LEU A  29       8.460   4.517   1.548  1.00  0.00           C  
ATOM    457  CD2 LEU A  29       9.328   2.934   3.277  1.00  0.00           C  
ATOM    458  H   LEU A  29      10.329   1.658  -0.666  1.00  0.00           H  
ATOM    459  HA  LEU A  29       9.995   0.810   1.963  1.00  0.00           H  
ATOM    460  HB2 LEU A  29       8.229   2.336   0.082  1.00  0.00           H  
ATOM    461  HB3 LEU A  29       7.575   1.844   1.649  1.00  0.00           H  
ATOM    462  HG  LEU A  29      10.213   3.294   1.354  1.00  0.00           H  
ATOM    463 HD11 LEU A  29       7.400   4.313   1.506  1.00  0.00           H  
ATOM    464 HD12 LEU A  29       8.662   5.199   2.362  1.00  0.00           H  
ATOM    465 HD13 LEU A  29       8.778   4.963   0.618  1.00  0.00           H  
ATOM    466 HD21 LEU A  29       8.952   1.943   3.489  1.00  0.00           H  
ATOM    467 HD22 LEU A  29      10.362   2.999   3.584  1.00  0.00           H  
ATOM    468 HD23 LEU A  29       8.747   3.663   3.821  1.00  0.00           H  
ATOM    469  N   LYS A  30       8.216  -0.926  -0.125  1.00  0.00           N  
ATOM    470  CA  LYS A  30       7.257  -2.058  -0.272  1.00  0.00           C  
ATOM    471  C   LYS A  30       7.916  -3.363   0.169  1.00  0.00           C  
ATOM    472  O   LYS A  30       7.807  -3.771   1.303  1.00  0.00           O  
ATOM    473  CB  LYS A  30       6.864  -2.173  -1.738  1.00  0.00           C  
ATOM    474  CG  LYS A  30       6.110  -0.904  -2.152  1.00  0.00           C  
ATOM    475  CD  LYS A  30       5.695  -0.978  -3.628  1.00  0.00           C  
ATOM    476  CE  LYS A  30       4.680  -2.106  -3.821  1.00  0.00           C  
ATOM    477  NZ  LYS A  30       3.674  -1.693  -4.840  1.00  0.00           N  
ATOM    478  H   LYS A  30       8.635  -0.542  -0.921  1.00  0.00           H  
ATOM    479  HA  LYS A  30       6.378  -1.873   0.327  1.00  0.00           H  
ATOM    480  HB2 LYS A  30       7.763  -2.277  -2.329  1.00  0.00           H  
ATOM    481  HB3 LYS A  30       6.234  -3.035  -1.881  1.00  0.00           H  
ATOM    482  HG2 LYS A  30       5.229  -0.797  -1.537  1.00  0.00           H  
ATOM    483  HG3 LYS A  30       6.754  -0.057  -2.006  1.00  0.00           H  
ATOM    484  HD2 LYS A  30       5.248  -0.035  -3.927  1.00  0.00           H  
ATOM    485  HD3 LYS A  30       6.557  -1.168  -4.237  1.00  0.00           H  
ATOM    486  HE2 LYS A  30       5.193  -2.996  -4.157  1.00  0.00           H  
ATOM    487  HE3 LYS A  30       4.183  -2.308  -2.883  1.00  0.00           H  
ATOM    488  HZ1 LYS A  30       3.374  -0.715  -4.654  1.00  0.00           H  
ATOM    489  HZ2 LYS A  30       4.097  -1.747  -5.788  1.00  0.00           H  
ATOM    490  HZ3 LYS A  30       2.849  -2.325  -4.792  1.00  0.00           H  
ATOM    491  N   LYS A  31       8.514  -3.902  -0.707  1.00  0.00           N  
ATOM    492  CA  LYS A  31       9.060  -5.286  -0.616  1.00  0.00           C  
ATOM    493  C   LYS A  31       9.983  -5.358   0.595  1.00  0.00           C  
ATOM    494  O   LYS A  31      10.240  -6.416   1.133  1.00  0.00           O  
ATOM    495  CB  LYS A  31       9.823  -5.643  -1.889  1.00  0.00           C  
ATOM    496  CG  LYS A  31       8.822  -5.787  -3.034  1.00  0.00           C  
ATOM    497  CD  LYS A  31       8.714  -4.451  -3.770  1.00  0.00           C  
ATOM    498  CE  LYS A  31       8.779  -4.681  -5.282  1.00  0.00           C  
ATOM    499  NZ  LYS A  31       7.455  -5.157  -5.779  1.00  0.00           N  
ATOM    500  H   LYS A  31       8.617  -3.370  -1.525  1.00  0.00           H  
ATOM    501  HA  LYS A  31       8.243  -5.981  -0.482  1.00  0.00           H  
ATOM    502  HB2 LYS A  31      10.530  -4.859  -2.119  1.00  0.00           H  
ATOM    503  HB3 LYS A  31      10.348  -6.576  -1.749  1.00  0.00           H  
ATOM    504  HG2 LYS A  31       9.159  -6.554  -3.716  1.00  0.00           H  
ATOM    505  HG3 LYS A  31       7.854  -6.056  -2.634  1.00  0.00           H  
ATOM    506  HD2 LYS A  31       7.781  -3.970  -3.513  1.00  0.00           H  
ATOM    507  HD3 LYS A  31       9.536  -3.819  -3.471  1.00  0.00           H  
ATOM    508  HE2 LYS A  31       9.031  -3.755  -5.772  1.00  0.00           H  
ATOM    509  HE3 LYS A  31       9.536  -5.418  -5.504  1.00  0.00           H  
ATOM    510  HZ1 LYS A  31       7.033  -5.805  -5.081  1.00  0.00           H  
ATOM    511  HZ2 LYS A  31       6.824  -4.342  -5.921  1.00  0.00           H  
ATOM    512  HZ3 LYS A  31       7.581  -5.656  -6.686  1.00  0.00           H  
ATOM    513  N   GLU A  32      10.446  -4.229   1.063  1.00  0.00           N  
ATOM    514  CA  GLU A  32      11.482  -4.254   2.133  1.00  0.00           C  
ATOM    515  C   GLU A  32      10.759  -4.631   3.428  1.00  0.00           C  
ATOM    516  O   GLU A  32      11.258  -5.383   4.243  1.00  0.00           O  
ATOM    517  CB  GLU A  32      12.146  -2.878   2.304  1.00  0.00           C  
ATOM    518  CG  GLU A  32      13.035  -2.561   1.095  1.00  0.00           C  
ATOM    519  CD  GLU A  32      14.473  -2.299   1.559  1.00  0.00           C  
ATOM    520  OE1 GLU A  32      14.887  -2.915   2.528  1.00  0.00           O  
ATOM    521  OE2 GLU A  32      15.134  -1.485   0.934  1.00  0.00           O  
ATOM    522  H   GLU A  32      10.082  -3.373   0.735  1.00  0.00           H  
ATOM    523  HA  GLU A  32      12.232  -5.001   1.904  1.00  0.00           H  
ATOM    524  HB2 GLU A  32      11.381  -2.122   2.397  1.00  0.00           H  
ATOM    525  HB3 GLU A  32      12.752  -2.884   3.198  1.00  0.00           H  
ATOM    526  HG2 GLU A  32      13.025  -3.395   0.408  1.00  0.00           H  
ATOM    527  HG3 GLU A  32      12.658  -1.681   0.595  1.00  0.00           H  
ATOM    528  N   LYS A  33       9.570  -4.112   3.606  1.00  0.00           N  
ATOM    529  CA  LYS A  33       8.809  -4.370   4.861  1.00  0.00           C  
ATOM    530  C   LYS A  33       7.309  -4.286   4.601  1.00  0.00           C  
ATOM    531  O   LYS A  33       6.862  -3.974   3.518  1.00  0.00           O  
ATOM    532  CB  LYS A  33       9.140  -3.318   5.898  1.00  0.00           C  
ATOM    533  CG  LYS A  33       9.710  -2.118   5.186  1.00  0.00           C  
ATOM    534  CD  LYS A  33      10.289  -1.156   6.213  1.00  0.00           C  
ATOM    535  CE  LYS A  33      11.744  -1.530   6.485  1.00  0.00           C  
ATOM    536  NZ  LYS A  33      12.231  -0.759   7.660  1.00  0.00           N  
ATOM    537  H   LYS A  33       9.178  -3.554   2.904  1.00  0.00           H  
ATOM    538  HA  LYS A  33       9.066  -5.336   5.239  1.00  0.00           H  
ATOM    539  HB2 LYS A  33       8.239  -3.034   6.424  1.00  0.00           H  
ATOM    540  HB3 LYS A  33       9.864  -3.707   6.595  1.00  0.00           H  
ATOM    541  HG2 LYS A  33      10.484  -2.458   4.514  1.00  0.00           H  
ATOM    542  HG3 LYS A  33       8.930  -1.626   4.629  1.00  0.00           H  
ATOM    543  HD2 LYS A  33      10.237  -0.148   5.832  1.00  0.00           H  
ATOM    544  HD3 LYS A  33       9.725  -1.229   7.128  1.00  0.00           H  
ATOM    545  HE2 LYS A  33      11.811  -2.589   6.694  1.00  0.00           H  
ATOM    546  HE3 LYS A  33      12.347  -1.294   5.622  1.00  0.00           H  
ATOM    547  HZ1 LYS A  33      11.550  -0.007   7.883  1.00  0.00           H  
ATOM    548  HZ2 LYS A  33      12.323  -1.397   8.476  1.00  0.00           H  
ATOM    549  HZ3 LYS A  33      13.153  -0.338   7.441  1.00  0.00           H  
ATOM    550  N   GLY A  34       6.527  -4.534   5.607  1.00  0.00           N  
ATOM    551  CA  GLY A  34       5.054  -4.479   5.437  1.00  0.00           C  
ATOM    552  C   GLY A  34       4.577  -5.689   4.642  1.00  0.00           C  
ATOM    553  O   GLY A  34       3.394  -5.905   4.489  1.00  0.00           O  
ATOM    554  H   GLY A  34       6.910  -4.743   6.482  1.00  0.00           H  
ATOM    555  HA2 GLY A  34       4.585  -4.480   6.413  1.00  0.00           H  
ATOM    556  HA3 GLY A  34       4.790  -3.576   4.908  1.00  0.00           H  
ATOM    557  N   LEU A  35       5.473  -6.495   4.135  1.00  0.00           N  
ATOM    558  CA  LEU A  35       5.020  -7.620   3.278  1.00  0.00           C  
ATOM    559  C   LEU A  35       4.504  -8.758   4.173  1.00  0.00           C  
ATOM    560  O   LEU A  35       3.720  -9.583   3.746  1.00  0.00           O  
ATOM    561  CB  LEU A  35       6.169  -8.101   2.396  1.00  0.00           C  
ATOM    562  CG  LEU A  35       7.020  -9.040   3.211  1.00  0.00           C  
ATOM    563  CD1 LEU A  35       6.686 -10.488   2.858  1.00  0.00           C  
ATOM    564  CD2 LEU A  35       8.501  -8.761   2.942  1.00  0.00           C  
ATOM    565  H   LEU A  35       6.427  -6.361   4.316  1.00  0.00           H  
ATOM    566  HA  LEU A  35       4.224  -7.287   2.658  1.00  0.00           H  
ATOM    567  HB2 LEU A  35       5.772  -8.611   1.526  1.00  0.00           H  
ATOM    568  HB3 LEU A  35       6.765  -7.257   2.083  1.00  0.00           H  
ATOM    569  HG  LEU A  35       6.795  -8.862   4.247  1.00  0.00           H  
ATOM    570 HD11 LEU A  35       6.297 -10.537   1.850  1.00  0.00           H  
ATOM    571 HD12 LEU A  35       7.582 -11.091   2.936  1.00  0.00           H  
ATOM    572 HD13 LEU A  35       5.939 -10.856   3.546  1.00  0.00           H  
ATOM    573 HD21 LEU A  35       8.628  -8.460   1.909  1.00  0.00           H  
ATOM    574 HD22 LEU A  35       8.839  -7.967   3.591  1.00  0.00           H  
ATOM    575 HD23 LEU A  35       9.080  -9.654   3.130  1.00  0.00           H  
ATOM    576  N   PHE A  36       4.913  -8.795   5.420  1.00  0.00           N  
ATOM    577  CA  PHE A  36       4.398  -9.858   6.342  1.00  0.00           C  
ATOM    578  C   PHE A  36       3.274  -9.277   7.210  1.00  0.00           C  
ATOM    579  O   PHE A  36       3.402  -8.140   7.631  1.00  0.00           O  
ATOM    580  CB  PHE A  36       5.523 -10.353   7.255  1.00  0.00           C  
ATOM    581  CG  PHE A  36       5.662 -11.850   7.140  1.00  0.00           C  
ATOM    582  CD1 PHE A  36       4.789 -12.697   7.835  1.00  0.00           C  
ATOM    583  CD2 PHE A  36       6.676 -12.387   6.347  1.00  0.00           C  
ATOM    584  CE1 PHE A  36       4.937 -14.086   7.732  1.00  0.00           C  
ATOM    585  CE2 PHE A  36       6.829 -13.771   6.246  1.00  0.00           C  
ATOM    586  CZ  PHE A  36       5.960 -14.621   6.938  1.00  0.00           C  
ATOM    587  OXT PHE A  36       2.307  -9.983   7.442  1.00  0.00           O  
ATOM    588  H   PHE A  36       5.541  -8.126   5.753  1.00  0.00           H  
ATOM    589  HA  PHE A  36       4.015 -10.682   5.761  1.00  0.00           H  
ATOM    590  HB2 PHE A  36       6.453  -9.892   6.959  1.00  0.00           H  
ATOM    591  HB3 PHE A  36       5.298 -10.092   8.283  1.00  0.00           H  
ATOM    592  HD1 PHE A  36       4.003 -12.283   8.452  1.00  0.00           H  
ATOM    593  HD2 PHE A  36       7.340 -11.725   5.818  1.00  0.00           H  
ATOM    594  HE1 PHE A  36       4.265 -14.742   8.270  1.00  0.00           H  
ATOM    595  HE2 PHE A  36       7.615 -14.185   5.633  1.00  0.00           H  
ATOM    596  HZ  PHE A  36       6.082 -15.689   6.862  1.00  0.00           H  
TER     597      PHE A  36
ENDMDL
REMARK   1 CREATED WITH OPENMM 7.7, 2023-01-23
MODEL outputorigrandAcc_test_H1kn_contstop5000_0.616_10_pre1000/testannealOld43.pdb
ATOM      1  N   MET A   1      -0.907 -10.326  -6.933  1.00  0.00           N  
ATOM      2  CA  MET A   1      -1.535  -9.036  -6.521  1.00  0.00           C  
ATOM      3  C   MET A   1      -2.167  -9.200  -5.138  1.00  0.00           C  
ATOM      4  O   MET A   1      -2.790 -10.202  -4.840  1.00  0.00           O  
ATOM      5  CB  MET A   1      -2.598  -8.627  -7.545  1.00  0.00           C  
ATOM      6  CG  MET A   1      -1.978  -7.661  -8.561  1.00  0.00           C  
ATOM      7  SD  MET A   1      -2.373  -8.212 -10.244  1.00  0.00           S  
ATOM      8  CE  MET A   1      -3.027  -6.638 -10.856  1.00  0.00           C  
ATOM      9  H   MET A   1      -1.299 -11.102  -6.360  1.00  0.00           H  
ATOM     10  H2  MET A   1      -1.105 -10.502  -7.940  1.00  0.00           H  
ATOM     11  H3  MET A   1       0.121 -10.275  -6.785  1.00  0.00           H  
ATOM     12  HA  MET A   1      -0.774  -8.271  -6.471  1.00  0.00           H  
ATOM     13  HB2 MET A   1      -2.964  -9.506  -8.056  1.00  0.00           H  
ATOM     14  HB3 MET A   1      -3.415  -8.137  -7.039  1.00  0.00           H  
ATOM     15  HG2 MET A   1      -2.373  -6.671  -8.405  1.00  0.00           H  
ATOM     16  HG3 MET A   1      -0.906  -7.643  -8.426  1.00  0.00           H  
ATOM     17  HE1 MET A   1      -2.466  -5.822 -10.426  1.00  0.00           H  
ATOM     18  HE2 MET A   1      -2.938  -6.607 -11.932  1.00  0.00           H  
ATOM     19  HE3 MET A   1      -4.065  -6.549 -10.572  1.00  0.00           H  
ATOM     20  N   LEU A   2      -1.996  -8.226  -4.286  1.00  0.00           N  
ATOM     21  CA  LEU A   2      -2.488  -8.350  -2.887  1.00  0.00           C  
ATOM     22  C   LEU A   2      -4.011  -8.433  -2.862  1.00  0.00           C  
ATOM     23  O   LEU A   2      -4.699  -7.435  -2.940  1.00  0.00           O  
ATOM     24  CB  LEU A   2      -2.032  -7.133  -2.085  1.00  0.00           C  
ATOM     25  CG  LEU A   2      -0.903  -7.552  -1.147  1.00  0.00           C  
ATOM     26  CD1 LEU A   2       0.386  -7.728  -1.950  1.00  0.00           C  
ATOM     27  CD2 LEU A   2      -0.700  -6.479  -0.076  1.00  0.00           C  
ATOM     28  H   LEU A   2      -1.526  -7.414  -4.562  1.00  0.00           H  
ATOM     29  HA  LEU A   2      -2.077  -9.242  -2.442  1.00  0.00           H  
ATOM     30  HB2 LEU A   2      -1.676  -6.366  -2.761  1.00  0.00           H  
ATOM     31  HB3 LEU A   2      -2.857  -6.747  -1.506  1.00  0.00           H  
ATOM     32  HG  LEU A   2      -1.163  -8.489  -0.677  1.00  0.00           H  
ATOM     33 HD11 LEU A   2       0.195  -8.352  -2.809  1.00  0.00           H  
ATOM     34 HD12 LEU A   2       0.740  -6.763  -2.279  1.00  0.00           H  
ATOM     35 HD13 LEU A   2       1.137  -8.193  -1.326  1.00  0.00           H  
ATOM     36 HD21 LEU A   2      -1.403  -5.674  -0.232  1.00  0.00           H  
ATOM     37 HD22 LEU A   2      -0.860  -6.910   0.900  1.00  0.00           H  
ATOM     38 HD23 LEU A   2       0.305  -6.096  -0.139  1.00  0.00           H  
ATOM     39  N   SER A   3      -4.545  -9.616  -2.733  1.00  0.00           N  
ATOM     40  CA  SER A   3      -6.021  -9.754  -2.657  1.00  0.00           C  
ATOM     41  C   SER A   3      -6.508  -8.966  -1.443  1.00  0.00           C  
ATOM     42  O   SER A   3      -5.753  -8.707  -0.530  1.00  0.00           O  
ATOM     43  CB  SER A   3      -6.389 -11.230  -2.496  1.00  0.00           C  
ATOM     44  OG  SER A   3      -5.271 -11.936  -1.976  1.00  0.00           O  
ATOM     45  H   SER A   3      -3.973 -10.409  -2.670  1.00  0.00           H  
ATOM     46  HA  SER A   3      -6.474  -9.359  -3.555  1.00  0.00           H  
ATOM     47  HB2 SER A   3      -7.222 -11.324  -1.812  1.00  0.00           H  
ATOM     48  HB3 SER A   3      -6.668 -11.639  -3.459  1.00  0.00           H  
ATOM     49  HG  SER A   3      -5.536 -12.846  -1.828  1.00  0.00           H  
ATOM     50  N   ASP A   4      -7.749  -8.574  -1.420  1.00  0.00           N  
ATOM     51  CA  ASP A   4      -8.237  -7.708  -0.307  1.00  0.00           C  
ATOM     52  C   ASP A   4      -7.688  -8.211   1.034  1.00  0.00           C  
ATOM     53  O   ASP A   4      -6.797  -7.621   1.610  1.00  0.00           O  
ATOM     54  CB  ASP A   4      -9.767  -7.741  -0.279  1.00  0.00           C  
ATOM     55  CG  ASP A   4     -10.315  -6.750  -1.308  1.00  0.00           C  
ATOM     56  OD1 ASP A   4      -9.733  -6.656  -2.376  1.00  0.00           O  
ATOM     57  OD2 ASP A   4     -11.306  -6.103  -1.011  1.00  0.00           O  
ATOM     58  H   ASP A   4      -8.360  -8.839  -2.139  1.00  0.00           H  
ATOM     59  HA  ASP A   4      -7.904  -6.694  -0.471  1.00  0.00           H  
ATOM     60  HB2 ASP A   4     -10.111  -8.737  -0.519  1.00  0.00           H  
ATOM     61  HB3 ASP A   4     -10.117  -7.466   0.705  1.00  0.00           H  
ATOM     62  N   GLU A   5      -8.223  -9.290   1.538  1.00  0.00           N  
ATOM     63  CA  GLU A   5      -7.792  -9.803   2.878  1.00  0.00           C  
ATOM     64  C   GLU A   5      -6.362  -9.351   3.209  1.00  0.00           C  
ATOM     65  O   GLU A   5      -6.139  -8.623   4.155  1.00  0.00           O  
ATOM     66  CB  GLU A   5      -7.839 -11.334   2.887  1.00  0.00           C  
ATOM     67  CG  GLU A   5      -9.257 -11.816   2.590  1.00  0.00           C  
ATOM     68  CD  GLU A   5      -9.617 -12.945   3.558  1.00  0.00           C  
ATOM     69  OE1 GLU A   5      -8.766 -13.317   4.351  1.00  0.00           O  
ATOM     70  OE2 GLU A   5     -10.737 -13.421   3.488  1.00  0.00           O  
ATOM     71  H   GLU A   5      -8.919  -9.763   1.038  1.00  0.00           H  
ATOM     72  HA  GLU A   5      -8.464  -9.423   3.633  1.00  0.00           H  
ATOM     73  HB2 GLU A   5      -7.172 -11.717   2.134  1.00  0.00           H  
ATOM     74  HB3 GLU A   5      -7.534 -11.700   3.854  1.00  0.00           H  
ATOM     75  HG2 GLU A   5      -9.953 -10.996   2.708  1.00  0.00           H  
ATOM     76  HG3 GLU A   5      -9.299 -12.186   1.577  1.00  0.00           H  
ATOM     77  N   ASP A   6      -5.388  -9.790   2.455  1.00  0.00           N  
ATOM     78  CA  ASP A   6      -3.976  -9.419   2.777  1.00  0.00           C  
ATOM     79  C   ASP A   6      -3.854  -7.897   2.872  1.00  0.00           C  
ATOM     80  O   ASP A   6      -3.513  -7.361   3.905  1.00  0.00           O  
ATOM     81  CB  ASP A   6      -3.048  -9.946   1.679  1.00  0.00           C  
ATOM     82  CG  ASP A   6      -2.628 -11.380   2.008  1.00  0.00           C  
ATOM     83  OD1 ASP A   6      -3.508 -12.214   2.159  1.00  0.00           O  
ATOM     84  OD2 ASP A   6      -1.436 -11.621   2.104  1.00  0.00           O  
ATOM     85  H   ASP A   6      -5.581 -10.373   1.691  1.00  0.00           H  
ATOM     86  HA  ASP A   6      -3.696  -9.855   3.727  1.00  0.00           H  
ATOM     87  HB2 ASP A   6      -3.568  -9.932   0.732  1.00  0.00           H  
ATOM     88  HB3 ASP A   6      -2.170  -9.322   1.616  1.00  0.00           H  
ATOM     89  N   PHE A   7      -4.149  -7.195   1.815  1.00  0.00           N  
ATOM     90  CA  PHE A   7      -3.925  -5.723   1.818  1.00  0.00           C  
ATOM     91  C   PHE A   7      -4.474  -5.159   3.111  1.00  0.00           C  
ATOM     92  O   PHE A   7      -3.773  -4.559   3.899  1.00  0.00           O  
ATOM     93  CB  PHE A   7      -4.703  -5.106   0.666  1.00  0.00           C  
ATOM     94  CG  PHE A   7      -4.188  -3.715   0.403  1.00  0.00           C  
ATOM     95  CD1 PHE A   7      -3.117  -3.504  -0.474  1.00  0.00           C  
ATOM     96  CD2 PHE A   7      -4.781  -2.632   1.060  1.00  0.00           C  
ATOM     97  CE1 PHE A   7      -2.646  -2.205  -0.692  1.00  0.00           C  
ATOM     98  CE2 PHE A   7      -4.305  -1.338   0.841  1.00  0.00           C  
ATOM     99  CZ  PHE A   7      -3.238  -1.127  -0.033  1.00  0.00           C  
ATOM    100  H   PHE A   7      -4.537  -7.629   1.029  1.00  0.00           H  
ATOM    101  HA  PHE A   7      -2.875  -5.496   1.728  1.00  0.00           H  
ATOM    102  HB2 PHE A   7      -4.591  -5.717  -0.206  1.00  0.00           H  
ATOM    103  HB3 PHE A   7      -5.750  -5.053   0.932  1.00  0.00           H  
ATOM    104  HD1 PHE A   7      -2.659  -4.337  -0.983  1.00  0.00           H  
ATOM    105  HD2 PHE A   7      -5.608  -2.795   1.734  1.00  0.00           H  
ATOM    106  HE1 PHE A   7      -1.817  -2.032  -1.359  1.00  0.00           H  
ATOM    107  HE2 PHE A   7      -4.760  -0.503   1.348  1.00  0.00           H  
ATOM    108  HZ  PHE A   7      -2.869  -0.134  -0.200  1.00  0.00           H  
ATOM    109  N   LYS A   8      -5.737  -5.349   3.305  1.00  0.00           N  
ATOM    110  CA  LYS A   8      -6.445  -4.697   4.444  1.00  0.00           C  
ATOM    111  C   LYS A   8      -5.526  -4.633   5.672  1.00  0.00           C  
ATOM    112  O   LYS A   8      -5.208  -3.566   6.162  1.00  0.00           O  
ATOM    113  CB  LYS A   8      -7.707  -5.494   4.792  1.00  0.00           C  
ATOM    114  CG  LYS A   8      -8.845  -4.517   5.091  1.00  0.00           C  
ATOM    115  CD  LYS A   8     -10.177  -5.089   4.590  1.00  0.00           C  
ATOM    116  CE  LYS A   8     -11.164  -3.942   4.355  1.00  0.00           C  
ATOM    117  NZ  LYS A   8     -12.114  -3.845   5.501  1.00  0.00           N  
ATOM    118  H   LYS A   8      -6.231  -5.925   2.678  1.00  0.00           H  
ATOM    119  HA  LYS A   8      -6.726  -3.693   4.158  1.00  0.00           H  
ATOM    120  HB2 LYS A   8      -7.978  -6.126   3.957  1.00  0.00           H  
ATOM    121  HB3 LYS A   8      -7.519  -6.104   5.661  1.00  0.00           H  
ATOM    122  HG2 LYS A   8      -8.903  -4.349   6.155  1.00  0.00           H  
ATOM    123  HG3 LYS A   8      -8.650  -3.579   4.593  1.00  0.00           H  
ATOM    124  HD2 LYS A   8     -10.018  -5.621   3.665  1.00  0.00           H  
ATOM    125  HD3 LYS A   8     -10.581  -5.767   5.327  1.00  0.00           H  
ATOM    126  HE2 LYS A   8     -10.623  -3.013   4.264  1.00  0.00           H  
ATOM    127  HE3 LYS A   8     -11.717  -4.125   3.447  1.00  0.00           H  
ATOM    128  HZ1 LYS A   8     -11.717  -4.340   6.325  1.00  0.00           H  
ATOM    129  HZ2 LYS A   8     -12.267  -2.846   5.739  1.00  0.00           H  
ATOM    130  HZ3 LYS A   8     -13.019  -4.285   5.241  1.00  0.00           H  
ATOM    131  N   ALA A   9      -5.103  -5.762   6.181  1.00  0.00           N  
ATOM    132  CA  ALA A   9      -4.316  -5.766   7.452  1.00  0.00           C  
ATOM    133  C   ALA A   9      -2.857  -5.396   7.168  1.00  0.00           C  
ATOM    134  O   ALA A   9      -1.960  -5.775   7.894  1.00  0.00           O  
ATOM    135  CB  ALA A   9      -4.365  -7.164   8.075  1.00  0.00           C  
ATOM    136  H   ALA A   9      -5.304  -6.609   5.729  1.00  0.00           H  
ATOM    137  HA  ALA A   9      -4.741  -5.051   8.141  1.00  0.00           H  
ATOM    138  HB1 ALA A   9      -5.253  -7.676   7.738  1.00  0.00           H  
ATOM    139  HB2 ALA A   9      -3.492  -7.723   7.771  1.00  0.00           H  
ATOM    140  HB3 ALA A   9      -4.383  -7.079   9.152  1.00  0.00           H  
ATOM    141  N   VAL A  10      -2.611  -4.662   6.119  1.00  0.00           N  
ATOM    142  CA  VAL A  10      -1.216  -4.258   5.809  1.00  0.00           C  
ATOM    143  C   VAL A  10      -1.204  -2.838   5.231  1.00  0.00           C  
ATOM    144  O   VAL A  10      -0.967  -1.877   5.937  1.00  0.00           O  
ATOM    145  CB  VAL A  10      -0.629  -5.240   4.799  1.00  0.00           C  
ATOM    146  CG1 VAL A  10       0.750  -4.756   4.357  1.00  0.00           C  
ATOM    147  CG2 VAL A  10      -0.503  -6.618   5.460  1.00  0.00           C  
ATOM    148  H   VAL A  10      -3.339  -4.385   5.533  1.00  0.00           H  
ATOM    149  HA  VAL A  10      -0.627  -4.280   6.713  1.00  0.00           H  
ATOM    150  HB  VAL A  10      -1.282  -5.307   3.942  1.00  0.00           H  
ATOM    151 HG11 VAL A  10       0.769  -3.676   4.340  1.00  0.00           H  
ATOM    152 HG12 VAL A  10       1.491  -5.118   5.050  1.00  0.00           H  
ATOM    153 HG13 VAL A  10       0.966  -5.136   3.369  1.00  0.00           H  
ATOM    154 HG21 VAL A  10      -1.364  -6.797   6.085  1.00  0.00           H  
ATOM    155 HG22 VAL A  10      -0.445  -7.380   4.699  1.00  0.00           H  
ATOM    156 HG23 VAL A  10       0.392  -6.644   6.066  1.00  0.00           H  
ATOM    157  N   PHE A  11      -1.461  -2.259   3.790  1.00  0.00           N  
ATOM    158  CA  PHE A  11      -1.237  -0.795   3.963  1.00  0.00           C  
ATOM    159  C   PHE A  11      -2.495  -0.158   4.548  1.00  0.00           C  
ATOM    160  O   PHE A  11      -2.558   0.188   5.710  1.00  0.00           O  
ATOM    161  CB  PHE A  11      -0.975  -0.138   2.611  1.00  0.00           C  
ATOM    162  CG  PHE A  11       0.285  -0.677   1.991  1.00  0.00           C  
ATOM    163  CD1 PHE A  11       1.520  -0.097   2.296  1.00  0.00           C  
ATOM    164  CD2 PHE A  11       0.213  -1.734   1.083  1.00  0.00           C  
ATOM    165  CE1 PHE A  11       2.684  -0.579   1.693  1.00  0.00           C  
ATOM    166  CE2 PHE A  11       1.375  -2.212   0.472  1.00  0.00           C  
ATOM    167  CZ  PHE A  11       2.612  -1.636   0.777  1.00  0.00           C  
ATOM    168  H   PHE A  11      -1.720  -2.618   2.917  1.00  0.00           H  
ATOM    169  HA  PHE A  11      -0.394  -0.626   4.618  1.00  0.00           H  
ATOM    170  HB2 PHE A  11      -1.807  -0.336   1.952  1.00  0.00           H  
ATOM    171  HB3 PHE A  11      -0.875   0.929   2.749  1.00  0.00           H  
ATOM    172  HD1 PHE A  11       1.574   0.718   3.002  1.00  0.00           H  
ATOM    173  HD2 PHE A  11      -0.742  -2.181   0.851  1.00  0.00           H  
ATOM    174  HE1 PHE A  11       3.637  -0.133   1.931  1.00  0.00           H  
ATOM    175  HE2 PHE A  11       1.317  -3.026  -0.233  1.00  0.00           H  
ATOM    176  HZ  PHE A  11       3.508  -2.003   0.298  1.00  0.00           H  
ATOM    177  N   GLY A  12      -3.494   0.007   3.725  1.00  0.00           N  
ATOM    178  CA  GLY A  12      -4.735   0.703   4.156  1.00  0.00           C  
ATOM    179  C   GLY A  12      -5.287   1.472   2.954  1.00  0.00           C  
ATOM    180  O   GLY A  12      -6.456   1.390   2.632  1.00  0.00           O  
ATOM    181  H   GLY A  12      -3.419  -0.322   2.805  1.00  0.00           H  
ATOM    182  HA2 GLY A  12      -5.462  -0.024   4.494  1.00  0.00           H  
ATOM    183  HA3 GLY A  12      -4.508   1.395   4.951  1.00  0.00           H  
ATOM    184  N   MET A  13      -4.443   2.204   2.278  1.00  0.00           N  
ATOM    185  CA  MET A  13      -4.911   2.998   1.109  1.00  0.00           C  
ATOM    186  C   MET A  13      -4.767   2.147  -0.158  1.00  0.00           C  
ATOM    187  O   MET A  13      -5.262   1.039  -0.229  1.00  0.00           O  
ATOM    188  CB  MET A  13      -4.064   4.268   0.989  1.00  0.00           C  
ATOM    189  CG  MET A  13      -4.085   5.010   2.329  1.00  0.00           C  
ATOM    190  SD  MET A  13      -4.155   6.793   2.034  1.00  0.00           S  
ATOM    191  CE  MET A  13      -2.945   7.277   3.289  1.00  0.00           C  
ATOM    192  H   MET A  13      -3.498   2.221   2.534  1.00  0.00           H  
ATOM    193  HA  MET A  13      -5.948   3.267   1.246  1.00  0.00           H  
ATOM    194  HB2 MET A  13      -3.044   4.003   0.732  1.00  0.00           H  
ATOM    195  HB3 MET A  13      -4.478   4.906   0.221  1.00  0.00           H  
ATOM    196  HG2 MET A  13      -4.954   4.706   2.894  1.00  0.00           H  
ATOM    197  HG3 MET A  13      -3.193   4.771   2.889  1.00  0.00           H  
ATOM    198  HE1 MET A  13      -2.178   6.517   3.359  1.00  0.00           H  
ATOM    199  HE2 MET A  13      -2.496   8.223   3.015  1.00  0.00           H  
ATOM    200  HE3 MET A  13      -3.434   7.380   4.243  1.00  0.00           H  
ATOM    201  N   THR A  14      -4.082   2.642  -1.154  1.00  0.00           N  
ATOM    202  CA  THR A  14      -4.005   1.903  -2.448  1.00  0.00           C  
ATOM    203  C   THR A  14      -2.551   1.854  -2.897  1.00  0.00           C  
ATOM    204  O   THR A  14      -1.759   2.690  -2.522  1.00  0.00           O  
ATOM    205  CB  THR A  14      -4.843   2.624  -3.508  1.00  0.00           C  
ATOM    206  OG1 THR A  14      -5.509   3.730  -2.919  1.00  0.00           O  
ATOM    207  CG2 THR A  14      -5.876   1.660  -4.091  1.00  0.00           C  
ATOM    208  H   THR A  14      -3.608   3.492  -1.050  1.00  0.00           H  
ATOM    209  HA  THR A  14      -4.367   0.903  -2.314  1.00  0.00           H  
ATOM    210  HB  THR A  14      -4.197   2.972  -4.300  1.00  0.00           H  
ATOM    211  HG1 THR A  14      -6.317   3.889  -3.414  1.00  0.00           H  
ATOM    212 HG21 THR A  14      -5.914   0.765  -3.488  1.00  0.00           H  
ATOM    213 HG22 THR A  14      -6.846   2.133  -4.093  1.00  0.00           H  
ATOM    214 HG23 THR A  14      -5.600   1.402  -5.102  1.00  0.00           H  
ATOM    215  N   ARG A  15      -2.182   0.898  -3.704  1.00  0.00           N  
ATOM    216  CA  ARG A  15      -0.814   0.903  -4.245  1.00  0.00           C  
ATOM    217  C   ARG A  15      -0.771   1.945  -5.364  1.00  0.00           C  
ATOM    218  O   ARG A  15       0.151   2.728  -5.464  1.00  0.00           O  
ATOM    219  CB  ARG A  15      -0.489  -0.491  -4.777  1.00  0.00           C  
ATOM    220  CG  ARG A  15       0.737  -1.041  -4.037  1.00  0.00           C  
ATOM    221  CD  ARG A  15       1.604  -1.865  -4.991  1.00  0.00           C  
ATOM    222  NE  ARG A  15       0.750  -2.459  -6.068  1.00  0.00           N  
ATOM    223  CZ  ARG A  15      -0.336  -3.127  -5.780  1.00  0.00           C  
ATOM    224  NH1 ARG A  15      -0.599  -3.470  -4.549  1.00  0.00           N  
ATOM    225  NH2 ARG A  15      -1.132  -3.511  -6.741  1.00  0.00           N  
ATOM    226  H   ARG A  15      -2.800   0.189  -3.963  1.00  0.00           H  
ATOM    227  HA  ARG A  15      -0.116   1.172  -3.467  1.00  0.00           H  
ATOM    228  HB2 ARG A  15      -1.335  -1.144  -4.607  1.00  0.00           H  
ATOM    229  HB3 ARG A  15      -0.288  -0.435  -5.827  1.00  0.00           H  
ATOM    230  HG2 ARG A  15       1.317  -0.216  -3.645  1.00  0.00           H  
ATOM    231  HG3 ARG A  15       0.410  -1.660  -3.216  1.00  0.00           H  
ATOM    232  HD2 ARG A  15       2.328  -1.223  -5.458  1.00  0.00           H  
ATOM    233  HD3 ARG A  15       2.121  -2.638  -4.429  1.00  0.00           H  
ATOM    234  HE  ARG A  15       0.981  -2.300  -7.007  1.00  0.00           H  
ATOM    235 HH11 ARG A  15       0.032  -3.231  -3.816  1.00  0.00           H  
ATOM    236 HH12 ARG A  15      -1.436  -3.972  -4.340  1.00  0.00           H  
ATOM    237 HH21 ARG A  15      -0.910  -3.292  -7.690  1.00  0.00           H  
ATOM    238 HH22 ARG A  15      -1.963  -4.023  -6.526  1.00  0.00           H  
ATOM    239  N   SER A  16      -1.793   1.991  -6.179  1.00  0.00           N  
ATOM    240  CA  SER A  16      -1.704   2.790  -7.432  1.00  0.00           C  
ATOM    241  C   SER A  16      -1.118   4.158  -7.087  1.00  0.00           C  
ATOM    242  O   SER A  16      -0.149   4.596  -7.674  1.00  0.00           O  
ATOM    243  CB  SER A  16      -3.101   2.966  -8.030  1.00  0.00           C  
ATOM    244  OG  SER A  16      -3.103   2.484  -9.367  1.00  0.00           O  
ATOM    245  H   SER A  16      -2.623   1.521  -5.954  1.00  0.00           H  
ATOM    246  HA  SER A  16      -1.064   2.287  -8.141  1.00  0.00           H  
ATOM    247  HB2 SER A  16      -3.817   2.406  -7.451  1.00  0.00           H  
ATOM    248  HB3 SER A  16      -3.370   4.014  -8.014  1.00  0.00           H  
ATOM    249  HG  SER A  16      -3.940   2.730  -9.769  1.00  0.00           H  
ATOM    250  N   ALA A  17      -1.684   4.831  -6.117  1.00  0.00           N  
ATOM    251  CA  ALA A  17      -1.130   6.151  -5.710  1.00  0.00           C  
ATOM    252  C   ALA A  17       0.261   5.923  -5.120  1.00  0.00           C  
ATOM    253  O   ALA A  17       1.191   6.659  -5.381  1.00  0.00           O  
ATOM    254  CB  ALA A  17      -2.036   6.794  -4.657  1.00  0.00           C  
ATOM    255  H   ALA A  17      -2.462   4.459  -5.651  1.00  0.00           H  
ATOM    256  HA  ALA A  17      -1.057   6.798  -6.573  1.00  0.00           H  
ATOM    257  HB1 ALA A  17      -2.876   6.144  -4.460  1.00  0.00           H  
ATOM    258  HB2 ALA A  17      -1.476   6.945  -3.746  1.00  0.00           H  
ATOM    259  HB3 ALA A  17      -2.394   7.745  -5.020  1.00  0.00           H  
ATOM    260  N   PHE A  18       0.405   4.896  -4.325  1.00  0.00           N  
ATOM    261  CA  PHE A  18       1.743   4.555  -3.761  1.00  0.00           C  
ATOM    262  C   PHE A  18       2.738   4.331  -4.898  1.00  0.00           C  
ATOM    263  O   PHE A  18       3.937   4.346  -4.702  1.00  0.00           O  
ATOM    264  CB  PHE A  18       1.616   3.273  -2.944  1.00  0.00           C  
ATOM    265  CG  PHE A  18       2.980   2.740  -2.587  1.00  0.00           C  
ATOM    266  CD1 PHE A  18       3.849   3.503  -1.798  1.00  0.00           C  
ATOM    267  CD2 PHE A  18       3.373   1.475  -3.038  1.00  0.00           C  
ATOM    268  CE1 PHE A  18       5.112   2.999  -1.462  1.00  0.00           C  
ATOM    269  CE2 PHE A  18       4.635   0.972  -2.704  1.00  0.00           C  
ATOM    270  CZ  PHE A  18       5.505   1.736  -1.916  1.00  0.00           C  
ATOM    271  H   PHE A  18      -0.375   4.339  -4.100  1.00  0.00           H  
ATOM    272  HA  PHE A  18       2.089   5.357  -3.128  1.00  0.00           H  
ATOM    273  HB2 PHE A  18       1.070   3.489  -2.046  1.00  0.00           H  
ATOM    274  HB3 PHE A  18       1.081   2.533  -3.521  1.00  0.00           H  
ATOM    275  HD1 PHE A  18       3.547   4.479  -1.450  1.00  0.00           H  
ATOM    276  HD2 PHE A  18       2.702   0.885  -3.648  1.00  0.00           H  
ATOM    277  HE1 PHE A  18       5.783   3.588  -0.854  1.00  0.00           H  
ATOM    278  HE2 PHE A  18       4.938  -0.004  -3.052  1.00  0.00           H  
ATOM    279  HZ  PHE A  18       6.479   1.348  -1.657  1.00  0.00           H  
ATOM    280  N   ALA A  19       2.251   4.113  -6.083  1.00  0.00           N  
ATOM    281  CA  ALA A  19       3.158   3.738  -7.205  1.00  0.00           C  
ATOM    282  C   ALA A  19       3.869   4.987  -7.741  1.00  0.00           C  
ATOM    283  O   ALA A  19       4.132   5.101  -8.921  1.00  0.00           O  
ATOM    284  CB  ALA A  19       2.340   3.100  -8.329  1.00  0.00           C  
ATOM    285  H   ALA A  19       1.286   4.192  -6.234  1.00  0.00           H  
ATOM    286  HA  ALA A  19       3.893   3.030  -6.851  1.00  0.00           H  
ATOM    287  HB1 ALA A  19       1.365   3.562  -8.373  1.00  0.00           H  
ATOM    288  HB2 ALA A  19       2.849   3.242  -9.271  1.00  0.00           H  
ATOM    289  HB3 ALA A  19       2.229   2.043  -8.135  1.00  0.00           H  
ATOM    290  N   ASN A  20       4.191   5.922  -6.884  1.00  0.00           N  
ATOM    291  CA  ASN A  20       4.969   7.111  -7.337  1.00  0.00           C  
ATOM    292  C   ASN A  20       6.427   6.951  -6.898  1.00  0.00           C  
ATOM    293  O   ASN A  20       7.328   7.530  -7.469  1.00  0.00           O  
ATOM    294  CB  ASN A  20       4.381   8.384  -6.721  1.00  0.00           C  
ATOM    295  CG  ASN A  20       3.020   8.673  -7.357  1.00  0.00           C  
ATOM    296  OD1 ASN A  20       2.081   7.924  -7.175  1.00  0.00           O  
ATOM    297  ND2 ASN A  20       2.876   9.740  -8.102  1.00  0.00           N  
ATOM    298  H   ASN A  20       3.928   5.837  -5.945  1.00  0.00           H  
ATOM    299  HA  ASN A  20       4.927   7.180  -8.414  1.00  0.00           H  
ATOM    300  HB2 ASN A  20       4.259   8.245  -5.656  1.00  0.00           H  
ATOM    301  HB3 ASN A  20       5.046   9.215  -6.906  1.00  0.00           H  
ATOM    302 HD21 ASN A  20       3.639  10.343  -8.247  1.00  0.00           H  
ATOM    303 HD22 ASN A  20       2.004   9.936  -8.515  1.00  0.00           H  
ATOM    304  N   LEU A  21       6.849   6.110  -5.809  1.00  0.00           N  
ATOM    305  CA  LEU A  21       8.332   6.033  -5.679  1.00  0.00           C  
ATOM    306  C   LEU A  21       8.856   5.062  -6.746  1.00  0.00           C  
ATOM    307  O   LEU A  21       8.073   4.428  -7.427  1.00  0.00           O  
ATOM    308  CB  LEU A  21       8.694   5.527  -4.274  1.00  0.00           C  
ATOM    309  CG  LEU A  21       7.732   6.121  -3.242  1.00  0.00           C  
ATOM    310  CD1 LEU A  21       7.169   5.001  -2.364  1.00  0.00           C  
ATOM    311  CD2 LEU A  21       8.491   7.119  -2.364  1.00  0.00           C  
ATOM    312  H   LEU A  21       6.278   5.612  -5.188  1.00  0.00           H  
ATOM    313  HA  LEU A  21       8.763   7.012  -5.836  1.00  0.00           H  
ATOM    314  HB2 LEU A  21       8.627   4.450  -4.249  1.00  0.00           H  
ATOM    315  HB3 LEU A  21       9.697   5.831  -4.028  1.00  0.00           H  
ATOM    316  HG  LEU A  21       6.922   6.627  -3.749  1.00  0.00           H  
ATOM    317 HD11 LEU A  21       7.983   4.438  -1.934  1.00  0.00           H  
ATOM    318 HD12 LEU A  21       6.569   5.427  -1.574  1.00  0.00           H  
ATOM    319 HD13 LEU A  21       6.557   4.346  -2.968  1.00  0.00           H  
ATOM    320 HD21 LEU A  21       9.551   6.919  -2.428  1.00  0.00           H  
ATOM    321 HD22 LEU A  21       8.295   8.124  -2.708  1.00  0.00           H  
ATOM    322 HD23 LEU A  21       8.167   7.019  -1.339  1.00  0.00           H  
ATOM    323  N   PRO A  22      10.156   4.972  -6.875  1.00  0.00           N  
ATOM    324  CA  PRO A  22      10.777   4.128  -7.911  1.00  0.00           C  
ATOM    325  C   PRO A  22      10.324   2.676  -7.745  1.00  0.00           C  
ATOM    326  O   PRO A  22      10.071   2.222  -6.651  1.00  0.00           O  
ATOM    327  CB  PRO A  22      12.286   4.261  -7.676  1.00  0.00           C  
ATOM    328  CG  PRO A  22      12.492   5.296  -6.541  1.00  0.00           C  
ATOM    329  CD  PRO A  22      11.106   5.691  -6.011  1.00  0.00           C  
ATOM    330  HA  PRO A  22      10.527   4.492  -8.896  1.00  0.00           H  
ATOM    331  HB2 PRO A  22      12.694   3.303  -7.382  1.00  0.00           H  
ATOM    332  HB3 PRO A  22      12.770   4.607  -8.576  1.00  0.00           H  
ATOM    333  HG2 PRO A  22      13.077   4.854  -5.745  1.00  0.00           H  
ATOM    334  HG3 PRO A  22      12.995   6.169  -6.928  1.00  0.00           H  
ATOM    335  HD2 PRO A  22      11.004   5.370  -4.986  1.00  0.00           H  
ATOM    336  HD3 PRO A  22      10.957   6.757  -6.093  1.00  0.00           H  
ATOM    337  N   LEU A  23      10.208   1.949  -8.824  1.00  0.00           N  
ATOM    338  CA  LEU A  23       9.748   0.535  -8.726  1.00  0.00           C  
ATOM    339  C   LEU A  23      10.733  -0.282  -7.896  1.00  0.00           C  
ATOM    340  O   LEU A  23      10.343  -1.127  -7.115  1.00  0.00           O  
ATOM    341  CB  LEU A  23       9.638  -0.068 -10.129  1.00  0.00           C  
ATOM    342  CG  LEU A  23       8.396  -0.959 -10.205  1.00  0.00           C  
ATOM    343  CD1 LEU A  23       8.390  -1.926  -9.021  1.00  0.00           C  
ATOM    344  CD2 LEU A  23       7.141  -0.087 -10.157  1.00  0.00           C  
ATOM    345  H   LEU A  23      10.418   2.337  -9.699  1.00  0.00           H  
ATOM    346  HA  LEU A  23       8.781   0.508  -8.247  1.00  0.00           H  
ATOM    347  HB2 LEU A  23       9.558   0.727 -10.857  1.00  0.00           H  
ATOM    348  HB3 LEU A  23      10.517  -0.660 -10.335  1.00  0.00           H  
ATOM    349  HG  LEU A  23       8.413  -1.520 -11.129  1.00  0.00           H  
ATOM    350 HD11 LEU A  23       9.401  -2.068  -8.667  1.00  0.00           H  
ATOM    351 HD12 LEU A  23       7.786  -1.513  -8.226  1.00  0.00           H  
ATOM    352 HD13 LEU A  23       7.979  -2.876  -9.330  1.00  0.00           H  
ATOM    353 HD21 LEU A  23       7.350   0.813  -9.599  1.00  0.00           H  
ATOM    354 HD22 LEU A  23       6.847   0.176 -11.160  1.00  0.00           H  
ATOM    355 HD23 LEU A  23       6.341  -0.631  -9.678  1.00  0.00           H  
ATOM    356  N   TRP A  24      12.006  -0.041  -8.037  1.00  0.00           N  
ATOM    357  CA  TRP A  24      12.983  -0.913  -7.346  1.00  0.00           C  
ATOM    358  C   TRP A  24      12.852  -0.658  -5.854  1.00  0.00           C  
ATOM    359  O   TRP A  24      13.175  -1.495  -5.035  1.00  0.00           O  
ATOM    360  CB  TRP A  24      14.400  -0.597  -7.817  1.00  0.00           C  
ATOM    361  CG  TRP A  24      14.635   0.873  -7.784  1.00  0.00           C  
ATOM    362  CD1 TRP A  24      14.541   1.709  -8.842  1.00  0.00           C  
ATOM    363  CD2 TRP A  24      15.016   1.688  -6.652  1.00  0.00           C  
ATOM    364  NE1 TRP A  24      14.843   2.993  -8.422  1.00  0.00           N  
ATOM    365  CE2 TRP A  24      15.144   3.029  -7.074  1.00  0.00           C  
ATOM    366  CE3 TRP A  24      15.257   1.385  -5.310  1.00  0.00           C  
ATOM    367  CZ2 TRP A  24      15.508   4.040  -6.186  1.00  0.00           C  
ATOM    368  CZ3 TRP A  24      15.622   2.395  -4.407  1.00  0.00           C  
ATOM    369  CH2 TRP A  24      15.749   3.723  -4.845  1.00  0.00           C  
ATOM    370  H   TRP A  24      12.313   0.715  -8.579  1.00  0.00           H  
ATOM    371  HA  TRP A  24      12.750  -1.949  -7.553  1.00  0.00           H  
ATOM    372  HB2 TRP A  24      15.111  -1.088  -7.167  1.00  0.00           H  
ATOM    373  HB3 TRP A  24      14.527  -0.955  -8.820  1.00  0.00           H  
ATOM    374  HD1 TRP A  24      14.272   1.423  -9.848  1.00  0.00           H  
ATOM    375  HE1 TRP A  24      14.850   3.788  -8.993  1.00  0.00           H  
ATOM    376  HE3 TRP A  24      15.156   0.364  -4.977  1.00  0.00           H  
ATOM    377  HZ2 TRP A  24      15.603   5.059  -6.530  1.00  0.00           H  
ATOM    378  HZ3 TRP A  24      15.808   2.150  -3.371  1.00  0.00           H  
ATOM    379  HH2 TRP A  24      16.029   4.498  -4.147  1.00  0.00           H  
ATOM    380  N   LYS A  25      12.344   0.486  -5.497  1.00  0.00           N  
ATOM    381  CA  LYS A  25      12.178   0.803  -4.067  1.00  0.00           C  
ATOM    382  C   LYS A  25      11.047  -0.064  -3.525  1.00  0.00           C  
ATOM    383  O   LYS A  25      10.990  -0.373  -2.353  1.00  0.00           O  
ATOM    384  CB  LYS A  25      11.822   2.274  -3.929  1.00  0.00           C  
ATOM    385  CG  LYS A  25      12.744   2.919  -2.902  1.00  0.00           C  
ATOM    386  CD  LYS A  25      12.008   3.069  -1.567  1.00  0.00           C  
ATOM    387  CE  LYS A  25      12.532   2.033  -0.565  1.00  0.00           C  
ATOM    388  NZ  LYS A  25      14.022   2.002  -0.615  1.00  0.00           N  
ATOM    389  H   LYS A  25      12.048   1.129  -6.174  1.00  0.00           H  
ATOM    390  HA  LYS A  25      13.093   0.591  -3.533  1.00  0.00           H  
ATOM    391  HB2 LYS A  25      11.950   2.764  -4.886  1.00  0.00           H  
ATOM    392  HB3 LYS A  25      10.797   2.371  -3.610  1.00  0.00           H  
ATOM    393  HG2 LYS A  25      13.620   2.298  -2.766  1.00  0.00           H  
ATOM    394  HG3 LYS A  25      13.044   3.888  -3.261  1.00  0.00           H  
ATOM    395  HD2 LYS A  25      12.175   4.062  -1.175  1.00  0.00           H  
ATOM    396  HD3 LYS A  25      10.951   2.916  -1.719  1.00  0.00           H  
ATOM    397  HE2 LYS A  25      12.214   2.303   0.430  1.00  0.00           H  
ATOM    398  HE3 LYS A  25      12.143   1.054  -0.814  1.00  0.00           H  
ATOM    399  HZ1 LYS A  25      14.372   2.890  -1.024  1.00  0.00           H  
ATOM    400  HZ2 LYS A  25      14.397   1.892   0.349  1.00  0.00           H  
ATOM    401  HZ3 LYS A  25      14.335   1.204  -1.203  1.00  0.00           H  
ATOM    402  N   GLN A  26      10.156  -0.477  -4.387  1.00  0.00           N  
ATOM    403  CA  GLN A  26       9.126  -1.454  -3.976  1.00  0.00           C  
ATOM    404  C   GLN A  26       9.756  -2.841  -3.958  1.00  0.00           C  
ATOM    405  O   GLN A  26       9.970  -3.424  -2.917  1.00  0.00           O  
ATOM    406  CB  GLN A  26       7.981  -1.442  -4.974  1.00  0.00           C  
ATOM    407  CG  GLN A  26       7.405  -0.037  -5.043  1.00  0.00           C  
ATOM    408  CD  GLN A  26       6.069  -0.073  -5.782  1.00  0.00           C  
ATOM    409  OE1 GLN A  26       5.554   0.954  -6.183  1.00  0.00           O  
ATOM    410  NE2 GLN A  26       5.480  -1.221  -5.979  1.00  0.00           N  
ATOM    411  H   GLN A  26      10.175  -0.152  -5.308  1.00  0.00           H  
ATOM    412  HA  GLN A  26       8.752  -1.196  -3.002  1.00  0.00           H  
ATOM    413  HB2 GLN A  26       8.346  -1.733  -5.949  1.00  0.00           H  
ATOM    414  HB3 GLN A  26       7.215  -2.129  -4.653  1.00  0.00           H  
ATOM    415  HG2 GLN A  26       7.264   0.339  -4.044  1.00  0.00           H  
ATOM    416  HG3 GLN A  26       8.093   0.597  -5.567  1.00  0.00           H  
ATOM    417 HE21 GLN A  26       5.895  -2.047  -5.650  1.00  0.00           H  
ATOM    418 HE22 GLN A  26       4.629  -1.257  -6.458  1.00  0.00           H  
ATOM    419  N   GLN A  27      10.071  -3.360  -5.114  1.00  0.00           N  
ATOM    420  CA  GLN A  27      10.674  -4.719  -5.191  1.00  0.00           C  
ATOM    421  C   GLN A  27      11.619  -4.927  -4.008  1.00  0.00           C  
ATOM    422  O   GLN A  27      11.760  -6.022  -3.504  1.00  0.00           O  
ATOM    423  CB  GLN A  27      11.449  -4.855  -6.502  1.00  0.00           C  
ATOM    424  CG  GLN A  27      10.473  -4.772  -7.677  1.00  0.00           C  
ATOM    425  CD  GLN A  27      11.208  -5.098  -8.979  1.00  0.00           C  
ATOM    426  OE1 GLN A  27      12.247  -5.727  -8.964  1.00  0.00           O  
ATOM    427  NE2 GLN A  27      10.708  -4.685 -10.113  1.00  0.00           N  
ATOM    428  H   GLN A  27       9.916  -2.847  -5.937  1.00  0.00           H  
ATOM    429  HA  GLN A  27       9.899  -5.462  -5.161  1.00  0.00           H  
ATOM    430  HB2 GLN A  27      12.173  -4.056  -6.578  1.00  0.00           H  
ATOM    431  HB3 GLN A  27      11.956  -5.808  -6.525  1.00  0.00           H  
ATOM    432  HG2 GLN A  27       9.671  -5.483  -7.528  1.00  0.00           H  
ATOM    433  HG3 GLN A  27      10.064  -3.776  -7.736  1.00  0.00           H  
ATOM    434 HE21 GLN A  27       9.868  -4.173 -10.121  1.00  0.00           H  
ATOM    435 HE22 GLN A  27      11.171  -4.887 -10.958  1.00  0.00           H  
ATOM    436  N   ASN A  28      12.261  -3.888  -3.551  1.00  0.00           N  
ATOM    437  CA  ASN A  28      13.248  -4.055  -2.449  1.00  0.00           C  
ATOM    438  C   ASN A  28      12.517  -4.424  -1.158  1.00  0.00           C  
ATOM    439  O   ASN A  28      12.610  -5.537  -0.687  1.00  0.00           O  
ATOM    440  CB  ASN A  28      14.016  -2.750  -2.249  1.00  0.00           C  
ATOM    441  CG  ASN A  28      15.287  -2.781  -3.098  1.00  0.00           C  
ATOM    442  OD1 ASN A  28      15.746  -3.837  -3.487  1.00  0.00           O  
ATOM    443  ND2 ASN A  28      15.875  -1.659  -3.408  1.00  0.00           N  
ATOM    444  H   ASN A  28      12.093  -2.999  -3.932  1.00  0.00           H  
ATOM    445  HA  ASN A  28      13.940  -4.843  -2.705  1.00  0.00           H  
ATOM    446  HB2 ASN A  28      13.398  -1.917  -2.551  1.00  0.00           H  
ATOM    447  HB3 ASN A  28      14.284  -2.646  -1.208  1.00  0.00           H  
ATOM    448 HD21 ASN A  28      15.500  -0.806  -3.094  1.00  0.00           H  
ATOM    449 HD22 ASN A  28      16.693  -1.669  -3.954  1.00  0.00           H  
ATOM    450  N   LEU A  29      11.789  -3.506  -0.585  1.00  0.00           N  
ATOM    451  CA  LEU A  29      11.118  -3.799   0.714  1.00  0.00           C  
ATOM    452  C   LEU A  29      10.431  -5.165   0.624  1.00  0.00           C  
ATOM    453  O   LEU A  29      10.283  -5.866   1.602  1.00  0.00           O  
ATOM    454  CB  LEU A  29      10.067  -2.727   1.008  1.00  0.00           C  
ATOM    455  CG  LEU A  29      10.729  -1.557   1.736  1.00  0.00           C  
ATOM    456  CD1 LEU A  29       9.766  -0.369   1.781  1.00  0.00           C  
ATOM    457  CD2 LEU A  29      11.087  -1.980   3.162  1.00  0.00           C  
ATOM    458  H   LEU A  29      11.683  -2.629  -1.009  1.00  0.00           H  
ATOM    459  HA  LEU A  29      11.852  -3.810   1.504  1.00  0.00           H  
ATOM    460  HB2 LEU A  29       9.638  -2.380   0.077  1.00  0.00           H  
ATOM    461  HB3 LEU A  29       9.291  -3.143   1.634  1.00  0.00           H  
ATOM    462  HG  LEU A  29      11.628  -1.270   1.209  1.00  0.00           H  
ATOM    463 HD11 LEU A  29       8.750  -0.733   1.844  1.00  0.00           H  
ATOM    464 HD12 LEU A  29       9.984   0.240   2.646  1.00  0.00           H  
ATOM    465 HD13 LEU A  29       9.881   0.223   0.886  1.00  0.00           H  
ATOM    466 HD21 LEU A  29      10.889  -3.036   3.285  1.00  0.00           H  
ATOM    467 HD22 LEU A  29      12.135  -1.787   3.344  1.00  0.00           H  
ATOM    468 HD23 LEU A  29      10.492  -1.418   3.866  1.00  0.00           H  
ATOM    469  N   LYS A  30      10.011  -5.536  -0.550  1.00  0.00           N  
ATOM    470  CA  LYS A  30       9.197  -6.775  -0.718  1.00  0.00           C  
ATOM    471  C   LYS A  30      10.077  -8.009  -0.527  1.00  0.00           C  
ATOM    472  O   LYS A  30      10.230  -8.509   0.564  1.00  0.00           O  
ATOM    473  CB  LYS A  30       8.623  -6.790  -2.128  1.00  0.00           C  
ATOM    474  CG  LYS A  30       7.659  -5.608  -2.285  1.00  0.00           C  
ATOM    475  CD  LYS A  30       7.056  -5.586  -3.695  1.00  0.00           C  
ATOM    476  CE  LYS A  30       6.180  -6.823  -3.901  1.00  0.00           C  
ATOM    477  NZ  LYS A  30       4.997  -6.457  -4.729  1.00  0.00           N  
ATOM    478  H   LYS A  30      10.227  -4.992  -1.333  1.00  0.00           H  
ATOM    479  HA  LYS A  30       8.394  -6.785   0.003  1.00  0.00           H  
ATOM    480  HB2 LYS A  30       9.437  -6.698  -2.833  1.00  0.00           H  
ATOM    481  HB3 LYS A  30       8.097  -7.715  -2.298  1.00  0.00           H  
ATOM    482  HG2 LYS A  30       6.865  -5.697  -1.557  1.00  0.00           H  
ATOM    483  HG3 LYS A  30       8.201  -4.696  -2.114  1.00  0.00           H  
ATOM    484  HD2 LYS A  30       6.452  -4.692  -3.817  1.00  0.00           H  
ATOM    485  HD3 LYS A  30       7.842  -5.582  -4.425  1.00  0.00           H  
ATOM    486  HE2 LYS A  30       6.754  -7.588  -4.406  1.00  0.00           H  
ATOM    487  HE3 LYS A  30       5.850  -7.194  -2.942  1.00  0.00           H  
ATOM    488  HZ1 LYS A  30       4.600  -5.558  -4.388  1.00  0.00           H  
ATOM    489  HZ2 LYS A  30       5.288  -6.347  -5.722  1.00  0.00           H  
ATOM    490  HZ3 LYS A  30       4.277  -7.204  -4.659  1.00  0.00           H  
ATOM    491  N   LYS A  31      10.672  -8.538  -1.580  1.00  0.00           N  
ATOM    492  CA  LYS A  31      11.368  -9.844  -1.400  1.00  0.00           C  
ATOM    493  C   LYS A  31      12.421  -9.679  -0.310  1.00  0.00           C  
ATOM    494  O   LYS A  31      12.826 -10.631   0.327  1.00  0.00           O  
ATOM    495  CB  LYS A  31      12.019 -10.285  -2.708  1.00  0.00           C  
ATOM    496  CG  LYS A  31      10.919 -10.662  -3.699  1.00  0.00           C  
ATOM    497  CD  LYS A  31      10.590  -9.444  -4.562  1.00  0.00           C  
ATOM    498  CE  LYS A  31      10.512  -9.854  -6.035  1.00  0.00           C  
ATOM    499  NZ  LYS A  31       9.198 -10.508  -6.310  1.00  0.00           N  
ATOM    500  H   LYS A  31      10.660  -8.087  -2.451  1.00  0.00           H  
ATOM    501  HA  LYS A  31      10.648 -10.588  -1.089  1.00  0.00           H  
ATOM    502  HB2 LYS A  31      12.609  -9.475  -3.110  1.00  0.00           H  
ATOM    503  HB3 LYS A  31      12.652 -11.142  -2.528  1.00  0.00           H  
ATOM    504  HG2 LYS A  31      11.258 -11.474  -4.325  1.00  0.00           H  
ATOM    505  HG3 LYS A  31      10.035 -10.967  -3.156  1.00  0.00           H  
ATOM    506  HD2 LYS A  31       9.645  -9.023  -4.250  1.00  0.00           H  
ATOM    507  HD3 LYS A  31      11.369  -8.707  -4.440  1.00  0.00           H  
ATOM    508  HE2 LYS A  31      10.609  -8.978  -6.654  1.00  0.00           H  
ATOM    509  HE3 LYS A  31      11.313 -10.541  -6.263  1.00  0.00           H  
ATOM    510  HZ1 LYS A  31       8.927 -11.100  -5.497  1.00  0.00           H  
ATOM    511  HZ2 LYS A  31       8.474  -9.778  -6.465  1.00  0.00           H  
ATOM    512  HZ3 LYS A  31       9.276 -11.102  -7.162  1.00  0.00           H  
ATOM    513  N   GLU A  32      12.833  -8.465  -0.055  1.00  0.00           N  
ATOM    514  CA  GLU A  32      13.958  -8.265   0.902  1.00  0.00           C  
ATOM    515  C   GLU A  32      13.374  -8.451   2.304  1.00  0.00           C  
ATOM    516  O   GLU A  32      13.977  -9.048   3.173  1.00  0.00           O  
ATOM    517  CB  GLU A  32      14.551  -6.852   0.782  1.00  0.00           C  
ATOM    518  CG  GLU A  32      15.311  -6.703  -0.542  1.00  0.00           C  
ATOM    519  CD  GLU A  32      16.766  -6.303  -0.266  1.00  0.00           C  
ATOM    520  OE1 GLU A  32      17.298  -6.728   0.746  1.00  0.00           O  
ATOM    521  OE2 GLU A  32      17.321  -5.577  -1.075  1.00  0.00           O  
ATOM    522  H   GLU A  32      12.376  -7.693  -0.463  1.00  0.00           H  
ATOM    523  HA  GLU A  32      14.728  -9.005   0.726  1.00  0.00           H  
ATOM    524  HB2 GLU A  32      13.753  -6.125   0.823  1.00  0.00           H  
ATOM    525  HB3 GLU A  32      15.232  -6.680   1.602  1.00  0.00           H  
ATOM    526  HG2 GLU A  32      15.291  -7.640  -1.080  1.00  0.00           H  
ATOM    527  HG3 GLU A  32      14.841  -5.937  -1.141  1.00  0.00           H  
ATOM    528  N   LYS A  33      12.184  -7.945   2.513  1.00  0.00           N  
ATOM    529  CA  LYS A  33      11.552  -8.024   3.860  1.00  0.00           C  
ATOM    530  C   LYS A  33      10.034  -8.077   3.733  1.00  0.00           C  
ATOM    531  O   LYS A  33       9.477  -8.007   2.658  1.00  0.00           O  
ATOM    532  CB  LYS A  33      11.888  -6.789   4.668  1.00  0.00           C  
ATOM    533  CG  LYS A  33      12.304  -5.700   3.712  1.00  0.00           C  
ATOM    534  CD  LYS A  33      12.893  -4.541   4.502  1.00  0.00           C  
ATOM    535  CE  LYS A  33      14.389  -4.773   4.694  1.00  0.00           C  
ATOM    536  NZ  LYS A  33      14.912  -3.780   5.669  1.00  0.00           N  
ATOM    537  H   LYS A  33      11.707  -7.516   1.775  1.00  0.00           H  
ATOM    538  HA  LYS A  33      11.912  -8.892   4.370  1.00  0.00           H  
ATOM    539  HB2 LYS A  33      11.014  -6.471   5.221  1.00  0.00           H  
ATOM    540  HB3 LYS A  33      12.694  -7.005   5.349  1.00  0.00           H  
ATOM    541  HG2 LYS A  33      13.043  -6.105   3.037  1.00  0.00           H  
ATOM    542  HG3 LYS A  33      11.445  -5.361   3.156  1.00  0.00           H  
ATOM    543  HD2 LYS A  33      12.733  -3.619   3.962  1.00  0.00           H  
ATOM    544  HD3 LYS A  33      12.413  -4.485   5.465  1.00  0.00           H  
ATOM    545  HE2 LYS A  33      14.553  -5.773   5.072  1.00  0.00           H  
ATOM    546  HE3 LYS A  33      14.898  -4.656   3.750  1.00  0.00           H  
ATOM    547  HZ1 LYS A  33      14.198  -3.042   5.826  1.00  0.00           H  
ATOM    548  HZ2 LYS A  33      15.120  -4.258   6.570  1.00  0.00           H  
ATOM    549  HZ3 LYS A  33      15.779  -3.349   5.296  1.00  0.00           H  
ATOM    550  N   GLY A  34       9.357  -8.169   4.838  1.00  0.00           N  
ATOM    551  CA  GLY A  34       7.878  -8.274   4.799  1.00  0.00           C  
ATOM    552  C   GLY A  34       7.468  -9.660   4.312  1.00  0.00           C  
ATOM    553  O   GLY A  34       6.307 -10.009   4.337  1.00  0.00           O  
ATOM    554  H   GLY A  34       9.824  -8.155   5.696  1.00  0.00           H  
ATOM    555  HA2 GLY A  34       7.486  -8.111   5.795  1.00  0.00           H  
ATOM    556  HA3 GLY A  34       7.486  -7.528   4.127  1.00  0.00           H  
ATOM    557  N   LEU A  35       8.398 -10.469   3.875  1.00  0.00           N  
ATOM    558  CA  LEU A  35       7.999 -11.791   3.332  1.00  0.00           C  
ATOM    559  C   LEU A  35       7.702 -12.746   4.498  1.00  0.00           C  
ATOM    560  O   LEU A  35       6.995 -13.723   4.343  1.00  0.00           O  
ATOM    561  CB  LEU A  35       9.108 -12.348   2.443  1.00  0.00           C  
ATOM    562  CG  LEU A  35      10.133 -13.002   3.332  1.00  0.00           C  
ATOM    563  CD1 LEU A  35       9.936 -14.517   3.331  1.00  0.00           C  
ATOM    564  CD2 LEU A  35      11.541 -12.655   2.841  1.00  0.00           C  
ATOM    565  H   LEU A  35       9.343 -10.208   3.906  1.00  0.00           H  
ATOM    566  HA  LEU A  35       7.116 -11.677   2.752  1.00  0.00           H  
ATOM    567  HB2 LEU A  35       8.692 -13.070   1.751  1.00  0.00           H  
ATOM    568  HB3 LEU A  35       9.572 -11.542   1.894  1.00  0.00           H  
ATOM    569  HG  LEU A  35       9.986 -12.621   4.327  1.00  0.00           H  
ATOM    570 HD11 LEU A  35       9.462 -14.821   2.407  1.00  0.00           H  
ATOM    571 HD12 LEU A  35      10.898 -15.003   3.429  1.00  0.00           H  
ATOM    572 HD13 LEU A  35       9.303 -14.791   4.162  1.00  0.00           H  
ATOM    573 HD21 LEU A  35      11.535 -12.579   1.761  1.00  0.00           H  
ATOM    574 HD22 LEU A  35      11.845 -11.710   3.265  1.00  0.00           H  
ATOM    575 HD23 LEU A  35      12.233 -13.428   3.144  1.00  0.00           H  
ATOM    576  N   PHE A  36       8.212 -12.460   5.674  1.00  0.00           N  
ATOM    577  CA  PHE A  36       7.930 -13.351   6.845  1.00  0.00           C  
ATOM    578  C   PHE A  36       6.777 -12.762   7.667  1.00  0.00           C  
ATOM    579  O   PHE A  36       6.747 -11.555   7.832  1.00  0.00           O  
ATOM    580  CB  PHE A  36       9.171 -13.456   7.737  1.00  0.00           C  
ATOM    581  CG  PHE A  36       9.547 -14.902   7.933  1.00  0.00           C  
ATOM    582  CD1 PHE A  36       8.866 -15.690   8.870  1.00  0.00           C  
ATOM    583  CD2 PHE A  36      10.590 -15.449   7.185  1.00  0.00           C  
ATOM    584  CE1 PHE A  36       9.233 -17.029   9.054  1.00  0.00           C  
ATOM    585  CE2 PHE A  36      10.962 -16.782   7.369  1.00  0.00           C  
ATOM    586  CZ  PHE A  36      10.284 -17.572   8.303  1.00  0.00           C  
ATOM    587  OXT PHE A  36       5.946 -13.532   8.121  1.00  0.00           O  
ATOM    588  H   PHE A  36       8.763 -11.662   5.792  1.00  0.00           H  
ATOM    589  HA  PHE A  36       7.656 -14.333   6.491  1.00  0.00           H  
ATOM    590  HB2 PHE A  36       9.994 -12.942   7.266  1.00  0.00           H  
ATOM    591  HB3 PHE A  36       8.964 -13.006   8.702  1.00  0.00           H  
ATOM    592  HD1 PHE A  36       8.058 -15.269   9.453  1.00  0.00           H  
ATOM    593  HD2 PHE A  36      11.105 -14.833   6.469  1.00  0.00           H  
ATOM    594  HE1 PHE A  36       8.709 -17.638   9.778  1.00  0.00           H  
ATOM    595  HE2 PHE A  36      11.769 -17.203   6.790  1.00  0.00           H  
ATOM    596  HZ  PHE A  36      10.576 -18.600   8.448  1.00  0.00           H  
TER     597      PHE A  36
ENDMDL
REMARK   1 CREATED WITH OPENMM 7.7, 2023-01-23
MODEL outputorigrandAcc_test_H1kn_contstop5000_0.616_10_pre1000/testannealOld57.pdb
ATOM      1  N   MET A   1      -0.798  -8.852  -6.872  1.00  0.00           N  
ATOM      2  CA  MET A   1      -1.438  -7.647  -6.268  1.00  0.00           C  
ATOM      3  C   MET A   1      -2.059  -8.025  -4.922  1.00  0.00           C  
ATOM      4  O   MET A   1      -2.667  -9.068  -4.774  1.00  0.00           O  
ATOM      5  CB  MET A   1      -2.514  -7.104  -7.214  1.00  0.00           C  
ATOM      6  CG  MET A   1      -1.914  -5.988  -8.077  1.00  0.00           C  
ATOM      7  SD  MET A   1      -2.313  -6.286  -9.822  1.00  0.00           S  
ATOM      8  CE  MET A   1      -2.991  -4.648 -10.187  1.00  0.00           C  
ATOM      9  H   MET A   1      -1.218  -9.712  -6.462  1.00  0.00           H  
ATOM     10  H2  MET A   1      -0.950  -8.846  -7.902  1.00  0.00           H  
ATOM     11  H3  MET A   1       0.223  -8.840  -6.671  1.00  0.00           H  
ATOM     12  HA  MET A   1      -0.687  -6.887  -6.108  1.00  0.00           H  
ATOM     13  HB2 MET A   1      -2.872  -7.901  -7.849  1.00  0.00           H  
ATOM     14  HB3 MET A   1      -3.334  -6.706  -6.636  1.00  0.00           H  
ATOM     15  HG2 MET A   1      -2.320  -5.038  -7.772  1.00  0.00           H  
ATOM     16  HG3 MET A   1      -0.841  -5.976  -7.946  1.00  0.00           H  
ATOM     17  HE1 MET A   1      -2.438  -3.898  -9.643  1.00  0.00           H  
ATOM     18  HE2 MET A   1      -2.911  -4.454 -11.247  1.00  0.00           H  
ATOM     19  HE3 MET A   1      -4.028  -4.616  -9.888  1.00  0.00           H  
ATOM     20  N   LEU A   2      -1.895  -7.187  -3.934  1.00  0.00           N  
ATOM     21  CA  LEU A   2      -2.436  -7.494  -2.583  1.00  0.00           C  
ATOM     22  C   LEU A   2      -3.958  -7.595  -2.628  1.00  0.00           C  
ATOM     23  O   LEU A   2      -4.657  -6.602  -2.616  1.00  0.00           O  
ATOM     24  CB  LEU A   2      -2.029  -6.386  -1.615  1.00  0.00           C  
ATOM     25  CG  LEU A   2      -0.930  -6.911  -0.695  1.00  0.00           C  
ATOM     26  CD1 LEU A   2       0.392  -6.968  -1.463  1.00  0.00           C  
ATOM     27  CD2 LEU A   2      -0.783  -5.983   0.512  1.00  0.00           C  
ATOM     28  H   LEU A   2      -1.397  -6.356  -4.078  1.00  0.00           H  
ATOM     29  HA  LEU A   2      -2.028  -8.431  -2.241  1.00  0.00           H  
ATOM     30  HB2 LEU A   2      -1.660  -5.535  -2.173  1.00  0.00           H  
ATOM     31  HB3 LEU A   2      -2.881  -6.086  -1.024  1.00  0.00           H  
ATOM     32  HG  LEU A   2      -1.192  -7.902  -0.360  1.00  0.00           H  
ATOM     33 HD11 LEU A   2       0.241  -7.479  -2.402  1.00  0.00           H  
ATOM     34 HD12 LEU A   2       0.743  -5.966  -1.652  1.00  0.00           H  
ATOM     35 HD13 LEU A   2       1.125  -7.503  -0.875  1.00  0.00           H  
ATOM     36 HD21 LEU A   2      -1.491  -5.171   0.433  1.00  0.00           H  
ATOM     37 HD22 LEU A   2      -0.973  -6.537   1.417  1.00  0.00           H  
ATOM     38 HD23 LEU A   2       0.219  -5.584   0.537  1.00  0.00           H  
ATOM     39  N   SER A   3      -4.478  -8.790  -2.659  1.00  0.00           N  
ATOM     40  CA  SER A   3      -5.952  -8.955  -2.583  1.00  0.00           C  
ATOM     41  C   SER A   3      -6.438  -8.282  -1.301  1.00  0.00           C  
ATOM     42  O   SER A   3      -5.666  -8.044  -0.397  1.00  0.00           O  
ATOM     43  CB  SER A   3      -6.300 -10.444  -2.548  1.00  0.00           C  
ATOM     44  OG  SER A   3      -5.168 -11.178  -2.101  1.00  0.00           O  
ATOM     45  H   SER A   3      -3.898  -9.578  -2.715  1.00  0.00           H  
ATOM     46  HA  SER A   3      -6.419  -8.489  -3.439  1.00  0.00           H  
ATOM     47  HB2 SER A   3      -7.125 -10.609  -1.868  1.00  0.00           H  
ATOM     48  HB3 SER A   3      -6.582 -10.772  -3.540  1.00  0.00           H  
ATOM     49  HG  SER A   3      -5.420 -12.100  -2.031  1.00  0.00           H  
ATOM     50  N   ASP A   4      -7.697  -7.965  -1.210  1.00  0.00           N  
ATOM     51  CA  ASP A   4      -8.206  -7.273   0.010  1.00  0.00           C  
ATOM     52  C   ASP A   4      -7.668  -7.962   1.272  1.00  0.00           C  
ATOM     53  O   ASP A   4      -6.783  -7.460   1.933  1.00  0.00           O  
ATOM     54  CB  ASP A   4      -9.735  -7.320   0.014  1.00  0.00           C  
ATOM     55  CG  ASP A   4     -10.279  -6.194  -0.868  1.00  0.00           C  
ATOM     56  OD1 ASP A   4      -9.685  -5.941  -1.903  1.00  0.00           O  
ATOM     57  OD2 ASP A   4     -11.279  -5.603  -0.494  1.00  0.00           O  
ATOM     58  H   ASP A   4      -8.308  -8.172  -1.947  1.00  0.00           H  
ATOM     59  HA  ASP A   4      -7.879  -6.244  -0.000  1.00  0.00           H  
ATOM     60  HB2 ASP A   4     -10.068  -8.272  -0.373  1.00  0.00           H  
ATOM     61  HB3 ASP A   4     -10.099  -7.193   1.022  1.00  0.00           H  
ATOM     62  N   GLU A   5      -8.207  -9.101   1.612  1.00  0.00           N  
ATOM     63  CA  GLU A   5      -7.793  -9.797   2.873  1.00  0.00           C  
ATOM     64  C   GLU A   5      -6.353  -9.429   3.260  1.00  0.00           C  
ATOM     65  O   GLU A   5      -6.116  -8.835   4.293  1.00  0.00           O  
ATOM     66  CB  GLU A   5      -7.878 -11.314   2.680  1.00  0.00           C  
ATOM     67  CG  GLU A   5      -9.306 -11.717   2.323  1.00  0.00           C  
ATOM     68  CD  GLU A   5      -9.697 -12.955   3.134  1.00  0.00           C  
ATOM     69  OE1 GLU A   5      -8.858 -13.449   3.871  1.00  0.00           O  
ATOM     70  OE2 GLU A   5     -10.828 -13.389   3.002  1.00  0.00           O  
ATOM     71  H   GLU A   5      -8.895  -9.501   1.041  1.00  0.00           H  
ATOM     72  HA  GLU A   5      -8.457  -9.503   3.671  1.00  0.00           H  
ATOM     73  HB2 GLU A   5      -7.218 -11.612   1.883  1.00  0.00           H  
ATOM     74  HB3 GLU A   5      -7.585 -11.811   3.590  1.00  0.00           H  
ATOM     75  HG2 GLU A   5      -9.982 -10.902   2.548  1.00  0.00           H  
ATOM     76  HG3 GLU A   5      -9.355 -11.950   1.270  1.00  0.00           H  
ATOM     77  N   ASP A   6      -5.388  -9.790   2.455  1.00  0.00           N  
ATOM     78  CA  ASP A   6      -3.976  -9.419   2.777  1.00  0.00           C  
ATOM     79  C   ASP A   6      -3.854  -7.897   2.872  1.00  0.00           C  
ATOM     80  O   ASP A   6      -3.502  -7.361   3.902  1.00  0.00           O  
ATOM     81  CB  ASP A   6      -3.048  -9.946   1.679  1.00  0.00           C  
ATOM     82  CG  ASP A   6      -2.628 -11.380   2.008  1.00  0.00           C  
ATOM     83  OD1 ASP A   6      -3.508 -12.214   2.159  1.00  0.00           O  
ATOM     84  OD2 ASP A   6      -1.436 -11.621   2.104  1.00  0.00           O  
ATOM     85  H   ASP A   6      -5.587 -10.316   1.652  1.00  0.00           H  
ATOM     86  HA  ASP A   6      -3.696  -9.855   3.727  1.00  0.00           H  
ATOM     87  HB2 ASP A   6      -3.568  -9.932   0.732  1.00  0.00           H  
ATOM     88  HB3 ASP A   6      -2.170  -9.322   1.616  1.00  0.00           H  
ATOM     89  N   PHE A   7      -4.161  -7.194   1.819  1.00  0.00           N  
ATOM     90  CA  PHE A   7      -3.895  -5.729   1.803  1.00  0.00           C  
ATOM     91  C   PHE A   7      -4.339  -5.149   3.129  1.00  0.00           C  
ATOM     92  O   PHE A   7      -3.588  -4.511   3.836  1.00  0.00           O  
ATOM     93  CB  PHE A   7      -4.731  -5.091   0.705  1.00  0.00           C  
ATOM     94  CG  PHE A   7      -4.196  -3.715   0.406  1.00  0.00           C  
ATOM     95  CD1 PHE A   7      -3.181  -3.535  -0.543  1.00  0.00           C  
ATOM     96  CD2 PHE A   7      -4.712  -2.615   1.098  1.00  0.00           C  
ATOM     97  CE1 PHE A   7      -2.689  -2.250  -0.794  1.00  0.00           C  
ATOM     98  CE2 PHE A   7      -4.216  -1.336   0.845  1.00  0.00           C  
ATOM     99  CZ  PHE A   7      -3.204  -1.155  -0.100  1.00  0.00           C  
ATOM    100  H   PHE A   7      -4.585  -7.622   1.049  1.00  0.00           H  
ATOM    101  HA  PHE A   7      -2.847  -5.533   1.643  1.00  0.00           H  
ATOM    102  HB2 PHE A   7      -4.696  -5.705  -0.171  1.00  0.00           H  
ATOM    103  HB3 PHE A   7      -5.756  -5.007   1.041  1.00  0.00           H  
ATOM    104  HD1 PHE A   7      -2.782  -4.381  -1.080  1.00  0.00           H  
ATOM    105  HD2 PHE A   7      -5.497  -2.754   1.826  1.00  0.00           H  
ATOM    106  HE1 PHE A   7      -1.902  -2.101  -1.516  1.00  0.00           H  
ATOM    107  HE2 PHE A   7      -4.612  -0.488   1.380  1.00  0.00           H  
ATOM    108  HZ  PHE A   7      -2.819  -0.173  -0.293  1.00  0.00           H  
ATOM    109  N   LYS A   8      -5.573  -5.371   3.444  1.00  0.00           N  
ATOM    110  CA  LYS A   8      -6.200  -4.691   4.614  1.00  0.00           C  
ATOM    111  C   LYS A   8      -5.153  -4.448   5.710  1.00  0.00           C  
ATOM    112  O   LYS A   8      -4.832  -3.319   6.031  1.00  0.00           O  
ATOM    113  CB  LYS A   8      -7.331  -5.562   5.173  1.00  0.00           C  
ATOM    114  CG  LYS A   8      -8.513  -4.665   5.541  1.00  0.00           C  
ATOM    115  CD  LYS A   8      -9.835  -5.387   5.252  1.00  0.00           C  
ATOM    116  CE  LYS A   8     -10.947  -4.352   5.063  1.00  0.00           C  
ATOM    117  NZ  LYS A   8     -11.759  -4.244   6.308  1.00  0.00           N  
ATOM    118  H   LYS A   8      -6.100  -5.990   2.889  1.00  0.00           H  
ATOM    119  HA  LYS A   8      -6.607  -3.742   4.295  1.00  0.00           H  
ATOM    120  HB2 LYS A   8      -7.637  -6.281   4.425  1.00  0.00           H  
ATOM    121  HB3 LYS A   8      -6.984  -6.080   6.052  1.00  0.00           H  
ATOM    122  HG2 LYS A   8      -8.461  -4.416   6.590  1.00  0.00           H  
ATOM    123  HG3 LYS A   8      -8.468  -3.757   4.958  1.00  0.00           H  
ATOM    124  HD2 LYS A   8      -9.737  -5.977   4.355  1.00  0.00           H  
ATOM    125  HD3 LYS A   8     -10.082  -6.035   6.080  1.00  0.00           H  
ATOM    126  HE2 LYS A   8     -10.511  -3.391   4.839  1.00  0.00           H  
ATOM    127  HE3 LYS A   8     -11.583  -4.656   4.246  1.00  0.00           H  
ATOM    128  HZ1 LYS A   8     -11.223  -4.633   7.110  1.00  0.00           H  
ATOM    129  HZ2 LYS A   8     -11.977  -3.245   6.493  1.00  0.00           H  
ATOM    130  HZ3 LYS A   8     -12.643  -4.778   6.196  1.00  0.00           H  
ATOM    131  N   ALA A   9      -4.623  -5.492   6.293  1.00  0.00           N  
ATOM    132  CA  ALA A   9      -3.731  -5.319   7.481  1.00  0.00           C  
ATOM    133  C   ALA A   9      -2.324  -4.923   7.028  1.00  0.00           C  
ATOM    134  O   ALA A   9      -1.359  -5.108   7.742  1.00  0.00           O  
ATOM    135  CB  ALA A   9      -3.655  -6.638   8.255  1.00  0.00           C  
ATOM    136  H   ALA A   9      -4.812  -6.393   5.953  1.00  0.00           H  
ATOM    137  HA  ALA A   9      -4.133  -4.549   8.123  1.00  0.00           H  
ATOM    138  HB1 ALA A   9      -4.541  -7.222   8.058  1.00  0.00           H  
ATOM    139  HB2 ALA A   9      -2.783  -7.191   7.937  1.00  0.00           H  
ATOM    140  HB3 ALA A   9      -3.586  -6.432   9.314  1.00  0.00           H  
ATOM    141  N   VAL A  10      -2.196  -4.382   5.849  1.00  0.00           N  
ATOM    142  CA  VAL A  10      -0.857  -3.955   5.371  1.00  0.00           C  
ATOM    143  C   VAL A  10      -0.995  -2.715   4.480  1.00  0.00           C  
ATOM    144  O   VAL A  10      -0.800  -1.601   4.923  1.00  0.00           O  
ATOM    145  CB  VAL A  10      -0.224  -5.099   4.584  1.00  0.00           C  
ATOM    146  CG1 VAL A  10       1.088  -4.627   3.960  1.00  0.00           C  
ATOM    147  CG2 VAL A  10       0.052  -6.267   5.538  1.00  0.00           C  
ATOM    148  H   VAL A  10      -2.977  -4.264   5.276  1.00  0.00           H  
ATOM    149  HA  VAL A  10      -0.232  -3.716   6.219  1.00  0.00           H  
ATOM    150  HB  VAL A  10      -0.901  -5.418   3.806  1.00  0.00           H  
ATOM    151 HG11 VAL A  10       1.009  -3.584   3.692  1.00  0.00           H  
ATOM    152 HG12 VAL A  10       1.885  -4.757   4.674  1.00  0.00           H  
ATOM    153 HG13 VAL A  10       1.297  -5.212   3.076  1.00  0.00           H  
ATOM    154 HG21 VAL A  10      -0.765  -6.360   6.238  1.00  0.00           H  
ATOM    155 HG22 VAL A  10       0.147  -7.181   4.973  1.00  0.00           H  
ATOM    156 HG23 VAL A  10       0.968  -6.079   6.079  1.00  0.00           H  
ATOM    157  N   PHE A  11      -1.377  -2.343   2.924  1.00  0.00           N  
ATOM    158  CA  PHE A  11      -1.166  -0.870   3.025  1.00  0.00           C  
ATOM    159  C   PHE A  11      -2.422  -0.220   3.599  1.00  0.00           C  
ATOM    160  O   PHE A  11      -2.474   0.173   4.747  1.00  0.00           O  
ATOM    161  CB  PHE A  11      -0.930  -0.274   1.641  1.00  0.00           C  
ATOM    162  CG  PHE A  11       0.326  -0.828   1.027  1.00  0.00           C  
ATOM    163  CD1 PHE A  11       1.559  -0.223   1.286  1.00  0.00           C  
ATOM    164  CD2 PHE A  11       0.252  -1.927   0.170  1.00  0.00           C  
ATOM    165  CE1 PHE A  11       2.720  -0.720   0.689  1.00  0.00           C  
ATOM    166  CE2 PHE A  11       1.410  -2.421  -0.436  1.00  0.00           C  
ATOM    167  CZ  PHE A  11       2.645  -1.819  -0.177  1.00  0.00           C  
ATOM    168  H   PHE A  11      -1.681  -2.740   2.082  1.00  0.00           H  
ATOM    169  HA  PHE A  11      -0.315  -0.662   3.659  1.00  0.00           H  
ATOM    170  HB2 PHE A  11      -1.770  -0.511   1.004  1.00  0.00           H  
ATOM    171  HB3 PHE A  11      -0.839   0.800   1.727  1.00  0.00           H  
ATOM    172  HD1 PHE A  11       1.615   0.625   1.953  1.00  0.00           H  
ATOM    173  HD2 PHE A  11      -0.701  -2.393  -0.027  1.00  0.00           H  
ATOM    174  HE1 PHE A  11       3.671  -0.255   0.892  1.00  0.00           H  
ATOM    175  HE2 PHE A  11       1.350  -3.268  -1.101  1.00  0.00           H  
ATOM    176  HZ  PHE A  11       3.538  -2.199  -0.651  1.00  0.00           H  
ATOM    177  N   GLY A  12      -3.431  -0.095   2.781  1.00  0.00           N  
ATOM    178  CA  GLY A  12      -4.668   0.619   3.195  1.00  0.00           C  
ATOM    179  C   GLY A  12      -5.242   1.322   1.964  1.00  0.00           C  
ATOM    180  O   GLY A  12      -6.375   1.106   1.581  1.00  0.00           O  
ATOM    181  H   GLY A  12      -3.368  -0.467   1.878  1.00  0.00           H  
ATOM    182  HA2 GLY A  12      -5.387  -0.092   3.582  1.00  0.00           H  
ATOM    183  HA3 GLY A  12      -4.432   1.352   3.950  1.00  0.00           H  
ATOM    184  N   MET A  13      -4.455   2.150   1.332  1.00  0.00           N  
ATOM    185  CA  MET A  13      -4.936   2.857   0.112  1.00  0.00           C  
ATOM    186  C   MET A  13      -4.564   2.025  -1.121  1.00  0.00           C  
ATOM    187  O   MET A  13      -4.878   0.855  -1.206  1.00  0.00           O  
ATOM    188  CB  MET A  13      -4.277   4.237   0.035  1.00  0.00           C  
ATOM    189  CG  MET A  13      -4.519   4.979   1.353  1.00  0.00           C  
ATOM    190  SD  MET A  13      -4.825   6.729   1.017  1.00  0.00           S  
ATOM    191  CE  MET A  13      -3.807   7.398   2.355  1.00  0.00           C  
ATOM    192  H   MET A  13      -3.541   2.298   1.653  1.00  0.00           H  
ATOM    193  HA  MET A  13      -6.009   2.970   0.159  1.00  0.00           H  
ATOM    194  HB2 MET A  13      -3.212   4.123  -0.133  1.00  0.00           H  
ATOM    195  HB3 MET A  13      -4.715   4.800  -0.776  1.00  0.00           H  
ATOM    196  HG2 MET A  13      -5.377   4.554   1.853  1.00  0.00           H  
ATOM    197  HG3 MET A  13      -3.650   4.879   1.989  1.00  0.00           H  
ATOM    198  HE1 MET A  13      -2.946   6.760   2.503  1.00  0.00           H  
ATOM    199  HE2 MET A  13      -3.481   8.397   2.099  1.00  0.00           H  
ATOM    200  HE3 MET A  13      -4.383   7.435   3.264  1.00  0.00           H  
ATOM    201  N   THR A  14      -3.883   2.610  -2.071  1.00  0.00           N  
ATOM    202  CA  THR A  14      -3.559   1.866  -3.323  1.00  0.00           C  
ATOM    203  C   THR A  14      -2.152   2.243  -3.766  1.00  0.00           C  
ATOM    204  O   THR A  14      -1.652   3.289  -3.414  1.00  0.00           O  
ATOM    205  CB  THR A  14      -4.558   2.241  -4.423  1.00  0.00           C  
ATOM    206  OG1 THR A  14      -5.542   3.117  -3.895  1.00  0.00           O  
ATOM    207  CG2 THR A  14      -5.235   0.978  -4.956  1.00  0.00           C  
ATOM    208  H   THR A  14      -3.575   3.532  -1.959  1.00  0.00           H  
ATOM    209  HA  THR A  14      -3.600   0.811  -3.138  1.00  0.00           H  
ATOM    210  HB  THR A  14      -4.036   2.730  -5.230  1.00  0.00           H  
ATOM    211  HG1 THR A  14      -6.350   2.995  -4.401  1.00  0.00           H  
ATOM    212 HG21 THR A  14      -5.008   0.146  -4.306  1.00  0.00           H  
ATOM    213 HG22 THR A  14      -6.303   1.130  -4.986  1.00  0.00           H  
ATOM    214 HG23 THR A  14      -4.874   0.767  -5.951  1.00  0.00           H  
ATOM    215  N   ARG A  15      -1.503   1.420  -4.542  1.00  0.00           N  
ATOM    216  CA  ARG A  15      -0.177   1.805  -5.048  1.00  0.00           C  
ATOM    217  C   ARG A  15      -0.394   2.857  -6.137  1.00  0.00           C  
ATOM    218  O   ARG A  15       0.259   3.881  -6.167  1.00  0.00           O  
ATOM    219  CB  ARG A  15       0.515   0.566  -5.610  1.00  0.00           C  
ATOM    220  CG  ARG A  15       1.831   0.336  -4.856  1.00  0.00           C  
ATOM    221  CD  ARG A  15       2.902  -0.197  -5.810  1.00  0.00           C  
ATOM    222  NE  ARG A  15       2.254  -0.961  -6.923  1.00  0.00           N  
ATOM    223  CZ  ARG A  15       1.380  -1.901  -6.681  1.00  0.00           C  
ATOM    224  NH1 ARG A  15       1.198  -2.342  -5.467  1.00  0.00           N  
ATOM    225  NH2 ARG A  15       0.730  -2.451  -7.671  1.00  0.00           N  
ATOM    226  H   ARG A  15      -1.887   0.561  -4.800  1.00  0.00           H  
ATOM    227  HA  ARG A  15       0.412   2.224  -4.247  1.00  0.00           H  
ATOM    228  HB2 ARG A  15      -0.129  -0.293  -5.479  1.00  0.00           H  
ATOM    229  HB3 ARG A  15       0.711   0.707  -6.653  1.00  0.00           H  
ATOM    230  HG2 ARG A  15       2.164   1.272  -4.427  1.00  0.00           H  
ATOM    231  HG3 ARG A  15       1.668  -0.374  -4.060  1.00  0.00           H  
ATOM    232  HD2 ARG A  15       3.436   0.629  -6.241  1.00  0.00           H  
ATOM    233  HD3 ARG A  15       3.597  -0.823  -5.257  1.00  0.00           H  
ATOM    234  HE  ARG A  15       2.450  -0.714  -7.852  1.00  0.00           H  
ATOM    235 HH11 ARG A  15       1.730  -1.968  -4.712  1.00  0.00           H  
ATOM    236 HH12 ARG A  15       0.521  -3.055  -5.292  1.00  0.00           H  
ATOM    237 HH21 ARG A  15       0.903  -2.150  -8.608  1.00  0.00           H  
ATOM    238 HH22 ARG A  15       0.062  -3.171  -7.491  1.00  0.00           H  
ATOM    239  N   SER A  16      -1.346   2.633  -7.006  1.00  0.00           N  
ATOM    240  CA  SER A  16      -1.463   3.495  -8.214  1.00  0.00           C  
ATOM    241  C   SER A  16      -1.312   4.952  -7.779  1.00  0.00           C  
ATOM    242  O   SER A  16      -0.613   5.726  -8.402  1.00  0.00           O  
ATOM    243  CB  SER A  16      -2.834   3.291  -8.860  1.00  0.00           C  
ATOM    244  OG  SER A  16      -2.660   2.907 -10.218  1.00  0.00           O  
ATOM    245  H   SER A  16      -1.995   1.916  -6.849  1.00  0.00           H  
ATOM    246  HA  SER A  16      -0.685   3.241  -8.919  1.00  0.00           H  
ATOM    247  HB2 SER A  16      -3.369   2.515  -8.339  1.00  0.00           H  
ATOM    248  HB3 SER A  16      -3.398   4.214  -8.805  1.00  0.00           H  
ATOM    249  HG  SER A  16      -3.523   2.923 -10.642  1.00  0.00           H  
ATOM    250  N   ALA A  17      -1.943   5.328  -6.697  1.00  0.00           N  
ATOM    251  CA  ALA A  17      -1.839   6.739  -6.232  1.00  0.00           C  
ATOM    252  C   ALA A  17      -0.398   6.991  -5.792  1.00  0.00           C  
ATOM    253  O   ALA A  17       0.181   8.021  -6.073  1.00  0.00           O  
ATOM    254  CB  ALA A  17      -2.785   6.967  -5.050  1.00  0.00           C  
ATOM    255  H   ALA A  17      -2.471   4.679  -6.186  1.00  0.00           H  
ATOM    256  HA  ALA A  17      -2.096   7.409  -7.040  1.00  0.00           H  
ATOM    257  HB1 ALA A  17      -3.318   6.054  -4.832  1.00  0.00           H  
ATOM    258  HB2 ALA A  17      -2.212   7.265  -4.184  1.00  0.00           H  
ATOM    259  HB3 ALA A  17      -3.491   7.746  -5.297  1.00  0.00           H  
ATOM    260  N   PHE A  18       0.185   6.045  -5.104  1.00  0.00           N  
ATOM    261  CA  PHE A  18       1.598   6.197  -4.652  1.00  0.00           C  
ATOM    262  C   PHE A  18       2.512   6.360  -5.865  1.00  0.00           C  
ATOM    263  O   PHE A  18       3.686   6.641  -5.739  1.00  0.00           O  
ATOM    264  CB  PHE A  18       2.001   4.944  -3.883  1.00  0.00           C  
ATOM    265  CG  PHE A  18       3.491   4.929  -3.646  1.00  0.00           C  
ATOM    266  CD1 PHE A  18       4.093   5.941  -2.890  1.00  0.00           C  
ATOM    267  CD2 PHE A  18       4.270   3.894  -4.177  1.00  0.00           C  
ATOM    268  CE1 PHE A  18       5.475   5.918  -2.666  1.00  0.00           C  
ATOM    269  CE2 PHE A  18       5.650   3.872  -3.955  1.00  0.00           C  
ATOM    270  CZ  PHE A  18       6.253   4.885  -3.199  1.00  0.00           C  
ATOM    271  H   PHE A  18      -0.311   5.222  -4.888  1.00  0.00           H  
ATOM    272  HA  PHE A  18       1.687   7.061  -4.012  1.00  0.00           H  
ATOM    273  HB2 PHE A  18       1.490   4.938  -2.940  1.00  0.00           H  
ATOM    274  HB3 PHE A  18       1.720   4.070  -4.451  1.00  0.00           H  
ATOM    275  HD1 PHE A  18       3.493   6.740  -2.480  1.00  0.00           H  
ATOM    276  HD2 PHE A  18       3.805   3.112  -4.762  1.00  0.00           H  
ATOM    277  HE1 PHE A  18       5.940   6.699  -2.082  1.00  0.00           H  
ATOM    278  HE2 PHE A  18       6.251   3.073  -4.365  1.00  0.00           H  
ATOM    279  HZ  PHE A  18       7.319   4.868  -3.026  1.00  0.00           H  
ATOM    280  N   ALA A  19       1.984   6.176  -7.039  1.00  0.00           N  
ATOM    281  CA  ALA A  19       2.854   6.126  -8.248  1.00  0.00           C  
ATOM    282  C   ALA A  19       3.241   7.548  -8.672  1.00  0.00           C  
ATOM    283  O   ALA A  19       3.354   7.845  -9.844  1.00  0.00           O  
ATOM    284  CB  ALA A  19       2.098   5.445  -9.390  1.00  0.00           C  
ATOM    285  H   ALA A  19       1.014   6.065  -7.123  1.00  0.00           H  
ATOM    286  HA  ALA A  19       3.748   5.562  -8.025  1.00  0.00           H  
ATOM    287  HB1 ALA A  19       1.048   5.686  -9.322  1.00  0.00           H  
ATOM    288  HB2 ALA A  19       2.487   5.792 -10.337  1.00  0.00           H  
ATOM    289  HB3 ALA A  19       2.227   4.375  -9.318  1.00  0.00           H  
ATOM    290  N   ASN A  20       3.453   8.430  -7.729  1.00  0.00           N  
ATOM    291  CA  ASN A  20       3.854   9.822  -8.088  1.00  0.00           C  
ATOM    292  C   ASN A  20       5.360   9.980  -7.865  1.00  0.00           C  
ATOM    293  O   ASN A  20       6.011  10.790  -8.492  1.00  0.00           O  
ATOM    294  CB  ASN A  20       3.094  10.823  -7.214  1.00  0.00           C  
ATOM    295  CG  ASN A  20       1.619  10.836  -7.622  1.00  0.00           C  
ATOM    296  OD1 ASN A  20       0.920   9.860  -7.441  1.00  0.00           O  
ATOM    297  ND2 ASN A  20       1.117  11.913  -8.170  1.00  0.00           N  
ATOM    298  H   ASN A  20       3.358   8.175  -6.789  1.00  0.00           H  
ATOM    299  HA  ASN A  20       3.626  10.005  -9.127  1.00  0.00           H  
ATOM    300  HB2 ASN A  20       3.178  10.533  -6.177  1.00  0.00           H  
ATOM    301  HB3 ASN A  20       3.511  11.811  -7.352  1.00  0.00           H  
ATOM    302 HD21 ASN A  20       1.687  12.702  -8.315  1.00  0.00           H  
ATOM    303 HD22 ASN A  20       0.169  11.932  -8.435  1.00  0.00           H  
ATOM    304  N   LEU A  21       6.029   9.192  -6.947  1.00  0.00           N  
ATOM    305  CA  LEU A  21       7.515   9.312  -6.938  1.00  0.00           C  
ATOM    306  C   LEU A  21       8.066   8.512  -8.127  1.00  0.00           C  
ATOM    307  O   LEU A  21       7.302   7.996  -8.919  1.00  0.00           O  
ATOM    308  CB  LEU A  21       8.063   8.751  -5.618  1.00  0.00           C  
ATOM    309  CG  LEU A  21       7.126   9.120  -4.465  1.00  0.00           C  
ATOM    310  CD1 LEU A  21       6.796   7.866  -3.653  1.00  0.00           C  
ATOM    311  CD2 LEU A  21       7.820  10.141  -3.560  1.00  0.00           C  
ATOM    312  H   LEU A  21       5.586   8.574  -6.329  1.00  0.00           H  
ATOM    313  HA  LEU A  21       7.796  10.351  -7.038  1.00  0.00           H  
ATOM    314  HB2 LEU A  21       8.142   7.677  -5.686  1.00  0.00           H  
ATOM    315  HB3 LEU A  21       9.035   9.171  -5.423  1.00  0.00           H  
ATOM    316  HG  LEU A  21       6.215   9.547  -4.860  1.00  0.00           H  
ATOM    317 HD11 LEU A  21       7.712   7.390  -3.339  1.00  0.00           H  
ATOM    318 HD12 LEU A  21       6.217   8.140  -2.783  1.00  0.00           H  
ATOM    319 HD13 LEU A  21       6.225   7.182  -4.265  1.00  0.00           H  
ATOM    320 HD21 LEU A  21       8.888  10.097  -3.723  1.00  0.00           H  
ATOM    321 HD22 LEU A  21       7.463  11.133  -3.795  1.00  0.00           H  
ATOM    322 HD23 LEU A  21       7.604   9.915  -2.527  1.00  0.00           H  
ATOM    323  N   PRO A  22       9.369   8.434  -8.231  1.00  0.00           N  
ATOM    324  CA  PRO A  22      10.018   7.727  -9.351  1.00  0.00           C  
ATOM    325  C   PRO A  22       9.558   6.268  -9.385  1.00  0.00           C  
ATOM    326  O   PRO A  22       9.294   5.672  -8.364  1.00  0.00           O  
ATOM    327  CB  PRO A  22      11.519   7.821  -9.060  1.00  0.00           C  
ATOM    328  CG  PRO A  22      11.696   8.701  -7.797  1.00  0.00           C  
ATOM    329  CD  PRO A  22      10.296   9.032  -7.258  1.00  0.00           C  
ATOM    330  HA  PRO A  22       9.794   8.215 -10.287  1.00  0.00           H  
ATOM    331  HB2 PRO A  22      11.918   6.831  -8.881  1.00  0.00           H  
ATOM    332  HB3 PRO A  22      12.028   8.278  -9.895  1.00  0.00           H  
ATOM    333  HG2 PRO A  22      12.259   8.158  -7.048  1.00  0.00           H  
ATOM    334  HG3 PRO A  22      12.211   9.614  -8.054  1.00  0.00           H  
ATOM    335  HD2 PRO A  22      10.166   8.581  -6.285  1.00  0.00           H  
ATOM    336  HD3 PRO A  22      10.151  10.100  -7.205  1.00  0.00           H  
ATOM    337  N   LEU A  23       9.449   5.693 -10.553  1.00  0.00           N  
ATOM    338  CA  LEU A  23       8.980   4.281 -10.649  1.00  0.00           C  
ATOM    339  C   LEU A  23       9.957   3.354  -9.934  1.00  0.00           C  
ATOM    340  O   LEU A  23       9.559   2.402  -9.292  1.00  0.00           O  
ATOM    341  CB  LEU A  23       8.875   3.875 -12.121  1.00  0.00           C  
ATOM    342  CG  LEU A  23       7.628   3.010 -12.324  1.00  0.00           C  
ATOM    343  CD1 LEU A  23       7.611   1.892 -11.281  1.00  0.00           C  
ATOM    344  CD2 LEU A  23       6.377   3.876 -12.163  1.00  0.00           C  
ATOM    345  H   LEU A  23       9.669   6.194 -11.366  1.00  0.00           H  
ATOM    346  HA  LEU A  23       8.011   4.196 -10.182  1.00  0.00           H  
ATOM    347  HB2 LEU A  23       8.803   4.762 -12.735  1.00  0.00           H  
ATOM    348  HB3 LEU A  23       9.751   3.312 -12.402  1.00  0.00           H  
ATOM    349  HG  LEU A  23       7.647   2.579 -13.314  1.00  0.00           H  
ATOM    350 HD11 LEU A  23       8.619   1.696 -10.946  1.00  0.00           H  
ATOM    351 HD12 LEU A  23       7.005   2.197 -10.440  1.00  0.00           H  
ATOM    352 HD13 LEU A  23       7.197   0.995 -11.719  1.00  0.00           H  
ATOM    353 HD21 LEU A  23       6.588   4.690 -11.487  1.00  0.00           H  
ATOM    354 HD22 LEU A  23       6.090   4.274 -13.122  1.00  0.00           H  
ATOM    355 HD23 LEU A  23       5.572   3.276 -11.765  1.00  0.00           H  
ATOM    356  N   TRP A  24      11.231   3.616 -10.019  1.00  0.00           N  
ATOM    357  CA  TRP A  24      12.202   2.648  -9.459  1.00  0.00           C  
ATOM    358  C   TRP A  24      11.975   2.587  -7.957  1.00  0.00           C  
ATOM    359  O   TRP A  24      12.341   1.635  -7.297  1.00  0.00           O  
ATOM    360  CB  TRP A  24      13.629   3.094  -9.763  1.00  0.00           C  
ATOM    361  CG  TRP A  24      13.802   4.533  -9.417  1.00  0.00           C  
ATOM    362  CD1 TRP A  24      13.733   5.565 -10.286  1.00  0.00           C  
ATOM    363  CD2 TRP A  24      14.083   5.107  -8.120  1.00  0.00           C  
ATOM    364  NE1 TRP A  24      13.958   6.743  -9.595  1.00  0.00           N  
ATOM    365  CE2 TRP A  24      14.180   6.510  -8.252  1.00  0.00           C  
ATOM    366  CE3 TRP A  24      14.259   4.542  -6.856  1.00  0.00           C  
ATOM    367  CZ2 TRP A  24      14.451   7.327  -7.154  1.00  0.00           C  
ATOM    368  CZ3 TRP A  24      14.531   5.354  -5.744  1.00  0.00           C  
ATOM    369  CH2 TRP A  24      14.628   6.747  -5.893  1.00  0.00           C  
ATOM    370  H   TRP A  24      11.542   4.446 -10.432  1.00  0.00           H  
ATOM    371  HA  TRP A  24      12.024   1.671  -9.887  1.00  0.00           H  
ATOM    372  HB2 TRP A  24      14.322   2.501  -9.182  1.00  0.00           H  
ATOM    373  HB3 TRP A  24      13.828   2.954 -10.808  1.00  0.00           H  
ATOM    374  HD1 TRP A  24      13.534   5.484 -11.345  1.00  0.00           H  
ATOM    375  HE1 TRP A  24      13.965   7.639  -9.990  1.00  0.00           H  
ATOM    376  HE3 TRP A  24      14.182   3.471  -6.745  1.00  0.00           H  
ATOM    377  HZ2 TRP A  24      14.523   8.397  -7.277  1.00  0.00           H  
ATOM    378  HZ3 TRP A  24      14.667   4.907  -4.770  1.00  0.00           H  
ATOM    379  HH2 TRP A  24      14.836   7.370  -5.036  1.00  0.00           H  
ATOM    380  N   LYS A  25      11.341   3.587  -7.419  1.00  0.00           N  
ATOM    381  CA  LYS A  25      11.084   3.599  -5.967  1.00  0.00           C  
ATOM    382  C   LYS A  25      10.007   2.561  -5.675  1.00  0.00           C  
ATOM    383  O   LYS A  25       9.897   2.051  -4.579  1.00  0.00           O  
ATOM    384  CB  LYS A  25      10.598   4.984  -5.567  1.00  0.00           C  
ATOM    385  CG  LYS A  25      11.415   5.477  -4.380  1.00  0.00           C  
ATOM    386  CD  LYS A  25      10.609   5.303  -3.088  1.00  0.00           C  
ATOM    387  CE  LYS A  25      11.173   4.130  -2.277  1.00  0.00           C  
ATOM    388  NZ  LYS A  25      12.661   4.220  -2.241  1.00  0.00           N  
ATOM    389  H   LYS A  25      11.009   4.322  -7.976  1.00  0.00           H  
ATOM    390  HA  LYS A  25      11.988   3.354  -5.430  1.00  0.00           H  
ATOM    391  HB2 LYS A  25      10.727   5.662  -6.401  1.00  0.00           H  
ATOM    392  HB3 LYS A  25       9.555   4.938  -5.299  1.00  0.00           H  
ATOM    393  HG2 LYS A  25      12.333   4.909  -4.314  1.00  0.00           H  
ATOM    394  HG3 LYS A  25      11.647   6.518  -4.524  1.00  0.00           H  
ATOM    395  HD2 LYS A  25      10.674   6.208  -2.501  1.00  0.00           H  
ATOM    396  HD3 LYS A  25       9.577   5.106  -3.332  1.00  0.00           H  
ATOM    397  HE2 LYS A  25      10.789   4.172  -1.270  1.00  0.00           H  
ATOM    398  HE3 LYS A  25      10.880   3.194  -2.736  1.00  0.00           H  
ATOM    399  HZ1 LYS A  25      12.953   5.196  -2.448  1.00  0.00           H  
ATOM    400  HZ2 LYS A  25      13.001   3.949  -1.297  1.00  0.00           H  
ATOM    401  HZ3 LYS A  25      13.067   3.581  -2.954  1.00  0.00           H  
ATOM    402  N   GLN A  26       9.223   2.229  -6.667  1.00  0.00           N  
ATOM    403  CA  GLN A  26       8.047   1.366  -6.423  1.00  0.00           C  
ATOM    404  C   GLN A  26       8.519  -0.079  -6.337  1.00  0.00           C  
ATOM    405  O   GLN A  26       8.463  -0.700  -5.298  1.00  0.00           O  
ATOM    406  CB  GLN A  26       7.067   1.501  -7.576  1.00  0.00           C  
ATOM    407  CG  GLN A  26       6.659   2.959  -7.706  1.00  0.00           C  
ATOM    408  CD  GLN A  26       5.447   3.066  -8.630  1.00  0.00           C  
ATOM    409  OE1 GLN A  26       5.107   4.141  -9.085  1.00  0.00           O  
ATOM    410  NE2 GLN A  26       4.776   1.986  -8.928  1.00  0.00           N  
ATOM    411  H   GLN A  26       9.418   2.538  -7.572  1.00  0.00           H  
ATOM    412  HA  GLN A  26       7.566   1.663  -5.510  1.00  0.00           H  
ATOM    413  HB2 GLN A  26       7.537   1.173  -8.493  1.00  0.00           H  
ATOM    414  HB3 GLN A  26       6.195   0.898  -7.380  1.00  0.00           H  
ATOM    415  HG2 GLN A  26       6.414   3.348  -6.731  1.00  0.00           H  
ATOM    416  HG3 GLN A  26       7.478   3.516  -8.115  1.00  0.00           H  
ATOM    417 HE21 GLN A  26       5.050   1.121  -8.556  1.00  0.00           H  
ATOM    418 HE22 GLN A  26       4.004   2.041  -9.525  1.00  0.00           H  
ATOM    419  N   GLN A  27       9.002  -0.608  -7.429  1.00  0.00           N  
ATOM    420  CA  GLN A  27       9.446  -2.030  -7.446  1.00  0.00           C  
ATOM    421  C   GLN A  27      10.077  -2.385  -6.101  1.00  0.00           C  
ATOM    422  O   GLN A  27       9.954  -3.495  -5.625  1.00  0.00           O  
ATOM    423  CB  GLN A  27      10.468  -2.227  -8.565  1.00  0.00           C  
ATOM    424  CG  GLN A  27       9.789  -1.992  -9.916  1.00  0.00           C  
ATOM    425  CD  GLN A  27      10.749  -2.373 -11.046  1.00  0.00           C  
ATOM    426  OE1 GLN A  27      11.679  -3.128 -10.841  1.00  0.00           O  
ATOM    427  NE2 GLN A  27      10.562  -1.871 -12.238  1.00  0.00           N  
ATOM    428  H   GLN A  27       9.081  -0.062  -8.241  1.00  0.00           H  
ATOM    429  HA  GLN A  27       8.602  -2.670  -7.622  1.00  0.00           H  
ATOM    430  HB2 GLN A  27      11.278  -1.523  -8.442  1.00  0.00           H  
ATOM    431  HB3 GLN A  27      10.853  -3.235  -8.530  1.00  0.00           H  
ATOM    432  HG2 GLN A  27       8.898  -2.600  -9.981  1.00  0.00           H  
ATOM    433  HG3 GLN A  27       9.522  -0.951 -10.009  1.00  0.00           H  
ATOM    434 HE21 GLN A  27       9.809  -1.259 -12.398  1.00  0.00           H  
ATOM    435 HE22 GLN A  27      11.172  -2.108 -12.972  1.00  0.00           H  
ATOM    436  N   ASN A  28      10.743  -1.455  -5.476  1.00  0.00           N  
ATOM    437  CA  ASN A  28      11.502  -1.791  -4.240  1.00  0.00           C  
ATOM    438  C   ASN A  28      10.552  -2.391  -3.203  1.00  0.00           C  
ATOM    439  O   ASN A  28      10.586  -3.572  -2.936  1.00  0.00           O  
ATOM    440  CB  ASN A  28      12.147  -0.528  -3.675  1.00  0.00           C  
ATOM    441  CG  ASN A  28      13.560  -0.390  -4.243  1.00  0.00           C  
ATOM    442  OD1 ASN A  28      14.140  -1.355  -4.700  1.00  0.00           O  
ATOM    443  ND2 ASN A  28      14.139   0.778  -4.237  1.00  0.00           N  
ATOM    444  H   ASN A  28      10.744  -0.534  -5.818  1.00  0.00           H  
ATOM    445  HA  ASN A  28      12.271  -2.511  -4.477  1.00  0.00           H  
ATOM    446  HB2 ASN A  28      11.559   0.334  -3.954  1.00  0.00           H  
ATOM    447  HB3 ASN A  28      12.200  -0.601  -2.599  1.00  0.00           H  
ATOM    448 HD21 ASN A  28      13.666   1.558  -3.868  1.00  0.00           H  
ATOM    449 HD22 ASN A  28      15.048   0.878  -4.600  1.00  0.00           H  
ATOM    450  N   LEU A  29       9.702  -1.591  -2.620  1.00  0.00           N  
ATOM    451  CA  LEU A  29       8.810  -2.116  -1.546  1.00  0.00           C  
ATOM    452  C   LEU A  29       8.137  -3.400  -2.040  1.00  0.00           C  
ATOM    453  O   LEU A  29       7.745  -4.249  -1.268  1.00  0.00           O  
ATOM    454  CB  LEU A  29       7.734  -1.080  -1.215  1.00  0.00           C  
ATOM    455  CG  LEU A  29       8.267  -0.119  -0.153  1.00  0.00           C  
ATOM    456  CD1 LEU A  29       7.322   1.076  -0.021  1.00  0.00           C  
ATOM    457  CD2 LEU A  29       8.364  -0.845   1.191  1.00  0.00           C  
ATOM    458  H   LEU A  29       9.651  -0.650  -2.889  1.00  0.00           H  
ATOM    459  HA  LEU A  29       9.393  -2.325  -0.663  1.00  0.00           H  
ATOM    460  HB2 LEU A  29       7.478  -0.528  -2.110  1.00  0.00           H  
ATOM    461  HB3 LEU A  29       6.855  -1.581  -0.833  1.00  0.00           H  
ATOM    462  HG  LEU A  29       9.247   0.229  -0.445  1.00  0.00           H  
ATOM    463 HD11 LEU A  29       6.308   0.756  -0.211  1.00  0.00           H  
ATOM    464 HD12 LEU A  29       7.389   1.482   0.978  1.00  0.00           H  
ATOM    465 HD13 LEU A  29       7.598   1.836  -0.737  1.00  0.00           H  
ATOM    466 HD21 LEU A  29       8.138  -1.893   1.051  1.00  0.00           H  
ATOM    467 HD22 LEU A  29       9.365  -0.743   1.585  1.00  0.00           H  
ATOM    468 HD23 LEU A  29       7.660  -0.414   1.886  1.00  0.00           H  
ATOM    469  N   LYS A  30       8.002  -3.536  -3.327  1.00  0.00           N  
ATOM    470  CA  LYS A  30       7.219  -4.668  -3.901  1.00  0.00           C  
ATOM    471  C   LYS A  30       8.003  -5.971  -3.762  1.00  0.00           C  
ATOM    472  O   LYS A  30       7.995  -6.604  -2.731  1.00  0.00           O  
ATOM    473  CB  LYS A  30       6.978  -4.390  -5.378  1.00  0.00           C  
ATOM    474  CG  LYS A  30       6.102  -3.140  -5.513  1.00  0.00           C  
ATOM    475  CD  LYS A  30       5.835  -2.823  -6.991  1.00  0.00           C  
ATOM    476  CE  LYS A  30       5.000  -3.943  -7.614  1.00  0.00           C  
ATOM    477  NZ  LYS A  30       4.043  -3.356  -8.595  1.00  0.00           N  
ATOM    478  H   LYS A  30       8.416  -2.884  -3.926  1.00  0.00           H  
ATOM    479  HA  LYS A  30       6.273  -4.756  -3.388  1.00  0.00           H  
ATOM    480  HB2 LYS A  30       7.932  -4.226  -5.859  1.00  0.00           H  
ATOM    481  HB3 LYS A  30       6.483  -5.234  -5.832  1.00  0.00           H  
ATOM    482  HG2 LYS A  30       5.163  -3.306  -5.007  1.00  0.00           H  
ATOM    483  HG3 LYS A  30       6.613  -2.311  -5.059  1.00  0.00           H  
ATOM    484  HD2 LYS A  30       5.295  -1.884  -7.069  1.00  0.00           H  
ATOM    485  HD3 LYS A  30       6.766  -2.739  -7.517  1.00  0.00           H  
ATOM    486  HE2 LYS A  30       5.655  -4.640  -8.119  1.00  0.00           H  
ATOM    487  HE3 LYS A  30       4.452  -4.459  -6.839  1.00  0.00           H  
ATOM    488  HZ1 LYS A  30       3.601  -2.510  -8.183  1.00  0.00           H  
ATOM    489  HZ2 LYS A  30       4.554  -3.088  -9.461  1.00  0.00           H  
ATOM    490  HZ3 LYS A  30       3.310  -4.055  -8.828  1.00  0.00           H  
ATOM    491  N   LYS A  31       8.599  -6.283  -4.759  1.00  0.00           N  
ATOM    492  CA  LYS A  31       9.217  -7.625  -4.960  1.00  0.00           C  
ATOM    493  C   LYS A  31      10.198  -7.876  -3.821  1.00  0.00           C  
ATOM    494  O   LYS A  31      10.590  -8.995  -3.559  1.00  0.00           O  
ATOM    495  CB  LYS A  31       9.936  -7.684  -6.306  1.00  0.00           C  
ATOM    496  CG  LYS A  31       8.891  -7.662  -7.420  1.00  0.00           C  
ATOM    497  CD  LYS A  31       8.683  -6.217  -7.875  1.00  0.00           C  
ATOM    498  CE  LYS A  31       8.688  -6.146  -9.405  1.00  0.00           C  
ATOM    499  NZ  LYS A  31       7.367  -6.593  -9.937  1.00  0.00           N  
ATOM    500  H   LYS A  31       8.645  -5.595  -5.458  1.00  0.00           H  
ATOM    501  HA  LYS A  31       8.442  -8.379  -4.935  1.00  0.00           H  
ATOM    502  HB2 LYS A  31      10.591  -6.831  -6.404  1.00  0.00           H  
ATOM    503  HB3 LYS A  31      10.513  -8.595  -6.370  1.00  0.00           H  
ATOM    504  HG2 LYS A  31       9.233  -8.261  -8.250  1.00  0.00           H  
ATOM    505  HG3 LYS A  31       7.958  -8.059  -7.046  1.00  0.00           H  
ATOM    506  HD2 LYS A  31       7.739  -5.850  -7.496  1.00  0.00           H  
ATOM    507  HD3 LYS A  31       9.485  -5.608  -7.489  1.00  0.00           H  
ATOM    508  HE2 LYS A  31       8.870  -5.130  -9.713  1.00  0.00           H  
ATOM    509  HE3 LYS A  31       9.469  -6.782  -9.794  1.00  0.00           H  
ATOM    510  HZ1 LYS A  31       7.010  -7.387  -9.364  1.00  0.00           H  
ATOM    511  HZ2 LYS A  31       6.691  -5.804  -9.894  1.00  0.00           H  
ATOM    512  HZ3 LYS A  31       7.475  -6.899 -10.928  1.00  0.00           H  
ATOM    513  N   GLU A  32      10.561  -6.844  -3.105  1.00  0.00           N  
ATOM    514  CA  GLU A  32      11.620  -7.012  -2.071  1.00  0.00           C  
ATOM    515  C   GLU A  32      10.947  -7.668  -0.863  1.00  0.00           C  
ATOM    516  O   GLU A  32      11.526  -8.484  -0.174  1.00  0.00           O  
ATOM    517  CB  GLU A  32      12.212  -5.658  -1.650  1.00  0.00           C  
ATOM    518  CG  GLU A  32      13.056  -5.068  -2.787  1.00  0.00           C  
ATOM    519  CD  GLU A  32      14.488  -4.817  -2.297  1.00  0.00           C  
ATOM    520  OE1 GLU A  32      14.955  -5.579  -1.467  1.00  0.00           O  
ATOM    521  OE2 GLU A  32      15.091  -3.863  -2.763  1.00  0.00           O  
ATOM    522  H   GLU A  32      10.108  -5.977  -3.226  1.00  0.00           H  
ATOM    523  HA  GLU A  32      12.403  -7.658  -2.446  1.00  0.00           H  
ATOM    524  HB2 GLU A  32      11.410  -4.977  -1.406  1.00  0.00           H  
ATOM    525  HB3 GLU A  32      12.837  -5.797  -0.780  1.00  0.00           H  
ATOM    526  HG2 GLU A  32      13.076  -5.756  -3.619  1.00  0.00           H  
ATOM    527  HG3 GLU A  32      12.622  -4.132  -3.106  1.00  0.00           H  
ATOM    528  N   LYS A  33       9.709  -7.312  -0.620  1.00  0.00           N  
ATOM    529  CA  LYS A  33       9.008  -7.795   0.604  1.00  0.00           C  
ATOM    530  C   LYS A  33       7.523  -7.991   0.323  1.00  0.00           C  
ATOM    531  O   LYS A  33       7.039  -7.758  -0.764  1.00  0.00           O  
ATOM    532  CB  LYS A  33       9.120  -6.767   1.709  1.00  0.00           C  
ATOM    533  CG  LYS A  33       9.445  -5.434   1.082  1.00  0.00           C  
ATOM    534  CD  LYS A  33       9.817  -4.445   2.176  1.00  0.00           C  
ATOM    535  CE  LYS A  33      11.316  -4.541   2.449  1.00  0.00           C  
ATOM    536  NZ  LYS A  33      11.635  -3.766   3.678  1.00  0.00           N  
ATOM    537  H   LYS A  33       9.243  -6.729  -1.251  1.00  0.00           H  
ATOM    538  HA  LYS A  33       9.450  -8.713   0.926  1.00  0.00           H  
ATOM    539  HB2 LYS A  33       8.177  -6.699   2.235  1.00  0.00           H  
ATOM    540  HB3 LYS A  33       9.903  -7.048   2.393  1.00  0.00           H  
ATOM    541  HG2 LYS A  33      10.274  -5.572   0.404  1.00  0.00           H  
ATOM    542  HG3 LYS A  33       8.585  -5.071   0.542  1.00  0.00           H  
ATOM    543  HD2 LYS A  33       9.569  -3.444   1.856  1.00  0.00           H  
ATOM    544  HD3 LYS A  33       9.274  -4.685   3.074  1.00  0.00           H  
ATOM    545  HE2 LYS A  33      11.590  -5.578   2.594  1.00  0.00           H  
ATOM    546  HE3 LYS A  33      11.864  -4.137   1.613  1.00  0.00           H  
ATOM    547  HZ1 LYS A  33      10.818  -3.178   3.935  1.00  0.00           H  
ATOM    548  HZ2 LYS A  33      11.847  -4.423   4.455  1.00  0.00           H  
ATOM    549  HZ3 LYS A  33      12.456  -3.158   3.501  1.00  0.00           H  
ATOM    550  N   GLY A  34       6.789  -8.392   1.316  1.00  0.00           N  
ATOM    551  CA  GLY A  34       5.354  -8.704   1.103  1.00  0.00           C  
ATOM    552  C   GLY A  34       5.215 -10.023   0.350  1.00  0.00           C  
ATOM    553  O   GLY A  34       4.142 -10.581   0.267  1.00  0.00           O  
ATOM    554  H   GLY A  34       7.180  -8.475   2.208  1.00  0.00           H  
ATOM    555  HA2 GLY A  34       4.864  -8.784   2.065  1.00  0.00           H  
ATOM    556  HA3 GLY A  34       4.899  -7.914   0.528  1.00  0.00           H  
ATOM    557  N   LEU A  35       6.281 -10.544  -0.198  1.00  0.00           N  
ATOM    558  CA  LEU A  35       6.120 -11.678  -1.143  1.00  0.00           C  
ATOM    559  C   LEU A  35       5.970 -12.981  -0.344  1.00  0.00           C  
ATOM    560  O   LEU A  35       5.391 -13.942  -0.816  1.00  0.00           O  
ATOM    561  CB  LEU A  35       7.320 -11.751  -2.083  1.00  0.00           C  
ATOM    562  CG  LEU A  35       8.426 -12.481  -1.368  1.00  0.00           C  
ATOM    563  CD1 LEU A  35       8.487 -13.932  -1.842  1.00  0.00           C  
ATOM    564  CD2 LEU A  35       9.763 -11.784  -1.636  1.00  0.00           C  
ATOM    565  H   LEU A  35       7.173 -10.194   0.011  1.00  0.00           H  
ATOM    566  HA  LEU A  35       5.239 -11.528  -1.719  1.00  0.00           H  
ATOM    567  HB2 LEU A  35       7.042 -12.278  -2.988  1.00  0.00           H  
ATOM    568  HB3 LEU A  35       7.650 -10.753  -2.329  1.00  0.00           H  
ATOM    569  HG  LEU A  35       8.203 -12.456  -0.317  1.00  0.00           H  
ATOM    570 HD11 LEU A  35       8.086 -14.005  -2.844  1.00  0.00           H  
ATOM    571 HD12 LEU A  35       9.516 -14.269  -1.832  1.00  0.00           H  
ATOM    572 HD13 LEU A  35       7.897 -14.546  -1.178  1.00  0.00           H  
ATOM    573 HD21 LEU A  35       9.761 -11.379  -2.640  1.00  0.00           H  
ATOM    574 HD22 LEU A  35       9.898 -10.983  -0.925  1.00  0.00           H  
ATOM    575 HD23 LEU A  35      10.571 -12.496  -1.537  1.00  0.00           H  
ATOM    576  N   PHE A  36       6.460 -13.018   0.873  1.00  0.00           N  
ATOM    577  CA  PHE A  36       6.301 -14.255   1.704  1.00  0.00           C  
ATOM    578  C   PHE A  36       5.118 -14.074   2.663  1.00  0.00           C  
ATOM    579  O   PHE A  36       4.979 -12.993   3.208  1.00  0.00           O  
ATOM    580  CB  PHE A  36       7.569 -14.505   2.525  1.00  0.00           C  
ATOM    581  CG  PHE A  36       8.093 -15.893   2.259  1.00  0.00           C  
ATOM    582  CD1 PHE A  36       7.519 -17.000   2.897  1.00  0.00           C  
ATOM    583  CD2 PHE A  36       9.164 -16.068   1.382  1.00  0.00           C  
ATOM    584  CE1 PHE A  36       8.022 -18.284   2.654  1.00  0.00           C  
ATOM    585  CE2 PHE A  36       9.671 -17.346   1.140  1.00  0.00           C  
ATOM    586  CZ  PHE A  36       9.101 -18.454   1.776  1.00  0.00           C  
ATOM    587  OXT PHE A  36       4.373 -15.025   2.839  1.00  0.00           O  
ATOM    588  H   PHE A  36       6.917 -12.239   1.244  1.00  0.00           H  
ATOM    589  HA  PHE A  36       6.116 -15.100   1.058  1.00  0.00           H  
ATOM    590  HB2 PHE A  36       8.324 -13.788   2.242  1.00  0.00           H  
ATOM    591  HB3 PHE A  36       7.345 -14.403   3.581  1.00  0.00           H  
ATOM    592  HD1 PHE A  36       6.690 -16.868   3.578  1.00  0.00           H  
ATOM    593  HD2 PHE A  36       9.596 -15.210   0.898  1.00  0.00           H  
ATOM    594  HE1 PHE A  36       7.582 -19.140   3.147  1.00  0.00           H  
ATOM    595  HE2 PHE A  36      10.501 -17.480   0.463  1.00  0.00           H  
ATOM    596  HZ  PHE A  36       9.498 -19.440   1.592  1.00  0.00           H  
TER     597      PHE A  36
ENDMDL
REMARK   1 CREATED WITH OPENMM 7.7, 2023-01-23
MODEL outputorigrandAcc_test_H1kn_contstop5000_0.616_10_pre1000/testannealOld80.pdb
ATOM      1  N   MET A   1      -0.993 -10.281  -6.923  1.00  0.00           N  
ATOM      2  CA  MET A   1      -1.585  -8.991  -6.462  1.00  0.00           C  
ATOM      3  C   MET A   1      -2.197  -9.184  -5.073  1.00  0.00           C  
ATOM      4  O   MET A   1      -2.822 -10.188  -4.790  1.00  0.00           O  
ATOM      5  CB  MET A   1      -2.656  -8.529  -7.454  1.00  0.00           C  
ATOM      6  CG  MET A   1      -2.033  -7.545  -8.451  1.00  0.00           C  
ATOM      7  SD  MET A   1      -2.468  -8.036 -10.143  1.00  0.00           S  
ATOM      8  CE  MET A   1      -3.098  -6.431 -10.695  1.00  0.00           C  
ATOM      9  H   MET A   1      -1.431 -11.070  -6.405  1.00  0.00           H  
ATOM     10  H2  MET A   1      -1.166 -10.396  -7.944  1.00  0.00           H  
ATOM     11  H3  MET A   1       0.032 -10.277  -6.743  1.00  0.00           H  
ATOM     12  HA  MET A   1      -0.807  -8.244  -6.402  1.00  0.00           H  
ATOM     13  HB2 MET A   1      -3.050  -9.383  -7.985  1.00  0.00           H  
ATOM     14  HB3 MET A   1      -3.454  -8.037  -6.920  1.00  0.00           H  
ATOM     15  HG2 MET A   1      -2.404  -6.552  -8.258  1.00  0.00           H  
ATOM     16  HG3 MET A   1      -0.959  -7.554  -8.335  1.00  0.00           H  
ATOM     17  HE1 MET A   1      -2.512  -5.641 -10.251  1.00  0.00           H  
ATOM     18  HE2 MET A   1      -3.027  -6.368 -11.772  1.00  0.00           H  
ATOM     19  HE3 MET A   1      -4.128  -6.328 -10.391  1.00  0.00           H  
ATOM     20  N   LEU A   2      -2.007  -8.231  -4.201  1.00  0.00           N  
ATOM     21  CA  LEU A   2      -2.518  -8.365  -2.811  1.00  0.00           C  
ATOM     22  C   LEU A   2      -4.044  -8.409  -2.805  1.00  0.00           C  
ATOM     23  O   LEU A   2      -4.705  -7.392  -2.866  1.00  0.00           O  
ATOM     24  CB  LEU A   2      -2.042  -7.174  -1.983  1.00  0.00           C  
ATOM     25  CG  LEU A   2      -0.935  -7.638  -1.039  1.00  0.00           C  
ATOM     26  CD1 LEU A   2       0.359  -7.834  -1.829  1.00  0.00           C  
ATOM     27  CD2 LEU A   2      -0.718  -6.589   0.053  1.00  0.00           C  
ATOM     28  H   LEU A   2      -1.509  -7.429  -4.457  1.00  0.00           H  
ATOM     29  HA  LEU A   2      -2.136  -9.275  -2.376  1.00  0.00           H  
ATOM     30  HB2 LEU A   2      -1.657  -6.406  -2.642  1.00  0.00           H  
ATOM     31  HB3 LEU A   2      -2.863  -6.776  -1.407  1.00  0.00           H  
ATOM     32  HG  LEU A   2      -1.225  -8.575  -0.588  1.00  0.00           H  
ATOM     33 HD11 LEU A   2       0.162  -8.438  -2.701  1.00  0.00           H  
ATOM     34 HD12 LEU A   2       0.742  -6.874  -2.138  1.00  0.00           H  
ATOM     35 HD13 LEU A   2       1.090  -8.329  -1.204  1.00  0.00           H  
ATOM     36 HD21 LEU A   2      -1.397  -5.763  -0.098  1.00  0.00           H  
ATOM     37 HD22 LEU A   2      -0.901  -7.032   1.019  1.00  0.00           H  
ATOM     38 HD23 LEU A   2       0.298  -6.231   0.008  1.00  0.00           H  
ATOM     39  N   SER A   3      -4.609  -9.580  -2.711  1.00  0.00           N  
ATOM     40  CA  SER A   3      -6.089  -9.680  -2.630  1.00  0.00           C  
ATOM     41  C   SER A   3      -6.549  -8.896  -1.403  1.00  0.00           C  
ATOM     42  O   SER A   3      -5.776  -8.647  -0.503  1.00  0.00           O  
ATOM     43  CB  SER A   3      -6.495 -11.147  -2.487  1.00  0.00           C  
ATOM     44  OG  SER A   3      -5.394 -11.891  -1.983  1.00  0.00           O  
ATOM     45  H   SER A   3      -4.059 -10.390  -2.678  1.00  0.00           H  
ATOM     46  HA  SER A   3      -6.535  -9.260  -3.520  1.00  0.00           H  
ATOM     47  HB2 SER A   3      -7.327 -11.229  -1.801  1.00  0.00           H  
ATOM     48  HB3 SER A   3      -6.789 -11.536  -3.454  1.00  0.00           H  
ATOM     49  HG  SER A   3      -5.683 -12.795  -1.846  1.00  0.00           H  
ATOM     50  N   ASP A   4      -7.787  -8.497  -1.356  1.00  0.00           N  
ATOM     51  CA  ASP A   4      -8.255  -7.654  -0.217  1.00  0.00           C  
ATOM     52  C   ASP A   4      -7.698  -8.196   1.107  1.00  0.00           C  
ATOM     53  O   ASP A   4      -6.804  -7.621   1.694  1.00  0.00           O  
ATOM     54  CB  ASP A   4      -9.785  -7.673  -0.173  1.00  0.00           C  
ATOM     55  CG  ASP A   4     -10.333  -6.652  -1.173  1.00  0.00           C  
ATOM     56  OD1 ASP A   4      -9.761  -6.537  -2.243  1.00  0.00           O  
ATOM     57  OD2 ASP A   4     -11.315  -6.003  -0.849  1.00  0.00           O  
ATOM     58  H   ASP A   4      -8.408  -8.741  -2.073  1.00  0.00           H  
ATOM     59  HA  ASP A   4      -7.914  -6.639  -0.359  1.00  0.00           H  
ATOM     60  HB2 ASP A   4     -10.141  -8.659  -0.435  1.00  0.00           H  
ATOM     61  HB3 ASP A   4     -10.122  -7.420   0.821  1.00  0.00           H  
ATOM     62  N   GLU A   5      -8.228  -9.289   1.581  1.00  0.00           N  
ATOM     63  CA  GLU A   5      -7.787  -9.843   2.902  1.00  0.00           C  
ATOM     64  C   GLU A   5      -6.357  -9.395   3.239  1.00  0.00           C  
ATOM     65  O   GLU A   5      -6.130  -8.709   4.215  1.00  0.00           O  
ATOM     66  CB  GLU A   5      -7.827 -11.374   2.862  1.00  0.00           C  
ATOM     67  CG  GLU A   5      -9.244 -11.852   2.559  1.00  0.00           C  
ATOM     68  CD  GLU A   5      -9.594 -13.014   3.492  1.00  0.00           C  
ATOM     69  OE1 GLU A   5      -8.736 -13.406   4.268  1.00  0.00           O  
ATOM     70  OE2 GLU A   5     -10.712 -13.492   3.414  1.00  0.00           O  
ATOM     71  H   GLU A   5      -8.928  -9.748   1.073  1.00  0.00           H  
ATOM     72  HA  GLU A   5      -8.456  -9.490   3.672  1.00  0.00           H  
ATOM     73  HB2 GLU A   5      -7.163 -11.730   2.094  1.00  0.00           H  
ATOM     74  HB3 GLU A   5      -7.515 -11.768   3.815  1.00  0.00           H  
ATOM     75  HG2 GLU A   5      -9.944 -11.040   2.707  1.00  0.00           H  
ATOM     76  HG3 GLU A   5      -9.291 -12.191   1.535  1.00  0.00           H  
ATOM     77  N   ASP A   6      -5.388  -9.790   2.455  1.00  0.00           N  
ATOM     78  CA  ASP A   6      -3.976  -9.419   2.777  1.00  0.00           C  
ATOM     79  C   ASP A   6      -3.854  -7.897   2.872  1.00  0.00           C  
ATOM     80  O   ASP A   6      -3.506  -7.361   3.903  1.00  0.00           O  
ATOM     81  CB  ASP A   6      -3.048  -9.946   1.679  1.00  0.00           C  
ATOM     82  CG  ASP A   6      -2.628 -11.380   2.008  1.00  0.00           C  
ATOM     83  OD1 ASP A   6      -3.508 -12.214   2.159  1.00  0.00           O  
ATOM     84  OD2 ASP A   6      -1.436 -11.621   2.104  1.00  0.00           O  
ATOM     85  H   ASP A   6      -5.584 -10.341   1.668  1.00  0.00           H  
ATOM     86  HA  ASP A   6      -3.696  -9.855   3.727  1.00  0.00           H  
ATOM     87  HB2 ASP A   6      -3.568  -9.932   0.732  1.00  0.00           H  
ATOM     88  HB3 ASP A   6      -2.170  -9.322   1.616  1.00  0.00           H  
ATOM     89  N   PHE A   7      -4.156  -7.194   1.817  1.00  0.00           N  
ATOM     90  CA  PHE A   7      -3.946  -5.720   1.824  1.00  0.00           C  
ATOM     91  C   PHE A   7      -4.492  -5.167   3.123  1.00  0.00           C  
ATOM     92  O   PHE A   7      -3.802  -4.531   3.892  1.00  0.00           O  
ATOM     93  CB  PHE A   7      -4.737  -5.107   0.680  1.00  0.00           C  
ATOM     94  CG  PHE A   7      -4.237  -3.710   0.420  1.00  0.00           C  
ATOM     95  CD1 PHE A   7      -3.172  -3.485  -0.463  1.00  0.00           C  
ATOM     96  CD2 PHE A   7      -4.836  -2.635   1.084  1.00  0.00           C  
ATOM     97  CE1 PHE A   7      -2.715  -2.180  -0.679  1.00  0.00           C  
ATOM     98  CE2 PHE A   7      -4.374  -1.336   0.867  1.00  0.00           C  
ATOM     99  CZ  PHE A   7      -3.314  -1.111  -0.012  1.00  0.00           C  
ATOM    100  H   PHE A   7      -4.540  -7.630   1.030  1.00  0.00           H  
ATOM    101  HA  PHE A   7      -2.898  -5.483   1.730  1.00  0.00           H  
ATOM    102  HB2 PHE A   7      -4.624  -5.713  -0.196  1.00  0.00           H  
ATOM    103  HB3 PHE A   7      -5.782  -5.064   0.952  1.00  0.00           H  
ATOM    104  HD1 PHE A   7      -2.709  -4.312  -0.979  1.00  0.00           H  
ATOM    105  HD2 PHE A   7      -5.658  -2.808   1.762  1.00  0.00           H  
ATOM    106  HE1 PHE A   7      -1.892  -1.997  -1.350  1.00  0.00           H  
ATOM    107  HE2 PHE A   7      -4.834  -0.507   1.380  1.00  0.00           H  
ATOM    108  HZ  PHE A   7      -2.955  -0.114  -0.177  1.00  0.00           H  
ATOM    109  N   LYS A   8      -5.743  -5.407   3.344  1.00  0.00           N  
ATOM    110  CA  LYS A   8      -6.463  -4.748   4.472  1.00  0.00           C  
ATOM    111  C   LYS A   8      -5.516  -4.553   5.663  1.00  0.00           C  
ATOM    112  O   LYS A   8      -5.214  -3.439   6.049  1.00  0.00           O  
ATOM    113  CB  LYS A   8      -7.652  -5.614   4.901  1.00  0.00           C  
ATOM    114  CG  LYS A   8      -8.850  -4.708   5.187  1.00  0.00           C  
ATOM    115  CD  LYS A   8     -10.150  -5.399   4.760  1.00  0.00           C  
ATOM    116  CE  LYS A   8     -11.226  -4.341   4.501  1.00  0.00           C  
ATOM    117  NZ  LYS A   8     -12.145  -4.253   5.671  1.00  0.00           N  
ATOM    118  H   LYS A   8      -6.219  -6.026   2.745  1.00  0.00           H  
ATOM    119  HA  LYS A   8      -6.826  -3.784   4.144  1.00  0.00           H  
ATOM    120  HB2 LYS A   8      -7.900  -6.308   4.108  1.00  0.00           H  
ATOM    121  HB3 LYS A   8      -7.394  -6.162   5.793  1.00  0.00           H  
ATOM    122  HG2 LYS A   8      -8.889  -4.488   6.243  1.00  0.00           H  
ATOM    123  HG3 LYS A   8      -8.739  -3.786   4.636  1.00  0.00           H  
ATOM    124  HD2 LYS A   8      -9.980  -5.967   3.858  1.00  0.00           H  
ATOM    125  HD3 LYS A   8     -10.481  -6.065   5.544  1.00  0.00           H  
ATOM    126  HE2 LYS A   8     -10.757  -3.382   4.345  1.00  0.00           H  
ATOM    127  HE3 LYS A   8     -11.790  -4.612   3.621  1.00  0.00           H  
ATOM    128  HZ1 LYS A   8     -11.689  -4.673   6.505  1.00  0.00           H  
ATOM    129  HZ2 LYS A   8     -12.365  -3.256   5.863  1.00  0.00           H  
ATOM    130  HZ3 LYS A   8     -13.023  -4.769   5.464  1.00  0.00           H  
ATOM    131  N   ALA A   9      -5.049  -5.622   6.257  1.00  0.00           N  
ATOM    132  CA  ALA A   9      -4.258  -5.496   7.520  1.00  0.00           C  
ATOM    133  C   ALA A   9      -2.812  -5.111   7.196  1.00  0.00           C  
ATOM    134  O   ALA A   9      -1.894  -5.457   7.913  1.00  0.00           O  
ATOM    135  CB  ALA A   9      -4.266  -6.837   8.259  1.00  0.00           C  
ATOM    136  H   ALA A   9      -5.221  -6.509   5.876  1.00  0.00           H  
ATOM    137  HA  ALA A   9      -4.700  -4.737   8.148  1.00  0.00           H  
ATOM    138  HB1 ALA A   9      -5.140  -7.400   7.972  1.00  0.00           H  
ATOM    139  HB2 ALA A   9      -3.378  -7.395   7.999  1.00  0.00           H  
ATOM    140  HB3 ALA A   9      -4.282  -6.661   9.325  1.00  0.00           H  
ATOM    141  N   VAL A  10      -2.598  -4.401   6.123  1.00  0.00           N  
ATOM    142  CA  VAL A  10      -1.223  -3.944   5.799  1.00  0.00           C  
ATOM    143  C   VAL A  10      -1.280  -2.571   5.119  1.00  0.00           C  
ATOM    144  O   VAL A  10      -1.096  -1.551   5.753  1.00  0.00           O  
ATOM    145  CB  VAL A  10      -0.569  -4.963   4.871  1.00  0.00           C  
ATOM    146  CG1 VAL A  10       0.788  -4.438   4.408  1.00  0.00           C  
ATOM    147  CG2 VAL A  10      -0.378  -6.281   5.633  1.00  0.00           C  
ATOM    148  H   VAL A  10      -3.338  -4.176   5.530  1.00  0.00           H  
ATOM    149  HA  VAL A  10      -0.647  -3.868   6.709  1.00  0.00           H  
ATOM    150  HB  VAL A  10      -1.205  -5.129   4.014  1.00  0.00           H  
ATOM    151 HG11 VAL A  10       0.749  -3.362   4.313  1.00  0.00           H  
ATOM    152 HG12 VAL A  10       1.537  -4.708   5.135  1.00  0.00           H  
ATOM    153 HG13 VAL A  10       1.038  -4.876   3.453  1.00  0.00           H  
ATOM    154 HG21 VAL A  10      -1.237  -6.461   6.260  1.00  0.00           H  
ATOM    155 HG22 VAL A  10      -0.268  -7.092   4.930  1.00  0.00           H  
ATOM    156 HG23 VAL A  10       0.508  -6.213   6.248  1.00  0.00           H  
ATOM    157  N   PHE A  11      -1.555  -2.068   3.632  1.00  0.00           N  
ATOM    158  CA  PHE A  11      -1.391  -0.593   3.776  1.00  0.00           C  
ATOM    159  C   PHE A  11      -2.705   0.016   4.256  1.00  0.00           C  
ATOM    160  O   PHE A  11      -2.854   0.404   5.398  1.00  0.00           O  
ATOM    161  CB  PHE A  11      -1.059   0.035   2.426  1.00  0.00           C  
ATOM    162  CG  PHE A  11       0.258  -0.476   1.908  1.00  0.00           C  
ATOM    163  CD1 PHE A  11       1.449   0.154   2.277  1.00  0.00           C  
ATOM    164  CD2 PHE A  11       0.282  -1.559   1.028  1.00  0.00           C  
ATOM    165  CE1 PHE A  11       2.667  -0.304   1.768  1.00  0.00           C  
ATOM    166  CE2 PHE A  11       1.496  -2.014   0.511  1.00  0.00           C  
ATOM    167  CZ  PHE A  11       2.691  -1.388   0.880  1.00  0.00           C  
ATOM    168  H   PHE A  11      -1.791  -2.455   2.764  1.00  0.00           H  
ATOM    169  HA  PHE A  11      -0.599  -0.377   4.481  1.00  0.00           H  
ATOM    170  HB2 PHE A  11      -1.837  -0.209   1.719  1.00  0.00           H  
ATOM    171  HB3 PHE A  11      -1.003   1.109   2.539  1.00  0.00           H  
ATOM    172  HD1 PHE A  11       1.429   0.989   2.961  1.00  0.00           H  
ATOM    173  HD2 PHE A  11      -0.641  -2.045   0.746  1.00  0.00           H  
ATOM    174  HE1 PHE A  11       3.586   0.180   2.056  1.00  0.00           H  
ATOM    175  HE2 PHE A  11       1.513  -2.848  -0.172  1.00  0.00           H  
ATOM    176  HZ  PHE A  11       3.629  -1.736   0.474  1.00  0.00           H  
ATOM    177  N   GLY A  12      -3.656   0.110   3.368  1.00  0.00           N  
ATOM    178  CA  GLY A  12      -4.941   0.787   3.689  1.00  0.00           C  
ATOM    179  C   GLY A  12      -5.419   1.513   2.430  1.00  0.00           C  
ATOM    180  O   GLY A  12      -6.566   1.416   2.040  1.00  0.00           O  
ATOM    181  H   GLY A  12      -3.515  -0.260   2.472  1.00  0.00           H  
ATOM    182  HA2 GLY A  12      -5.674   0.050   3.991  1.00  0.00           H  
ATOM    183  HA3 GLY A  12      -4.788   1.502   4.481  1.00  0.00           H  
ATOM    184  N   MET A  13      -4.537   2.226   1.785  1.00  0.00           N  
ATOM    185  CA  MET A  13      -4.933   2.979   0.562  1.00  0.00           C  
ATOM    186  C   MET A  13      -4.710   2.086  -0.664  1.00  0.00           C  
ATOM    187  O   MET A  13      -5.182   0.967  -0.718  1.00  0.00           O  
ATOM    188  CB  MET A  13      -4.082   4.247   0.452  1.00  0.00           C  
ATOM    189  CG  MET A  13      -4.187   5.034   1.762  1.00  0.00           C  
ATOM    190  SD  MET A  13      -4.241   6.806   1.402  1.00  0.00           S  
ATOM    191  CE  MET A  13      -3.111   7.337   2.712  1.00  0.00           C  
ATOM    192  H   MET A  13      -3.609   2.257   2.098  1.00  0.00           H  
ATOM    193  HA  MET A  13      -5.977   3.248   0.626  1.00  0.00           H  
ATOM    194  HB2 MET A  13      -3.048   3.977   0.267  1.00  0.00           H  
ATOM    195  HB3 MET A  13      -4.448   4.857  -0.361  1.00  0.00           H  
ATOM    196  HG2 MET A  13      -5.088   4.746   2.283  1.00  0.00           H  
ATOM    197  HG3 MET A  13      -3.330   4.817   2.383  1.00  0.00           H  
ATOM    198  HE1 MET A  13      -2.349   6.582   2.855  1.00  0.00           H  
ATOM    199  HE2 MET A  13      -2.648   8.274   2.434  1.00  0.00           H  
ATOM    200  HE3 MET A  13      -3.658   7.470   3.630  1.00  0.00           H  
ATOM    201  N   THR A  14      -3.984   2.558  -1.641  1.00  0.00           N  
ATOM    202  CA  THR A  14      -3.811   1.764  -2.893  1.00  0.00           C  
ATOM    203  C   THR A  14      -2.336   1.761  -3.271  1.00  0.00           C  
ATOM    204  O   THR A  14      -1.596   2.639  -2.883  1.00  0.00           O  
ATOM    205  CB  THR A  14      -4.625   2.398  -4.026  1.00  0.00           C  
ATOM    206  OG1 THR A  14      -5.367   3.499  -3.522  1.00  0.00           O  
ATOM    207  CG2 THR A  14      -5.586   1.363  -4.611  1.00  0.00           C  
ATOM    208  H   THR A  14      -3.542   3.427  -1.551  1.00  0.00           H  
ATOM    209  HA  THR A  14      -4.136   0.757  -2.730  1.00  0.00           H  
ATOM    210  HB  THR A  14      -3.957   2.739  -4.801  1.00  0.00           H  
ATOM    211  HG1 THR A  14      -6.156   3.598  -4.063  1.00  0.00           H  
ATOM    212 HG21 THR A  14      -5.616   0.496  -3.968  1.00  0.00           H  
ATOM    213 HG22 THR A  14      -6.574   1.791  -4.681  1.00  0.00           H  
ATOM    214 HG23 THR A  14      -5.250   1.072  -5.593  1.00  0.00           H  
ATOM    215  N   ARG A  15      -1.890   0.798  -4.029  1.00  0.00           N  
ATOM    216  CA  ARG A  15      -0.491   0.829  -4.481  1.00  0.00           C  
ATOM    217  C   ARG A  15      -0.395   1.872  -5.594  1.00  0.00           C  
ATOM    218  O   ARG A  15       0.495   2.699  -5.612  1.00  0.00           O  
ATOM    219  CB  ARG A  15      -0.108  -0.558  -4.991  1.00  0.00           C  
ATOM    220  CG  ARG A  15       1.078  -1.088  -4.173  1.00  0.00           C  
ATOM    221  CD  ARG A  15       2.019  -1.895  -5.069  1.00  0.00           C  
ATOM    222  NE  ARG A  15       1.247  -2.503  -6.198  1.00  0.00           N  
ATOM    223  CZ  ARG A  15       0.158  -3.191  -5.982  1.00  0.00           C  
ATOM    224  NH1 ARG A  15      -0.178  -3.539  -4.770  1.00  0.00           N  
ATOM    225  NH2 ARG A  15      -0.568  -3.588  -6.991  1.00  0.00           N  
ATOM    226  H   ARG A  15      -2.473   0.068  -4.310  1.00  0.00           H  
ATOM    227  HA  ARG A  15       0.151   1.109  -3.660  1.00  0.00           H  
ATOM    228  HB2 ARG A  15      -0.950  -1.227  -4.875  1.00  0.00           H  
ATOM    229  HB3 ARG A  15       0.160  -0.498  -6.025  1.00  0.00           H  
ATOM    230  HG2 ARG A  15       1.617  -0.252  -3.745  1.00  0.00           H  
ATOM    231  HG3 ARG A  15       0.711  -1.713  -3.375  1.00  0.00           H  
ATOM    232  HD2 ARG A  15       2.760  -1.239  -5.488  1.00  0.00           H  
ATOM    233  HD3 ARG A  15       2.514  -2.659  -4.475  1.00  0.00           H  
ATOM    234  HE  ARG A  15       1.536  -2.338  -7.121  1.00  0.00           H  
ATOM    235 HH11 ARG A  15       0.400  -3.290  -3.998  1.00  0.00           H  
ATOM    236 HH12 ARG A  15      -1.018  -4.057  -4.615  1.00  0.00           H  
ATOM    237 HH21 ARG A  15      -0.289  -3.364  -7.924  1.00  0.00           H  
ATOM    238 HH22 ARG A  15      -1.401  -4.114  -6.831  1.00  0.00           H  
ATOM    239  N   SER A  16      -1.338   1.870  -6.500  1.00  0.00           N  
ATOM    240  CA  SER A  16      -1.176   2.679  -7.740  1.00  0.00           C  
ATOM    241  C   SER A  16      -0.668   4.065  -7.344  1.00  0.00           C  
ATOM    242  O   SER A  16       0.275   4.577  -7.911  1.00  0.00           O  
ATOM    243  CB  SER A  16      -2.525   2.809  -8.450  1.00  0.00           C  
ATOM    244  OG  SER A  16      -2.400   2.335  -9.784  1.00  0.00           O  
ATOM    245  H   SER A  16      -2.161   1.358  -6.352  1.00  0.00           H  
ATOM    246  HA  SER A  16      -0.462   2.202  -8.395  1.00  0.00           H  
ATOM    247  HB2 SER A  16      -3.265   2.222  -7.933  1.00  0.00           H  
ATOM    248  HB3 SER A  16      -2.830   3.848  -8.452  1.00  0.00           H  
ATOM    249  HG  SER A  16      -3.209   2.554 -10.252  1.00  0.00           H  
ATOM    250  N   ALA A  17      -1.273   4.670  -6.353  1.00  0.00           N  
ATOM    251  CA  ALA A  17      -0.820   6.021  -5.923  1.00  0.00           C  
ATOM    252  C   ALA A  17       0.573   5.885  -5.313  1.00  0.00           C  
ATOM    253  O   ALA A  17       1.458   6.679  -5.563  1.00  0.00           O  
ATOM    254  CB  ALA A  17      -1.786   6.586  -4.879  1.00  0.00           C  
ATOM    255  H   ALA A  17      -2.013   4.227  -5.886  1.00  0.00           H  
ATOM    256  HA  ALA A  17      -0.780   6.681  -6.778  1.00  0.00           H  
ATOM    257  HB1 ALA A  17      -2.581   5.877  -4.702  1.00  0.00           H  
ATOM    258  HB2 ALA A  17      -1.253   6.766  -3.957  1.00  0.00           H  
ATOM    259  HB3 ALA A  17      -2.205   7.514  -5.238  1.00  0.00           H  
ATOM    260  N   PHE A  18       0.772   4.871  -4.513  1.00  0.00           N  
ATOM    261  CA  PHE A  18       2.136   4.579  -3.983  1.00  0.00           C  
ATOM    262  C   PHE A  18       3.107   4.379  -5.145  1.00  0.00           C  
ATOM    263  O   PHE A  18       4.309   4.419  -4.978  1.00  0.00           O  
ATOM    264  CB  PHE A  18       2.073   3.301  -3.154  1.00  0.00           C  
ATOM    265  CG  PHE A  18       3.464   2.816  -2.829  1.00  0.00           C  
ATOM    266  CD1 PHE A  18       4.328   3.614  -2.070  1.00  0.00           C  
ATOM    267  CD2 PHE A  18       3.887   1.561  -3.282  1.00  0.00           C  
ATOM    268  CE1 PHE A  18       5.615   3.155  -1.765  1.00  0.00           C  
ATOM    269  CE2 PHE A  18       5.173   1.103  -2.978  1.00  0.00           C  
ATOM    270  CZ  PHE A  18       6.038   1.902  -2.219  1.00  0.00           C  
ATOM    271  H   PHE A  18       0.017   4.291  -4.262  1.00  0.00           H  
ATOM    272  HA  PHE A  18       2.472   5.397  -3.365  1.00  0.00           H  
ATOM    273  HB2 PHE A  18       1.545   3.506  -2.242  1.00  0.00           H  
ATOM    274  HB3 PHE A  18       1.549   2.539  -3.710  1.00  0.00           H  
ATOM    275  HD1 PHE A  18       4.003   4.583  -1.721  1.00  0.00           H  
ATOM    276  HD2 PHE A  18       3.220   0.944  -3.868  1.00  0.00           H  
ATOM    277  HE1 PHE A  18       6.282   3.771  -1.179  1.00  0.00           H  
ATOM    278  HE2 PHE A  18       5.499   0.135  -3.327  1.00  0.00           H  
ATOM    279  HZ  PHE A  18       7.030   1.549  -1.983  1.00  0.00           H  
ATOM    280  N   ALA A  19       2.595   4.154  -6.318  1.00  0.00           N  
ATOM    281  CA  ALA A  19       3.488   3.936  -7.492  1.00  0.00           C  
ATOM    282  C   ALA A  19       3.986   5.284  -8.027  1.00  0.00           C  
ATOM    283  O   ALA A  19       4.216   5.443  -9.209  1.00  0.00           O  
ATOM    284  CB  ALA A  19       2.714   3.209  -8.592  1.00  0.00           C  
ATOM    285  H   ALA A  19       1.622   4.125  -6.426  1.00  0.00           H  
ATOM    286  HA  ALA A  19       4.334   3.334  -7.192  1.00  0.00           H  
ATOM    287  HB1 ALA A  19       1.682   3.527  -8.577  1.00  0.00           H  
ATOM    288  HB2 ALA A  19       3.149   3.441  -9.553  1.00  0.00           H  
ATOM    289  HB3 ALA A  19       2.764   2.143  -8.422  1.00  0.00           H  
ATOM    290  N   ASN A  20       4.164   6.254  -7.168  1.00  0.00           N  
ATOM    291  CA  ASN A  20       4.712   7.564  -7.627  1.00  0.00           C  
ATOM    292  C   ASN A  20       6.189   7.651  -7.237  1.00  0.00           C  
ATOM    293  O   ASN A  20       6.938   8.445  -7.766  1.00  0.00           O  
ATOM    294  CB  ASN A  20       3.937   8.711  -6.972  1.00  0.00           C  
ATOM    295  CG  ASN A  20       2.525   8.770  -7.559  1.00  0.00           C  
ATOM    296  OD1 ASN A  20       1.735   7.870  -7.359  1.00  0.00           O  
ATOM    297  ND2 ASN A  20       2.176   9.804  -8.282  1.00  0.00           N  
ATOM    298  H   ASN A  20       3.944   6.120  -6.224  1.00  0.00           H  
ATOM    299  HA  ASN A  20       4.621   7.635  -8.700  1.00  0.00           H  
ATOM    300  HB2 ASN A  20       3.877   8.543  -5.906  1.00  0.00           H  
ATOM    301  HB3 ASN A  20       4.444   9.645  -7.166  1.00  0.00           H  
ATOM    302 HD21 ASN A  20       2.820  10.530  -8.442  1.00  0.00           H  
ATOM    303 HD22 ASN A  20       1.270   9.852  -8.664  1.00  0.00           H  
ATOM    304  N   LEU A  21       6.750   6.810  -6.265  1.00  0.00           N  
ATOM    305  CA  LEU A  21       8.231   6.909  -6.124  1.00  0.00           C  
ATOM    306  C   LEU A  21       8.875   6.115  -7.270  1.00  0.00           C  
ATOM    307  O   LEU A  21       8.174   5.509  -8.058  1.00  0.00           O  
ATOM    308  CB  LEU A  21       8.653   6.325  -4.768  1.00  0.00           C  
ATOM    309  CG  LEU A  21       7.623   6.695  -3.697  1.00  0.00           C  
ATOM    310  CD1 LEU A  21       7.206   5.435  -2.933  1.00  0.00           C  
ATOM    311  CD2 LEU A  21       8.248   7.695  -2.722  1.00  0.00           C  
ATOM    312  H   LEU A  21       6.247   6.185  -5.703  1.00  0.00           H  
ATOM    313  HA  LEU A  21       8.534   7.944  -6.186  1.00  0.00           H  
ATOM    314  HB2 LEU A  21       8.724   5.251  -4.842  1.00  0.00           H  
ATOM    315  HB3 LEU A  21       9.609   6.729  -4.483  1.00  0.00           H  
ATOM    316  HG  LEU A  21       6.756   7.139  -4.166  1.00  0.00           H  
ATOM    317 HD11 LEU A  21       8.085   4.943  -2.546  1.00  0.00           H  
ATOM    318 HD12 LEU A  21       6.556   5.708  -2.115  1.00  0.00           H  
ATOM    319 HD13 LEU A  21       6.683   4.767  -3.602  1.00  0.00           H  
ATOM    320 HD21 LEU A  21       9.325   7.637  -2.791  1.00  0.00           H  
ATOM    321 HD22 LEU A  21       7.926   8.694  -2.975  1.00  0.00           H  
ATOM    322 HD23 LEU A  21       7.939   7.460  -1.715  1.00  0.00           H  
ATOM    323  N   PRO A  22      10.182   6.140  -7.343  1.00  0.00           N  
ATOM    324  CA  PRO A  22      10.911   5.477  -8.439  1.00  0.00           C  
ATOM    325  C   PRO A  22      10.570   3.986  -8.468  1.00  0.00           C  
ATOM    326  O   PRO A  22      10.329   3.380  -7.448  1.00  0.00           O  
ATOM    327  CB  PRO A  22      12.393   5.694  -8.115  1.00  0.00           C  
ATOM    328  CG  PRO A  22      12.469   6.596  -6.858  1.00  0.00           C  
ATOM    329  CD  PRO A  22      11.035   6.819  -6.355  1.00  0.00           C  
ATOM    330  HA  PRO A  22      10.672   5.938  -9.386  1.00  0.00           H  
ATOM    331  HB2 PRO A  22      12.865   4.741  -7.916  1.00  0.00           H  
ATOM    332  HB3 PRO A  22      12.883   6.183  -8.943  1.00  0.00           H  
ATOM    333  HG2 PRO A  22      13.055   6.107  -6.091  1.00  0.00           H  
ATOM    334  HG3 PRO A  22      12.915   7.546  -7.113  1.00  0.00           H  
ATOM    335  HD2 PRO A  22      10.918   6.368  -5.381  1.00  0.00           H  
ATOM    336  HD3 PRO A  22      10.803   7.872  -6.317  1.00  0.00           H  
ATOM    337  N   LEU A  23      10.537   3.393  -9.632  1.00  0.00           N  
ATOM    338  CA  LEU A  23      10.134   1.961  -9.730  1.00  0.00           C  
ATOM    339  C   LEU A  23      11.128   1.083  -8.978  1.00  0.00           C  
ATOM    340  O   LEU A  23      10.754   0.116  -8.346  1.00  0.00           O  
ATOM    341  CB  LEU A  23      10.090   1.540 -11.201  1.00  0.00           C  
ATOM    342  CG  LEU A  23       8.889   0.620 -11.432  1.00  0.00           C  
ATOM    343  CD1 LEU A  23       8.889  -0.491 -10.381  1.00  0.00           C  
ATOM    344  CD2 LEU A  23       7.597   1.431 -11.316  1.00  0.00           C  
ATOM    345  H   LEU A  23      10.771   3.894 -10.442  1.00  0.00           H  
ATOM    346  HA  LEU A  23       9.156   1.837  -9.291  1.00  0.00           H  
ATOM    347  HB2 LEU A  23       9.998   2.418 -11.824  1.00  0.00           H  
ATOM    348  HB3 LEU A  23      10.998   1.013 -11.451  1.00  0.00           H  
ATOM    349  HG  LEU A  23       8.956   0.183 -12.418  1.00  0.00           H  
ATOM    350 HD11 LEU A  23       9.894  -0.639 -10.014  1.00  0.00           H  
ATOM    351 HD12 LEU A  23       8.246  -0.206  -9.561  1.00  0.00           H  
ATOM    352 HD13 LEU A  23       8.528  -1.408 -10.822  1.00  0.00           H  
ATOM    353 HD21 LEU A  23       7.752   2.259 -10.641  1.00  0.00           H  
ATOM    354 HD22 LEU A  23       7.321   1.808 -12.287  1.00  0.00           H  
ATOM    355 HD23 LEU A  23       6.808   0.800 -10.937  1.00  0.00           H  
ATOM    356  N   TRP A  24      12.390   1.405  -9.021  1.00  0.00           N  
ATOM    357  CA  TRP A  24      13.385   0.492  -8.413  1.00  0.00           C  
ATOM    358  C   TRP A  24      13.214   0.565  -6.904  1.00  0.00           C  
ATOM    359  O   TRP A  24      13.575  -0.340  -6.179  1.00  0.00           O  
ATOM    360  CB  TRP A  24      14.798   0.911  -8.809  1.00  0.00           C  
ATOM    361  CG  TRP A  24      14.978   2.374  -8.598  1.00  0.00           C  
ATOM    362  CD1 TRP A  24      14.873   3.325  -9.553  1.00  0.00           C  
ATOM    363  CD2 TRP A  24      15.305   3.063  -7.369  1.00  0.00           C  
ATOM    364  NE1 TRP A  24      15.119   4.560  -8.979  1.00  0.00           N  
ATOM    365  CE2 TRP A  24      15.391   4.448  -7.629  1.00  0.00           C  
ATOM    366  CE3 TRP A  24      15.529   2.613  -6.067  1.00  0.00           C  
ATOM    367  CZ2 TRP A  24      15.699   5.360  -6.620  1.00  0.00           C  
ATOM    368  CZ3 TRP A  24      15.839   3.521  -5.044  1.00  0.00           C  
ATOM    369  CH2 TRP A  24      15.924   4.895  -5.320  1.00  0.00           C  
ATOM    370  H   TRP A  24      12.677   2.245  -9.434  1.00  0.00           H  
ATOM    371  HA  TRP A  24      13.196  -0.520  -8.745  1.00  0.00           H  
ATOM    372  HB2 TRP A  24      15.514   0.372  -8.203  1.00  0.00           H  
ATOM    373  HB3 TRP A  24      14.959   0.678  -9.843  1.00  0.00           H  
ATOM    374  HD1 TRP A  24      14.636   3.150 -10.592  1.00  0.00           H  
ATOM    375  HE1 TRP A  24      15.107   5.417  -9.452  1.00  0.00           H  
ATOM    376  HE3 TRP A  24      15.460   1.556  -5.858  1.00  0.00           H  
ATOM    377  HZ2 TRP A  24      15.762   6.415  -6.840  1.00  0.00           H  
ATOM    378  HZ3 TRP A  24      16.012   3.163  -4.039  1.00  0.00           H  
ATOM    379  HH2 TRP A  24      16.161   5.592  -4.530  1.00  0.00           H  
ATOM    380  N   LYS A  25      12.633   1.628  -6.431  1.00  0.00           N  
ATOM    381  CA  LYS A  25      12.408   1.760  -4.980  1.00  0.00           C  
ATOM    382  C   LYS A  25      11.328   0.760  -4.583  1.00  0.00           C  
ATOM    383  O   LYS A  25      11.232   0.347  -3.446  1.00  0.00           O  
ATOM    384  CB  LYS A  25      11.945   3.177  -4.682  1.00  0.00           C  
ATOM    385  CG  LYS A  25      12.793   3.754  -3.556  1.00  0.00           C  
ATOM    386  CD  LYS A  25      12.014   3.694  -2.237  1.00  0.00           C  
ATOM    387  CE  LYS A  25      12.584   2.582  -1.347  1.00  0.00           C  
ATOM    388  NZ  LYS A  25      14.073   2.658  -1.350  1.00  0.00           N  
ATOM    389  H   LYS A  25      12.319   2.333  -7.036  1.00  0.00           H  
ATOM    390  HA  LYS A  25      13.321   1.548  -4.444  1.00  0.00           H  
ATOM    391  HB2 LYS A  25      12.062   3.785  -5.569  1.00  0.00           H  
ATOM    392  HB3 LYS A  25      10.908   3.165  -4.388  1.00  0.00           H  
ATOM    393  HG2 LYS A  25      13.706   3.182  -3.464  1.00  0.00           H  
ATOM    394  HG3 LYS A  25      13.032   4.777  -3.788  1.00  0.00           H  
ATOM    395  HD2 LYS A  25      12.100   4.641  -1.726  1.00  0.00           H  
ATOM    396  HD3 LYS A  25      10.975   3.489  -2.442  1.00  0.00           H  
ATOM    397  HE2 LYS A  25      12.222   2.709  -0.338  1.00  0.00           H  
ATOM    398  HE3 LYS A  25      12.271   1.616  -1.723  1.00  0.00           H  
ATOM    399  HZ1 LYS A  25      14.370   3.610  -1.640  1.00  0.00           H  
ATOM    400  HZ2 LYS A  25      14.431   2.459  -0.394  1.00  0.00           H  
ATOM    401  HZ3 LYS A  25      14.457   1.959  -2.018  1.00  0.00           H  
ATOM    402  N   GLN A  26      10.524   0.353  -5.530  1.00  0.00           N  
ATOM    403  CA  GLN A  26       9.362  -0.499  -5.198  1.00  0.00           C  
ATOM    404  C   GLN A  26       9.860  -1.917  -4.950  1.00  0.00           C  
ATOM    405  O   GLN A  26       9.887  -2.390  -3.834  1.00  0.00           O  
ATOM    406  CB  GLN A  26       8.388  -0.512  -6.364  1.00  0.00           C  
ATOM    407  CG  GLN A  26       7.954   0.915  -6.655  1.00  0.00           C  
ATOM    408  CD  GLN A  26       6.747   0.897  -7.592  1.00  0.00           C  
ATOM    409  OE1 GLN A  26       6.391   1.908  -8.165  1.00  0.00           O  
ATOM    410  NE2 GLN A  26       6.098  -0.221  -7.772  1.00  0.00           N  
ATOM    411  H   GLN A  26      10.695   0.599  -6.459  1.00  0.00           H  
ATOM    412  HA  GLN A  26       8.869  -0.113  -4.326  1.00  0.00           H  
ATOM    413  HB2 GLN A  26       8.870  -0.930  -7.236  1.00  0.00           H  
ATOM    414  HB3 GLN A  26       7.526  -1.105  -6.106  1.00  0.00           H  
ATOM    415  HG2 GLN A  26       7.695   1.405  -5.731  1.00  0.00           H  
ATOM    416  HG3 GLN A  26       8.766   1.440  -7.120  1.00  0.00           H  
ATOM    417 HE21 GLN A  26       6.385  -1.035  -7.305  1.00  0.00           H  
ATOM    418 HE22 GLN A  26       5.329  -0.248  -8.375  1.00  0.00           H  
ATOM    419  N   GLN A  27      10.270  -2.589  -5.992  1.00  0.00           N  
ATOM    420  CA  GLN A  27      10.767  -3.985  -5.841  1.00  0.00           C  
ATOM    421  C   GLN A  27      11.536  -4.116  -4.528  1.00  0.00           C  
ATOM    422  O   GLN A  27      11.504  -5.143  -3.883  1.00  0.00           O  
ATOM    423  CB  GLN A  27      11.686  -4.323  -7.015  1.00  0.00           C  
ATOM    424  CG  GLN A  27      10.874  -4.314  -8.312  1.00  0.00           C  
ATOM    425  CD  GLN A  27      11.738  -4.837  -9.462  1.00  0.00           C  
ATOM    426  OE1 GLN A  27      12.712  -5.528  -9.241  1.00  0.00           O  
ATOM    427  NE2 GLN A  27      11.419  -4.527 -10.690  1.00  0.00           N  
ATOM    428  H   GLN A  27      10.259  -2.167  -6.879  1.00  0.00           H  
ATOM    429  HA  GLN A  27       9.937  -4.666  -5.835  1.00  0.00           H  
ATOM    430  HB2 GLN A  27      12.476  -3.589  -7.079  1.00  0.00           H  
ATOM    431  HB3 GLN A  27      12.113  -5.305  -6.868  1.00  0.00           H  
ATOM    432  HG2 GLN A  27      10.006  -4.947  -8.197  1.00  0.00           H  
ATOM    433  HG3 GLN A  27      10.558  -3.306  -8.531  1.00  0.00           H  
ATOM    434 HE21 GLN A  27      10.631  -3.965 -10.865  1.00  0.00           H  
ATOM    435 HE22 GLN A  27      11.966  -4.857 -11.439  1.00  0.00           H  
ATOM    436  N   ASN A  28      12.220  -3.084  -4.117  1.00  0.00           N  
ATOM    437  CA  ASN A  28      13.026  -3.180  -2.869  1.00  0.00           C  
ATOM    438  C   ASN A  28      12.099  -3.419  -1.678  1.00  0.00           C  
ATOM    439  O   ASN A  28      12.083  -4.486  -1.104  1.00  0.00           O  
ATOM    440  CB  ASN A  28      13.806  -1.884  -2.662  1.00  0.00           C  
ATOM    441  CG  ASN A  28      15.186  -2.020  -3.304  1.00  0.00           C  
ATOM    442  OD1 ASN A  28      15.657  -3.117  -3.533  1.00  0.00           O  
ATOM    443  ND2 ASN A  28      15.856  -0.945  -3.612  1.00  0.00           N  
ATOM    444  H   ASN A  28      12.203  -2.246  -4.628  1.00  0.00           H  
ATOM    445  HA  ASN A  28      13.718  -4.005  -2.953  1.00  0.00           H  
ATOM    446  HB2 ASN A  28      13.272  -1.064  -3.120  1.00  0.00           H  
ATOM    447  HB3 ASN A  28      13.921  -1.698  -1.604  1.00  0.00           H  
ATOM    448 HD21 ASN A  28      15.472  -0.058  -3.428  1.00  0.00           H  
ATOM    449 HD22 ASN A  28      16.745  -1.022  -4.026  1.00  0.00           H  
ATOM    450  N   LEU A  29      11.323  -2.438  -1.302  1.00  0.00           N  
ATOM    451  CA  LEU A  29      10.458  -2.600  -0.098  1.00  0.00           C  
ATOM    452  C   LEU A  29       9.734  -3.948  -0.181  1.00  0.00           C  
ATOM    453  O   LEU A  29       9.383  -4.542   0.815  1.00  0.00           O  
ATOM    454  CB  LEU A  29       9.422  -1.476  -0.051  1.00  0.00           C  
ATOM    455  CG  LEU A  29      10.019  -0.269   0.673  1.00  0.00           C  
ATOM    456  CD1 LEU A  29       9.111   0.946   0.479  1.00  0.00           C  
ATOM    457  CD2 LEU A  29      10.146  -0.581   2.166  1.00  0.00           C  
ATOM    458  H   LEU A  29      11.311  -1.602  -1.811  1.00  0.00           H  
ATOM    459  HA  LEU A  29      11.067  -2.567   0.791  1.00  0.00           H  
ATOM    460  HB2 LEU A  29       9.148  -1.196  -1.060  1.00  0.00           H  
ATOM    461  HB3 LEU A  29       8.545  -1.814   0.483  1.00  0.00           H  
ATOM    462  HG  LEU A  29      10.996  -0.055   0.265  1.00  0.00           H  
ATOM    463 HD11 LEU A  29       8.082   0.621   0.418  1.00  0.00           H  
ATOM    464 HD12 LEU A  29       9.225   1.619   1.317  1.00  0.00           H  
ATOM    465 HD13 LEU A  29       9.380   1.457  -0.432  1.00  0.00           H  
ATOM    466 HD21 LEU A  29       9.887  -1.616   2.341  1.00  0.00           H  
ATOM    467 HD22 LEU A  29      11.163  -0.405   2.486  1.00  0.00           H  
ATOM    468 HD23 LEU A  29       9.479   0.057   2.726  1.00  0.00           H  
ATOM    469  N   LYS A  30       9.511  -4.423  -1.372  1.00  0.00           N  
ATOM    470  CA  LYS A  30       8.687  -5.652  -1.566  1.00  0.00           C  
ATOM    471  C   LYS A  30       9.484  -6.887  -1.153  1.00  0.00           C  
ATOM    472  O   LYS A  30       9.446  -7.311  -0.020  1.00  0.00           O  
ATOM    473  CB  LYS A  30       8.327  -5.765  -3.040  1.00  0.00           C  
ATOM    474  CG  LYS A  30       7.439  -4.577  -3.429  1.00  0.00           C  
ATOM    475  CD  LYS A  30       7.052  -4.652  -4.911  1.00  0.00           C  
ATOM    476  CE  LYS A  30       6.172  -5.880  -5.152  1.00  0.00           C  
ATOM    477  NZ  LYS A  30       5.138  -5.553  -6.173  1.00  0.00           N  
ATOM    478  H   LYS A  30       9.885  -3.966  -2.151  1.00  0.00           H  
ATOM    479  HA  LYS A  30       7.787  -5.585  -0.975  1.00  0.00           H  
ATOM    480  HB2 LYS A  30       9.239  -5.749  -3.621  1.00  0.00           H  
ATOM    481  HB3 LYS A  30       7.799  -6.688  -3.217  1.00  0.00           H  
ATOM    482  HG2 LYS A  30       6.545  -4.588  -2.823  1.00  0.00           H  
ATOM    483  HG3 LYS A  30       7.982  -3.668  -3.248  1.00  0.00           H  
ATOM    484  HD2 LYS A  30       6.505  -3.757  -5.189  1.00  0.00           H  
ATOM    485  HD3 LYS A  30       7.937  -4.726  -5.513  1.00  0.00           H  
ATOM    486  HE2 LYS A  30       6.786  -6.697  -5.506  1.00  0.00           H  
ATOM    487  HE3 LYS A  30       5.691  -6.166  -4.227  1.00  0.00           H  
ATOM    488  HZ1 LYS A  30       4.728  -4.620  -5.963  1.00  0.00           H  
ATOM    489  HZ2 LYS A  30       5.575  -5.530  -7.116  1.00  0.00           H  
ATOM    490  HZ3 LYS A  30       4.389  -6.275  -6.155  1.00  0.00           H  
ATOM    491  N   LYS A  31      10.108  -7.355  -2.048  1.00  0.00           N  
ATOM    492  CA  LYS A  31      10.806  -8.671  -1.984  1.00  0.00           C  
ATOM    493  C   LYS A  31      11.799  -8.630  -0.828  1.00  0.00           C  
ATOM    494  O   LYS A  31      12.208  -9.650  -0.310  1.00  0.00           O  
ATOM    495  CB  LYS A  31      11.529  -8.955  -3.298  1.00  0.00           C  
ATOM    496  CG  LYS A  31      10.486  -9.218  -4.383  1.00  0.00           C  
ATOM    497  CD  LYS A  31      10.192  -7.908  -5.115  1.00  0.00           C  
ATOM    498  CE  LYS A  31      10.195  -8.144  -6.628  1.00  0.00           C  
ATOM    499  NZ  LYS A  31       8.904  -8.766  -7.046  1.00  0.00           N  
ATOM    500  H   LYS A  31      10.126  -6.812  -2.865  1.00  0.00           H  
ATOM    501  HA  LYS A  31      10.078  -9.449  -1.800  1.00  0.00           H  
ATOM    502  HB2 LYS A  31      12.132  -8.101  -3.571  1.00  0.00           H  
ATOM    503  HB3 LYS A  31      12.160  -9.825  -3.185  1.00  0.00           H  
ATOM    504  HG2 LYS A  31      10.866  -9.950  -5.080  1.00  0.00           H  
ATOM    505  HG3 LYS A  31       9.578  -9.586  -3.927  1.00  0.00           H  
ATOM    506  HD2 LYS A  31       9.228  -7.529  -4.807  1.00  0.00           H  
ATOM    507  HD3 LYS A  31      10.956  -7.188  -4.867  1.00  0.00           H  
ATOM    508  HE2 LYS A  31      10.316  -7.201  -7.135  1.00  0.00           H  
ATOM    509  HE3 LYS A  31      11.014  -8.797  -6.891  1.00  0.00           H  
ATOM    510  HZ1 LYS A  31       8.596  -9.449  -6.323  1.00  0.00           H  
ATOM    511  HZ2 LYS A  31       8.181  -8.026  -7.154  1.00  0.00           H  
ATOM    512  HZ3 LYS A  31       9.032  -9.257  -7.957  1.00  0.00           H  
ATOM    513  N   GLU A  32      12.153  -7.453  -0.383  1.00  0.00           N  
ATOM    514  CA  GLU A  32      13.200  -7.358   0.673  1.00  0.00           C  
ATOM    515  C   GLU A  32      12.511  -7.694   1.997  1.00  0.00           C  
ATOM    516  O   GLU A  32      13.047  -8.390   2.838  1.00  0.00           O  
ATOM    517  CB  GLU A  32      13.790  -5.941   0.751  1.00  0.00           C  
ATOM    518  CG  GLU A  32      14.649  -5.652  -0.487  1.00  0.00           C  
ATOM    519  CD  GLU A  32      16.075  -5.286  -0.059  1.00  0.00           C  
ATOM    520  OE1 GLU A  32      16.531  -5.818   0.940  1.00  0.00           O  
ATOM    521  OE2 GLU A  32      16.685  -4.478  -0.740  1.00  0.00           O  
ATOM    522  H   GLU A  32      11.701  -6.644  -0.719  1.00  0.00           H  
ATOM    523  HA  GLU A  32      13.986  -8.077   0.478  1.00  0.00           H  
ATOM    524  HB2 GLU A  32      12.986  -5.222   0.808  1.00  0.00           H  
ATOM    525  HB3 GLU A  32      14.405  -5.860   1.635  1.00  0.00           H  
ATOM    526  HG2 GLU A  32      14.676  -6.525  -1.122  1.00  0.00           H  
ATOM    527  HG3 GLU A  32      14.220  -4.825  -1.034  1.00  0.00           H  
ATOM    528  N   LYS A  33      11.309  -7.202   2.172  1.00  0.00           N  
ATOM    529  CA  LYS A  33      10.589  -7.400   3.462  1.00  0.00           C  
ATOM    530  C   LYS A  33       9.084  -7.453   3.227  1.00  0.00           C  
ATOM    531  O   LYS A  33       8.600  -7.298   2.126  1.00  0.00           O  
ATOM    532  CB  LYS A  33      10.853  -6.235   4.392  1.00  0.00           C  
ATOM    533  CG  LYS A  33      11.318  -5.065   3.561  1.00  0.00           C  
ATOM    534  CD  LYS A  33      11.836  -3.972   4.483  1.00  0.00           C  
ATOM    535  CE  LYS A  33      13.319  -4.208   4.757  1.00  0.00           C  
ATOM    536  NZ  LYS A  33      13.762  -3.297   5.846  1.00  0.00           N  
ATOM    537  H   LYS A  33      10.882  -6.705   1.446  1.00  0.00           H  
ATOM    538  HA  LYS A  33      10.926  -8.304   3.921  1.00  0.00           H  
ATOM    539  HB2 LYS A  33       9.940  -5.972   4.908  1.00  0.00           H  
ATOM    540  HB3 LYS A  33      11.615  -6.501   5.105  1.00  0.00           H  
ATOM    541  HG2 LYS A  33      12.106  -5.406   2.907  1.00  0.00           H  
ATOM    542  HG3 LYS A  33      10.494  -4.687   2.978  1.00  0.00           H  
ATOM    543  HD2 LYS A  33      11.701  -3.010   4.013  1.00  0.00           H  
ATOM    544  HD3 LYS A  33      11.292  -4.002   5.413  1.00  0.00           H  
ATOM    545  HE2 LYS A  33      13.470  -5.235   5.060  1.00  0.00           H  
ATOM    546  HE3 LYS A  33      13.889  -4.008   3.863  1.00  0.00           H  
ATOM    547  HZ1 LYS A  33      13.028  -2.581   6.014  1.00  0.00           H  
ATOM    548  HZ2 LYS A  33      13.915  -3.847   6.715  1.00  0.00           H  
ATOM    549  HZ3 LYS A  33      14.645  -2.829   5.570  1.00  0.00           H  
ATOM    550  N   GLY A  34       8.336  -7.644   4.272  1.00  0.00           N  
ATOM    551  CA  GLY A  34       6.863  -7.746   4.125  1.00  0.00           C  
ATOM    552  C   GLY A  34       6.496  -9.079   3.484  1.00  0.00           C  
ATOM    553  O   GLY A  34       5.338  -9.428   3.396  1.00  0.00           O  
ATOM    554  H   GLY A  34       8.745  -7.706   5.158  1.00  0.00           H  
ATOM    555  HA2 GLY A  34       6.406  -7.677   5.104  1.00  0.00           H  
ATOM    556  HA3 GLY A  34       6.511  -6.939   3.502  1.00  0.00           H  
ATOM    557  N   LEU A  35       7.458  -9.843   3.037  1.00  0.00           N  
ATOM    558  CA  LEU A  35       7.108 -11.026   2.210  1.00  0.00           C  
ATOM    559  C   LEU A  35       6.638 -12.162   3.131  1.00  0.00           C  
ATOM    560  O   LEU A  35       5.922 -13.052   2.712  1.00  0.00           O  
ATOM    561  CB  LEU A  35       8.313 -11.460   1.381  1.00  0.00           C  
ATOM    562  CG  LEU A  35       9.197 -12.311   2.257  1.00  0.00           C  
ATOM    563  CD1 LEU A  35       8.970 -13.790   1.948  1.00  0.00           C  
ATOM    564  CD2 LEU A  35      10.664 -11.944   2.022  1.00  0.00           C  
ATOM    565  H   LEU A  35       8.394  -9.641   3.244  1.00  0.00           H  
ATOM    566  HA  LEU A  35       6.312 -10.768   1.554  1.00  0.00           H  
ATOM    567  HB2 LEU A  35       7.979 -12.025   0.520  1.00  0.00           H  
ATOM    568  HB3 LEU A  35       8.863 -10.590   1.056  1.00  0.00           H  
ATOM    569  HG  LEU A  35       8.926 -12.111   3.278  1.00  0.00           H  
ATOM    570 HD11 LEU A  35       8.617 -13.900   0.931  1.00  0.00           H  
ATOM    571 HD12 LEU A  35       9.900 -14.329   2.076  1.00  0.00           H  
ATOM    572 HD13 LEU A  35       8.226 -14.182   2.626  1.00  0.00           H  
ATOM    573 HD21 LEU A  35      10.804 -11.673   0.983  1.00  0.00           H  
ATOM    574 HD22 LEU A  35      10.929 -11.107   2.650  1.00  0.00           H  
ATOM    575 HD23 LEU A  35      11.294 -12.790   2.261  1.00  0.00           H  
ATOM    576  N   PHE A  36       7.008 -12.129   4.390  1.00  0.00           N  
ATOM    577  CA  PHE A  36       6.534 -13.190   5.335  1.00  0.00           C  
ATOM    578  C   PHE A  36       5.336 -12.661   6.133  1.00  0.00           C  
ATOM    579  O   PHE A  36       5.353 -11.495   6.491  1.00  0.00           O  
ATOM    580  CB  PHE A  36       7.652 -13.565   6.311  1.00  0.00           C  
ATOM    581  CG  PHE A  36       7.905 -15.050   6.265  1.00  0.00           C  
ATOM    582  CD1 PHE A  36       7.068 -15.932   6.961  1.00  0.00           C  
ATOM    583  CD2 PHE A  36       8.987 -15.541   5.535  1.00  0.00           C  
ATOM    584  CE1 PHE A  36       7.319 -17.309   6.922  1.00  0.00           C  
ATOM    585  CE2 PHE A  36       9.244 -16.913   5.498  1.00  0.00           C  
ATOM    586  CZ  PHE A  36       8.411 -17.797   6.191  1.00  0.00           C  
ATOM    587  OXT PHE A  36       4.423 -13.434   6.377  1.00  0.00           O  
ATOM    588  H   PHE A  36       7.582 -11.409   4.716  1.00  0.00           H  
ATOM    589  HA  PHE A  36       6.236 -14.063   4.775  1.00  0.00           H  
ATOM    590  HB2 PHE A  36       8.558 -13.048   6.032  1.00  0.00           H  
ATOM    591  HB3 PHE A  36       7.367 -13.281   7.318  1.00  0.00           H  
ATOM    592  HD1 PHE A  36       6.229 -15.554   7.528  1.00  0.00           H  
ATOM    593  HD2 PHE A  36       9.623 -14.853   5.005  1.00  0.00           H  
ATOM    594  HE1 PHE A  36       6.675 -17.991   7.460  1.00  0.00           H  
ATOM    595  HE2 PHE A  36      10.083 -17.291   4.934  1.00  0.00           H  
ATOM    596  HZ  PHE A  36       8.613 -18.856   6.165  1.00  0.00           H  
TER     597      PHE A  36
ENDMDL
REMARK   1 CREATED WITH OPENMM 7.7, 2023-01-23
MODEL outputorigrandAcc_test_H1kn_contstop5000_0.616_10_pre1000/testannealOld94.pdb
ATOM      1  N   MET A   1      -0.443  -9.432  -6.739  1.00  0.00           N  
ATOM      2  CA  MET A   1      -1.171  -8.221  -6.259  1.00  0.00           C  
ATOM      3  C   MET A   1      -1.829  -8.527  -4.913  1.00  0.00           C  
ATOM      4  O   MET A   1      -2.375  -9.593  -4.702  1.00  0.00           O  
ATOM      5  CB  MET A   1      -2.230  -7.813  -7.287  1.00  0.00           C  
ATOM      6  CG  MET A   1      -1.651  -6.736  -8.212  1.00  0.00           C  
ATOM      7  SD  MET A   1      -1.958  -7.190  -9.942  1.00  0.00           S  
ATOM      8  CE  MET A   1      -2.703  -5.625 -10.464  1.00  0.00           C  
ATOM      9  H   MET A   1      -0.848 -10.281  -6.294  1.00  0.00           H  
ATOM     10  H2  MET A   1      -0.534  -9.505  -7.774  1.00  0.00           H  
ATOM     11  H3  MET A   1       0.563  -9.357  -6.484  1.00  0.00           H  
ATOM     12  HA  MET A   1      -0.467  -7.411  -6.131  1.00  0.00           H  
ATOM     13  HB2 MET A   1      -2.519  -8.675  -7.871  1.00  0.00           H  
ATOM     14  HB3 MET A   1      -3.094  -7.417  -6.776  1.00  0.00           H  
ATOM     15  HG2 MET A   1      -2.119  -5.789  -8.001  1.00  0.00           H  
ATOM     16  HG3 MET A   1      -0.587  -6.656  -8.041  1.00  0.00           H  
ATOM     17  HE1 MET A   1      -2.213  -4.806  -9.960  1.00  0.00           H  
ATOM     18  HE2 MET A   1      -2.586  -5.510 -11.532  1.00  0.00           H  
ATOM     19  HE3 MET A   1      -3.752  -5.627 -10.210  1.00  0.00           H  
ATOM     20  N   LEU A   2      -1.766  -7.600  -3.996  1.00  0.00           N  
ATOM     21  CA  LEU A   2      -2.307  -7.847  -2.632  1.00  0.00           C  
ATOM     22  C   LEU A   2      -3.823  -8.019  -2.682  1.00  0.00           C  
ATOM     23  O   LEU A   2      -4.564  -7.061  -2.759  1.00  0.00           O  
ATOM     24  CB  LEU A   2      -1.960  -6.664  -1.731  1.00  0.00           C  
ATOM     25  CG  LEU A   2      -0.847  -7.082  -0.773  1.00  0.00           C  
ATOM     26  CD1 LEU A   2       0.483  -7.128  -1.526  1.00  0.00           C  
ATOM     27  CD2 LEU A   2      -0.754  -6.076   0.376  1.00  0.00           C  
ATOM     28  H   LEU A   2      -1.345  -6.741  -4.199  1.00  0.00           H  
ATOM     29  HA  LEU A   2      -1.862  -8.743  -2.229  1.00  0.00           H  
ATOM     30  HB2 LEU A   2      -1.622  -5.834  -2.338  1.00  0.00           H  
ATOM     31  HB3 LEU A   2      -2.829  -6.367  -1.166  1.00  0.00           H  
ATOM     32  HG  LEU A   2      -1.069  -8.062  -0.378  1.00  0.00           H  
ATOM     33 HD11 LEU A   2       0.365  -7.701  -2.432  1.00  0.00           H  
ATOM     34 HD12 LEU A   2       0.791  -6.125  -1.774  1.00  0.00           H  
ATOM     35 HD13 LEU A   2       1.233  -7.592  -0.900  1.00  0.00           H  
ATOM     36 HD21 LEU A   2      -1.497  -5.303   0.241  1.00  0.00           H  
ATOM     37 HD22 LEU A   2      -0.929  -6.581   1.312  1.00  0.00           H  
ATOM     38 HD23 LEU A   2       0.228  -5.632   0.384  1.00  0.00           H  
ATOM     39  N   SER A   3      -4.290  -9.235  -2.619  1.00  0.00           N  
ATOM     40  CA  SER A   3      -5.758  -9.460  -2.604  1.00  0.00           C  
ATOM     41  C   SER A   3      -6.336  -8.729  -1.395  1.00  0.00           C  
ATOM     42  O   SER A   3      -5.630  -8.434  -0.454  1.00  0.00           O  
ATOM     43  CB  SER A   3      -6.044 -10.958  -2.487  1.00  0.00           C  
ATOM     44  OG  SER A   3      -4.907 -11.610  -1.939  1.00  0.00           O  
ATOM     45  H   SER A   3      -3.676  -9.996  -2.564  1.00  0.00           H  
ATOM     46  HA  SER A   3      -6.199  -9.071  -3.511  1.00  0.00           H  
ATOM     47  HB2 SER A   3      -6.896 -11.116  -1.839  1.00  0.00           H  
ATOM     48  HB3 SER A   3      -6.261 -11.361  -3.469  1.00  0.00           H  
ATOM     49  HG  SER A   3      -5.124 -12.537  -1.820  1.00  0.00           H  
ATOM     50  N   ASP A   4      -7.602  -8.426  -1.405  1.00  0.00           N  
ATOM     51  CA  ASP A   4      -8.186  -7.624  -0.290  1.00  0.00           C  
ATOM     52  C   ASP A   4      -7.673  -8.143   1.060  1.00  0.00           C  
ATOM     53  O   ASP A   4      -6.816  -7.544   1.679  1.00  0.00           O  
ATOM     54  CB  ASP A   4      -9.711  -7.738  -0.335  1.00  0.00           C  
ATOM     55  CG  ASP A   4     -10.264  -6.743  -1.358  1.00  0.00           C  
ATOM     56  OD1 ASP A   4      -9.640  -6.583  -2.394  1.00  0.00           O  
ATOM     57  OD2 ASP A   4     -11.301  -6.159  -1.089  1.00  0.00           O  
ATOM     58  H   ASP A   4      -8.169  -8.716  -2.150  1.00  0.00           H  
ATOM     59  HA  ASP A   4      -7.900  -6.589  -0.406  1.00  0.00           H  
ATOM     60  HB2 ASP A   4      -9.991  -8.741  -0.622  1.00  0.00           H  
ATOM     61  HB3 ASP A   4     -10.120  -7.515   0.639  1.00  0.00           H  
ATOM     62  N   GLU A   5      -8.199  -9.244   1.522  1.00  0.00           N  
ATOM     63  CA  GLU A   5      -7.795  -9.781   2.862  1.00  0.00           C  
ATOM     64  C   GLU A   5      -6.361  -9.360   3.215  1.00  0.00           C  
ATOM     65  O   GLU A   5      -6.135  -8.664   4.185  1.00  0.00           O  
ATOM     66  CB  GLU A   5      -7.871 -11.311   2.850  1.00  0.00           C  
ATOM     67  CG  GLU A   5      -9.293 -11.762   2.530  1.00  0.00           C  
ATOM     68  CD  GLU A   5      -9.686 -12.897   3.479  1.00  0.00           C  
ATOM     69  OE1 GLU A   5      -8.852 -13.294   4.278  1.00  0.00           O  
ATOM     70  OE2 GLU A   5     -10.814 -13.350   3.390  1.00  0.00           O  
ATOM     71  H   GLU A   5      -8.872  -9.719   0.992  1.00  0.00           H  
ATOM     72  HA  GLU A   5      -8.469  -9.398   3.612  1.00  0.00           H  
ATOM     73  HB2 GLU A   5      -7.201 -11.698   2.101  1.00  0.00           H  
ATOM     74  HB3 GLU A   5      -7.584 -11.694   3.816  1.00  0.00           H  
ATOM     75  HG2 GLU A   5      -9.975 -10.931   2.650  1.00  0.00           H  
ATOM     76  HG3 GLU A   5      -9.330 -12.120   1.512  1.00  0.00           H  
ATOM     77  N   ASP A   6      -5.388  -9.790   2.455  1.00  0.00           N  
ATOM     78  CA  ASP A   6      -3.976  -9.419   2.777  1.00  0.00           C  
ATOM     79  C   ASP A   6      -3.854  -7.897   2.872  1.00  0.00           C  
ATOM     80  O   ASP A   6      -3.468  -7.363   3.891  1.00  0.00           O  
ATOM     81  CB  ASP A   6      -3.048  -9.946   1.679  1.00  0.00           C  
ATOM     82  CG  ASP A   6      -2.628 -11.380   2.008  1.00  0.00           C  
ATOM     83  OD1 ASP A   6      -3.508 -12.214   2.159  1.00  0.00           O  
ATOM     84  OD2 ASP A   6      -1.436 -11.621   2.104  1.00  0.00           O  
ATOM     85  H   ASP A   6      -5.581 -10.367   1.686  1.00  0.00           H  
ATOM     86  HA  ASP A   6      -3.696  -9.855   3.727  1.00  0.00           H  
ATOM     87  HB2 ASP A   6      -3.568  -9.932   0.732  1.00  0.00           H  
ATOM     88  HB3 ASP A   6      -2.170  -9.322   1.616  1.00  0.00           H  
ATOM     89  N   PHE A   7      -4.198  -7.192   1.831  1.00  0.00           N  
ATOM     90  CA  PHE A   7      -3.913  -5.731   1.800  1.00  0.00           C  
ATOM     91  C   PHE A   7      -4.319  -5.137   3.133  1.00  0.00           C  
ATOM     92  O   PHE A   7      -3.537  -4.521   3.827  1.00  0.00           O  
ATOM     93  CB  PHE A   7      -4.766  -5.088   0.718  1.00  0.00           C  
ATOM     94  CG  PHE A   7      -4.219  -3.721   0.397  1.00  0.00           C  
ATOM     95  CD1 PHE A   7      -3.223  -3.561  -0.575  1.00  0.00           C  
ATOM     96  CD2 PHE A   7      -4.704  -2.611   1.094  1.00  0.00           C  
ATOM     97  CE1 PHE A   7      -2.720  -2.284  -0.846  1.00  0.00           C  
ATOM     98  CE2 PHE A   7      -4.197  -1.340   0.821  1.00  0.00           C  
ATOM     99  CZ  PHE A   7      -3.205  -1.178  -0.147  1.00  0.00           C  
ATOM    100  H   PHE A   7      -4.661  -7.616   1.082  1.00  0.00           H  
ATOM    101  HA  PHE A   7      -2.866  -5.550   1.615  1.00  0.00           H  
ATOM    102  HB2 PHE A   7      -4.758  -5.708  -0.155  1.00  0.00           H  
ATOM    103  HB3 PHE A   7      -5.781  -4.989   1.077  1.00  0.00           H  
ATOM    104  HD1 PHE A   7      -2.848  -4.416  -1.116  1.00  0.00           H  
ATOM    105  HD2 PHE A   7      -5.473  -2.734   1.841  1.00  0.00           H  
ATOM    106  HE1 PHE A   7      -1.948  -2.150  -1.587  1.00  0.00           H  
ATOM    107  HE2 PHE A   7      -4.569  -0.483   1.360  1.00  0.00           H  
ATOM    108  HZ  PHE A   7      -2.811  -0.203  -0.355  1.00  0.00           H  
ATOM    109  N   LYS A   8      -5.554  -5.321   3.467  1.00  0.00           N  
ATOM    110  CA  LYS A   8      -6.134  -4.643   4.662  1.00  0.00           C  
ATOM    111  C   LYS A   8      -5.064  -4.483   5.752  1.00  0.00           C  
ATOM    112  O   LYS A   8      -4.697  -3.380   6.111  1.00  0.00           O  
ATOM    113  CB  LYS A   8      -7.300  -5.472   5.210  1.00  0.00           C  
ATOM    114  CG  LYS A   8      -8.433  -4.528   5.617  1.00  0.00           C  
ATOM    115  CD  LYS A   8      -9.792  -5.176   5.324  1.00  0.00           C  
ATOM    116  CE  LYS A   8     -10.853  -4.082   5.175  1.00  0.00           C  
ATOM    117  NZ  LYS A   8     -11.646  -3.968   6.433  1.00  0.00           N  
ATOM    118  H   LYS A   8      -6.112  -5.909   2.910  1.00  0.00           H  
ATOM    119  HA  LYS A   8      -6.496  -3.666   4.373  1.00  0.00           H  
ATOM    120  HB2 LYS A   8      -7.650  -6.154   4.447  1.00  0.00           H  
ATOM    121  HB3 LYS A   8      -6.971  -6.031   6.071  1.00  0.00           H  
ATOM    122  HG2 LYS A   8      -8.357  -4.311   6.671  1.00  0.00           H  
ATOM    123  HG3 LYS A   8      -8.349  -3.608   5.058  1.00  0.00           H  
ATOM    124  HD2 LYS A   8      -9.732  -5.745   4.409  1.00  0.00           H  
ATOM    125  HD3 LYS A   8     -10.063  -5.833   6.137  1.00  0.00           H  
ATOM    126  HE2 LYS A   8     -10.372  -3.138   4.973  1.00  0.00           H  
ATOM    127  HE3 LYS A   8     -11.512  -4.332   4.358  1.00  0.00           H  
ATOM    128  HZ1 LYS A   8     -11.121  -4.406   7.217  1.00  0.00           H  
ATOM    129  HZ2 LYS A   8     -11.812  -2.966   6.647  1.00  0.00           H  
ATOM    130  HZ3 LYS A   8     -12.556  -4.456   6.316  1.00  0.00           H  
ATOM    131  N   ALA A   9      -4.567  -5.568   6.287  1.00  0.00           N  
ATOM    132  CA  ALA A   9      -3.642  -5.474   7.458  1.00  0.00           C  
ATOM    133  C   ALA A   9      -2.233  -5.106   6.984  1.00  0.00           C  
ATOM    134  O   ALA A   9      -1.250  -5.448   7.612  1.00  0.00           O  
ATOM    135  CB  ALA A   9      -3.592  -6.826   8.175  1.00  0.00           C  
ATOM    136  H   ALA A   9      -4.804  -6.448   5.922  1.00  0.00           H  
ATOM    137  HA  ALA A   9      -4.001  -4.718   8.141  1.00  0.00           H  
ATOM    138  HB1 ALA A   9      -4.501  -7.371   7.977  1.00  0.00           H  
ATOM    139  HB2 ALA A   9      -2.747  -7.393   7.812  1.00  0.00           H  
ATOM    140  HB3 ALA A   9      -3.490  -6.666   9.239  1.00  0.00           H  
ATOM    141  N   VAL A  10      -2.123  -4.415   5.884  1.00  0.00           N  
ATOM    142  CA  VAL A  10      -0.780  -4.031   5.381  1.00  0.00           C  
ATOM    143  C   VAL A  10      -0.835  -2.621   4.781  1.00  0.00           C  
ATOM    144  O   VAL A  10      -0.443  -1.658   5.409  1.00  0.00           O  
ATOM    145  CB  VAL A  10      -0.342  -5.036   4.320  1.00  0.00           C  
ATOM    146  CG1 VAL A  10       0.969  -4.574   3.687  1.00  0.00           C  
ATOM    147  CG2 VAL A  10      -0.138  -6.403   4.984  1.00  0.00           C  
ATOM    148  H   VAL A  10      -2.921  -4.157   5.386  1.00  0.00           H  
ATOM    149  HA  VAL A  10      -0.074  -4.043   6.199  1.00  0.00           H  
ATOM    150  HB  VAL A  10      -1.105  -5.112   3.560  1.00  0.00           H  
ATOM    151 HG11 VAL A  10       0.994  -3.495   3.648  1.00  0.00           H  
ATOM    152 HG12 VAL A  10       1.793  -4.932   4.281  1.00  0.00           H  
ATOM    153 HG13 VAL A  10       1.046  -4.973   2.687  1.00  0.00           H  
ATOM    154 HG21 VAL A  10      -0.909  -6.563   5.722  1.00  0.00           H  
ATOM    155 HG22 VAL A  10      -0.190  -7.180   4.236  1.00  0.00           H  
ATOM    156 HG23 VAL A  10       0.829  -6.428   5.464  1.00  0.00           H  
ATOM    157  N   PHE A  11      -1.341  -2.095   3.407  1.00  0.00           N  
ATOM    158  CA  PHE A  11      -1.092  -0.626   3.451  1.00  0.00           C  
ATOM    159  C   PHE A  11      -2.224   0.055   4.215  1.00  0.00           C  
ATOM    160  O   PHE A  11      -2.067   0.498   5.335  1.00  0.00           O  
ATOM    161  CB  PHE A  11      -1.079  -0.050   2.038  1.00  0.00           C  
ATOM    162  CG  PHE A  11       0.050  -0.635   1.234  1.00  0.00           C  
ATOM    163  CD1 PHE A  11       1.318  -0.050   1.276  1.00  0.00           C  
ATOM    164  CD2 PHE A  11      -0.184  -1.742   0.416  1.00  0.00           C  
ATOM    165  CE1 PHE A  11       2.355  -0.577   0.502  1.00  0.00           C  
ATOM    166  CE2 PHE A  11       0.848  -2.265  -0.365  1.00  0.00           C  
ATOM    167  CZ  PHE A  11       2.120  -1.684  -0.323  1.00  0.00           C  
ATOM    168  H   PHE A  11      -1.754  -2.501   2.617  1.00  0.00           H  
ATOM    169  HA  PHE A  11      -0.144  -0.427   3.932  1.00  0.00           H  
ATOM    170  HB2 PHE A  11      -2.016  -0.278   1.552  1.00  0.00           H  
ATOM    171  HB3 PHE A  11      -0.956   1.022   2.093  1.00  0.00           H  
ATOM    172  HD1 PHE A  11       1.498   0.803   1.912  1.00  0.00           H  
ATOM    173  HD2 PHE A  11      -1.165  -2.193   0.387  1.00  0.00           H  
ATOM    174  HE1 PHE A  11       3.334  -0.128   0.539  1.00  0.00           H  
ATOM    175  HE2 PHE A  11       0.665  -3.118  -0.999  1.00  0.00           H  
ATOM    176  HZ  PHE A  11       2.915  -2.087  -0.933  1.00  0.00           H  
ATOM    177  N   GLY A  12      -3.366   0.148   3.591  1.00  0.00           N  
ATOM    178  CA  GLY A  12      -4.516   0.870   4.200  1.00  0.00           C  
ATOM    179  C   GLY A  12      -5.294   1.553   3.074  1.00  0.00           C  
ATOM    180  O   GLY A  12      -6.499   1.434   2.974  1.00  0.00           O  
ATOM    181  H   GLY A  12      -3.464  -0.253   2.703  1.00  0.00           H  
ATOM    182  HA2 GLY A  12      -5.156   0.165   4.716  1.00  0.00           H  
ATOM    183  HA3 GLY A  12      -4.154   1.615   4.891  1.00  0.00           H  
ATOM    184  N   MET A  13      -4.604   2.254   2.215  1.00  0.00           N  
ATOM    185  CA  MET A  13      -5.291   2.938   1.085  1.00  0.00           C  
ATOM    186  C   MET A  13      -5.332   1.988  -0.118  1.00  0.00           C  
ATOM    187  O   MET A  13      -5.810   0.876  -0.022  1.00  0.00           O  
ATOM    188  CB  MET A  13      -4.522   4.212   0.724  1.00  0.00           C  
ATOM    189  CG  MET A  13      -4.344   5.062   1.986  1.00  0.00           C  
ATOM    190  SD  MET A  13      -4.527   6.813   1.570  1.00  0.00           S  
ATOM    191  CE  MET A  13      -3.140   7.426   2.557  1.00  0.00           C  
ATOM    192  H   MET A  13      -3.631   2.320   2.307  1.00  0.00           H  
ATOM    193  HA  MET A  13      -6.299   3.194   1.376  1.00  0.00           H  
ATOM    194  HB2 MET A  13      -3.551   3.949   0.318  1.00  0.00           H  
ATOM    195  HB3 MET A  13      -5.082   4.775  -0.009  1.00  0.00           H  
ATOM    196  HG2 MET A  13      -5.094   4.786   2.713  1.00  0.00           H  
ATOM    197  HG3 MET A  13      -3.362   4.889   2.402  1.00  0.00           H  
ATOM    198  HE1 MET A  13      -2.346   6.691   2.554  1.00  0.00           H  
ATOM    199  HE2 MET A  13      -2.779   8.355   2.138  1.00  0.00           H  
ATOM    200  HE3 MET A  13      -3.465   7.596   3.570  1.00  0.00           H  
ATOM    201  N   THR A  14      -4.822   2.406  -1.246  1.00  0.00           N  
ATOM    202  CA  THR A  14      -4.929   1.562  -2.471  1.00  0.00           C  
ATOM    203  C   THR A  14      -3.576   1.540  -3.170  1.00  0.00           C  
ATOM    204  O   THR A  14      -2.766   2.420  -2.978  1.00  0.00           O  
ATOM    205  CB  THR A  14      -5.981   2.150  -3.417  1.00  0.00           C  
ATOM    206  OG1 THR A  14      -6.599   3.271  -2.804  1.00  0.00           O  
ATOM    207  CG2 THR A  14      -7.041   1.093  -3.729  1.00  0.00           C  
ATOM    208  H   THR A  14      -4.359   3.267  -1.287  1.00  0.00           H  
ATOM    209  HA  THR A  14      -5.201   0.562  -2.199  1.00  0.00           H  
ATOM    210  HB  THR A  14      -5.506   2.457  -4.335  1.00  0.00           H  
ATOM    211  HG1 THR A  14      -7.489   3.350  -3.157  1.00  0.00           H  
ATOM    212 HG21 THR A  14      -6.919   0.253  -3.061  1.00  0.00           H  
ATOM    213 HG22 THR A  14      -8.023   1.520  -3.593  1.00  0.00           H  
ATOM    214 HG23 THR A  14      -6.931   0.761  -4.749  1.00  0.00           H  
ATOM    215  N   ARG A  15      -3.314   0.559  -3.988  1.00  0.00           N  
ATOM    216  CA  ARG A  15      -2.037   0.553  -4.718  1.00  0.00           C  
ATOM    217  C   ARG A  15      -2.154   1.582  -5.844  1.00  0.00           C  
ATOM    218  O   ARG A  15      -1.237   2.330  -6.115  1.00  0.00           O  
ATOM    219  CB  ARG A  15      -1.794  -0.847  -5.274  1.00  0.00           C  
ATOM    220  CG  ARG A  15      -0.475  -1.392  -4.710  1.00  0.00           C  
ATOM    221  CD  ARG A  15       0.246  -2.230  -5.768  1.00  0.00           C  
ATOM    222  NE  ARG A  15      -0.753  -2.835  -6.704  1.00  0.00           N  
ATOM    223  CZ  ARG A  15      -1.788  -3.496  -6.257  1.00  0.00           C  
ATOM    224  NH1 ARG A  15      -1.872  -3.823  -4.997  1.00  0.00           N  
ATOM    225  NH2 ARG A  15      -2.713  -3.889  -7.089  1.00  0.00           N  
ATOM    226  H   ARG A  15      -3.955  -0.163  -4.131  1.00  0.00           H  
ATOM    227  HA  ARG A  15      -1.235   0.830  -4.052  1.00  0.00           H  
ATOM    228  HB2 ARG A  15      -2.606  -1.496  -4.977  1.00  0.00           H  
ATOM    229  HB3 ARG A  15      -1.744  -0.805  -6.343  1.00  0.00           H  
ATOM    230  HG2 ARG A  15       0.156  -0.564  -4.416  1.00  0.00           H  
ATOM    231  HG3 ARG A  15      -0.681  -2.001  -3.844  1.00  0.00           H  
ATOM    232  HD2 ARG A  15       0.897  -1.596  -6.341  1.00  0.00           H  
ATOM    233  HD3 ARG A  15       0.838  -2.997  -5.277  1.00  0.00           H  
ATOM    234  HE  ARG A  15      -0.658  -2.687  -7.669  1.00  0.00           H  
ATOM    235 HH11 ARG A  15      -1.143  -3.577  -4.364  1.00  0.00           H  
ATOM    236 HH12 ARG A  15      -2.672  -4.321  -4.664  1.00  0.00           H  
ATOM    237 HH21 ARG A  15      -2.628  -3.683  -8.063  1.00  0.00           H  
ATOM    238 HH22 ARG A  15      -3.505  -4.396  -6.752  1.00  0.00           H  
ATOM    239  N   SER A  16      -3.299   1.656  -6.472  1.00  0.00           N  
ATOM    240  CA  SER A  16      -3.424   2.510  -7.685  1.00  0.00           C  
ATOM    241  C   SER A  16      -2.728   3.842  -7.406  1.00  0.00           C  
ATOM    242  O   SER A  16      -1.970   4.339  -8.215  1.00  0.00           O  
ATOM    243  CB  SER A  16      -4.903   2.757  -7.990  1.00  0.00           C  
ATOM    244  OG  SER A  16      -5.183   2.338  -9.319  1.00  0.00           O  
ATOM    245  H   SER A  16      -4.079   1.171  -6.130  1.00  0.00           H  
ATOM    246  HA  SER A  16      -2.954   2.021  -8.525  1.00  0.00           H  
ATOM    247  HB2 SER A  16      -5.514   2.193  -7.305  1.00  0.00           H  
ATOM    248  HB3 SER A  16      -5.121   3.812  -7.879  1.00  0.00           H  
ATOM    249  HG  SER A  16      -6.072   2.629  -9.539  1.00  0.00           H  
ATOM    250  N   ALA A  17      -2.961   4.416  -6.253  1.00  0.00           N  
ATOM    251  CA  ALA A  17      -2.272   5.689  -5.908  1.00  0.00           C  
ATOM    252  C   ALA A  17      -0.774   5.407  -5.800  1.00  0.00           C  
ATOM    253  O   ALA A  17       0.052   6.173  -6.256  1.00  0.00           O  
ATOM    254  CB  ALA A  17      -2.793   6.216  -4.569  1.00  0.00           C  
ATOM    255  H   ALA A  17      -3.576   4.000  -5.613  1.00  0.00           H  
ATOM    256  HA  ALA A  17      -2.449   6.422  -6.682  1.00  0.00           H  
ATOM    257  HB1 ALA A  17      -3.550   5.547  -4.188  1.00  0.00           H  
ATOM    258  HB2 ALA A  17      -1.977   6.276  -3.864  1.00  0.00           H  
ATOM    259  HB3 ALA A  17      -3.218   7.199  -4.708  1.00  0.00           H  
ATOM    260  N   PHE A  18      -0.422   4.301  -5.200  1.00  0.00           N  
ATOM    261  CA  PHE A  18       1.015   3.910  -5.112  1.00  0.00           C  
ATOM    262  C   PHE A  18       1.597   3.770  -6.517  1.00  0.00           C  
ATOM    263  O   PHE A  18       2.794   3.671  -6.698  1.00  0.00           O  
ATOM    264  CB  PHE A  18       1.112   2.571  -4.390  1.00  0.00           C  
ATOM    265  CG  PHE A  18       2.504   2.004  -4.519  1.00  0.00           C  
ATOM    266  CD1 PHE A  18       3.598   2.699  -3.990  1.00  0.00           C  
ATOM    267  CD2 PHE A  18       2.699   0.775  -5.160  1.00  0.00           C  
ATOM    268  CE1 PHE A  18       4.887   2.164  -4.106  1.00  0.00           C  
ATOM    269  CE2 PHE A  18       3.986   0.242  -5.277  1.00  0.00           C  
ATOM    270  CZ  PHE A  18       5.081   0.937  -4.749  1.00  0.00           C  
ATOM    271  H   PHE A  18      -1.111   3.718  -4.808  1.00  0.00           H  
ATOM    272  HA  PHE A  18       1.565   4.659  -4.563  1.00  0.00           H  
ATOM    273  HB2 PHE A  18       0.881   2.719  -3.353  1.00  0.00           H  
ATOM    274  HB3 PHE A  18       0.403   1.880  -4.821  1.00  0.00           H  
ATOM    275  HD1 PHE A  18       3.448   3.647  -3.496  1.00  0.00           H  
ATOM    276  HD2 PHE A  18       1.853   0.238  -5.568  1.00  0.00           H  
ATOM    277  HE1 PHE A  18       5.731   2.700  -3.698  1.00  0.00           H  
ATOM    278  HE2 PHE A  18       4.136  -0.707  -5.771  1.00  0.00           H  
ATOM    279  HZ  PHE A  18       6.075   0.526  -4.837  1.00  0.00           H  
ATOM    280  N   ALA A  19       0.760   3.750  -7.510  1.00  0.00           N  
ATOM    281  CA  ALA A  19       1.244   3.454  -8.889  1.00  0.00           C  
ATOM    282  C   ALA A  19       2.009   4.662  -9.443  1.00  0.00           C  
ATOM    283  O   ALA A  19       2.066   4.873 -10.639  1.00  0.00           O  
ATOM    284  CB  ALA A  19       0.050   3.150  -9.794  1.00  0.00           C  
ATOM    285  H   ALA A  19      -0.191   3.926  -7.349  1.00  0.00           H  
ATOM    286  HA  ALA A  19       1.900   2.595  -8.862  1.00  0.00           H  
ATOM    287  HB1 ALA A  19      -0.795   3.749  -9.488  1.00  0.00           H  
ATOM    288  HB2 ALA A  19       0.305   3.383 -10.817  1.00  0.00           H  
ATOM    289  HB3 ALA A  19      -0.204   2.104  -9.714  1.00  0.00           H  
ATOM    290  N   ASN A  20       2.604   5.454  -8.589  1.00  0.00           N  
ATOM    291  CA  ASN A  20       3.387   6.625  -9.080  1.00  0.00           C  
ATOM    292  C   ASN A  20       4.876   6.268  -9.074  1.00  0.00           C  
ATOM    293  O   ASN A  20       5.680   6.895  -9.731  1.00  0.00           O  
ATOM    294  CB  ASN A  20       3.141   7.833  -8.171  1.00  0.00           C  
ATOM    295  CG  ASN A  20       1.712   8.339  -8.375  1.00  0.00           C  
ATOM    296  OD1 ASN A  20       0.763   7.658  -8.044  1.00  0.00           O  
ATOM    297  ND2 ASN A  20       1.521   9.517  -8.911  1.00  0.00           N  
ATOM    298  H   ASN A  20       2.543   5.274  -7.629  1.00  0.00           H  
ATOM    299  HA  ASN A  20       3.082   6.864 -10.088  1.00  0.00           H  
ATOM    300  HB2 ASN A  20       3.277   7.541  -7.140  1.00  0.00           H  
ATOM    301  HB3 ASN A  20       3.838   8.620  -8.422  1.00  0.00           H  
ATOM    302 HD21 ASN A  20       2.293  10.066  -9.179  1.00  0.00           H  
ATOM    303 HD22 ASN A  20       0.606   9.853  -9.046  1.00  0.00           H  
ATOM    304  N   LEU A  21       5.540   5.154  -8.324  1.00  0.00           N  
ATOM    305  CA  LEU A  21       7.002   5.176  -8.611  1.00  0.00           C  
ATOM    306  C   LEU A  21       7.223   4.591 -10.013  1.00  0.00           C  
ATOM    307  O   LEU A  21       6.274   4.195 -10.662  1.00  0.00           O  
ATOM    308  CB  LEU A  21       7.740   4.332  -7.560  1.00  0.00           C  
ATOM    309  CG  LEU A  21       7.092   4.528  -6.187  1.00  0.00           C  
ATOM    310  CD1 LEU A  21       6.801   3.161  -5.560  1.00  0.00           C  
ATOM    311  CD2 LEU A  21       8.053   5.305  -5.283  1.00  0.00           C  
ATOM    312  H   LEU A  21       5.168   4.464  -7.736  1.00  0.00           H  
ATOM    313  HA  LEU A  21       7.364   6.194  -8.582  1.00  0.00           H  
ATOM    314  HB2 LEU A  21       7.693   3.290  -7.834  1.00  0.00           H  
ATOM    315  HB3 LEU A  21       8.769   4.644  -7.505  1.00  0.00           H  
ATOM    316  HG  LEU A  21       6.170   5.081  -6.295  1.00  0.00           H  
ATOM    317 HD11 LEU A  21       7.708   2.576  -5.540  1.00  0.00           H  
ATOM    318 HD12 LEU A  21       6.437   3.296  -4.553  1.00  0.00           H  
ATOM    319 HD13 LEU A  21       6.054   2.649  -6.149  1.00  0.00           H  
ATOM    320 HD21 LEU A  21       9.057   5.225  -5.676  1.00  0.00           H  
ATOM    321 HD22 LEU A  21       7.760   6.344  -5.255  1.00  0.00           H  
ATOM    322 HD23 LEU A  21       8.023   4.894  -4.285  1.00  0.00           H  
ATOM    323  N   PRO A  22       8.457   4.558 -10.451  1.00  0.00           N  
ATOM    324  CA  PRO A  22       8.786   4.097 -11.812  1.00  0.00           C  
ATOM    325  C   PRO A  22       8.285   2.666 -12.015  1.00  0.00           C  
ATOM    326  O   PRO A  22       8.263   1.876 -11.098  1.00  0.00           O  
ATOM    327  CB  PRO A  22      10.315   4.159 -11.891  1.00  0.00           C  
ATOM    328  CG  PRO A  22      10.826   4.775 -10.564  1.00  0.00           C  
ATOM    329  CD  PRO A  22       9.614   4.969  -9.640  1.00  0.00           C  
ATOM    330  HA  PRO A  22       8.354   4.757 -12.550  1.00  0.00           H  
ATOM    331  HB2 PRO A  22      10.714   3.161 -12.013  1.00  0.00           H  
ATOM    332  HB3 PRO A  22      10.616   4.781 -12.720  1.00  0.00           H  
ATOM    333  HG2 PRO A  22      11.538   4.106 -10.099  1.00  0.00           H  
ATOM    334  HG3 PRO A  22      11.290   5.731 -10.758  1.00  0.00           H  
ATOM    335  HD2 PRO A  22       9.714   4.333  -8.773  1.00  0.00           H  
ATOM    336  HD3 PRO A  22       9.520   6.002  -9.346  1.00  0.00           H  
ATOM    337  N   LEU A  23       7.873   2.331 -13.209  1.00  0.00           N  
ATOM    338  CA  LEU A  23       7.293   0.978 -13.446  1.00  0.00           C  
ATOM    339  C   LEU A  23       8.328  -0.098 -13.136  1.00  0.00           C  
ATOM    340  O   LEU A  23       7.998  -1.161 -12.648  1.00  0.00           O  
ATOM    341  CB  LEU A  23       6.852   0.858 -14.907  1.00  0.00           C  
ATOM    342  CG  LEU A  23       5.532   0.088 -14.979  1.00  0.00           C  
ATOM    343  CD1 LEU A  23       5.652  -1.205 -14.171  1.00  0.00           C  
ATOM    344  CD2 LEU A  23       4.409   0.948 -14.399  1.00  0.00           C  
ATOM    345  H   LEU A  23       7.938   2.973 -13.946  1.00  0.00           H  
ATOM    346  HA  LEU A  23       6.440   0.839 -12.800  1.00  0.00           H  
ATOM    347  HB2 LEU A  23       6.718   1.845 -15.325  1.00  0.00           H  
ATOM    348  HB3 LEU A  23       7.608   0.328 -15.467  1.00  0.00           H  
ATOM    349  HG  LEU A  23       5.312  -0.151 -16.010  1.00  0.00           H  
ATOM    350 HD11 LEU A  23       6.691  -1.493 -14.104  1.00  0.00           H  
ATOM    351 HD12 LEU A  23       5.260  -1.042 -13.178  1.00  0.00           H  
ATOM    352 HD13 LEU A  23       5.092  -1.990 -14.657  1.00  0.00           H  
ATOM    353 HD21 LEU A  23       4.815   1.615 -13.654  1.00  0.00           H  
ATOM    354 HD22 LEU A  23       3.956   1.528 -15.188  1.00  0.00           H  
ATOM    355 HD23 LEU A  23       3.663   0.312 -13.946  1.00  0.00           H  
ATOM    356  N   TRP A  24       9.579   0.156 -13.396  1.00  0.00           N  
ATOM    357  CA  TRP A  24      10.591  -0.899 -13.158  1.00  0.00           C  
ATOM    358  C   TRP A  24      10.584  -1.215 -11.671  1.00  0.00           C  
ATOM    359  O   TRP A  24      10.952  -2.293 -11.249  1.00  0.00           O  
ATOM    360  CB  TRP A  24      11.972  -0.414 -13.592  1.00  0.00           C  
ATOM    361  CG  TRP A  24      12.238   0.942 -13.037  1.00  0.00           C  
ATOM    362  CD1 TRP A  24      12.075   2.109 -13.700  1.00  0.00           C  
ATOM    363  CD2 TRP A  24      12.723   1.285 -11.718  1.00  0.00           C  
ATOM    364  NE1 TRP A  24      12.434   3.150 -12.861  1.00  0.00           N  
ATOM    365  CE2 TRP A  24      12.842   2.688 -11.624  1.00  0.00           C  
ATOM    366  CE3 TRP A  24      13.063   0.510 -10.608  1.00  0.00           C  
ATOM    367  CZ2 TRP A  24      13.295   3.304 -10.458  1.00  0.00           C  
ATOM    368  CZ3 TRP A  24      13.519   1.118  -9.428  1.00  0.00           C  
ATOM    369  CH2 TRP A  24      13.636   2.516  -9.353  1.00  0.00           C  
ATOM    370  H   TRP A  24       9.850   1.036 -13.729  1.00  0.00           H  
ATOM    371  HA  TRP A  24      10.323  -1.787 -13.713  1.00  0.00           H  
ATOM    372  HB2 TRP A  24      12.723  -1.102 -13.228  1.00  0.00           H  
ATOM    373  HB3 TRP A  24      12.012  -0.375 -14.663  1.00  0.00           H  
ATOM    374  HD1 TRP A  24      11.722   2.212 -14.715  1.00  0.00           H  
ATOM    375  HE1 TRP A  24      12.411   4.100 -13.096  1.00  0.00           H  
ATOM    376  HE3 TRP A  24      12.970  -0.563 -10.669  1.00  0.00           H  
ATOM    377  HZ2 TRP A  24      13.382   4.378 -10.407  1.00  0.00           H  
ATOM    378  HZ3 TRP A  24      13.782   0.510  -8.575  1.00  0.00           H  
ATOM    379  HH2 TRP A  24      13.986   2.981  -8.444  1.00  0.00           H  
ATOM    380  N   LYS A  25      10.133  -0.288 -10.877  1.00  0.00           N  
ATOM    381  CA  LYS A  25      10.098  -0.520  -9.421  1.00  0.00           C  
ATOM    382  C   LYS A  25       9.026  -1.567  -9.141  1.00  0.00           C  
ATOM    383  O   LYS A  25       9.050  -2.247  -8.136  1.00  0.00           O  
ATOM    384  CB  LYS A  25       9.749   0.786  -8.725  1.00  0.00           C  
ATOM    385  CG  LYS A  25      10.760   1.047  -7.616  1.00  0.00           C  
ATOM    386  CD  LYS A  25      10.149   0.673  -6.260  1.00  0.00           C  
ATOM    387  CE  LYS A  25      10.769  -0.637  -5.755  1.00  0.00           C  
ATOM    388  NZ  LYS A  25      12.248  -0.590  -5.939  1.00  0.00           N  
ATOM    389  H   LYS A  25       9.791   0.555 -11.242  1.00  0.00           H  
ATOM    390  HA  LYS A  25      11.059  -0.876  -9.081  1.00  0.00           H  
ATOM    391  HB2 LYS A  25       9.786   1.595  -9.444  1.00  0.00           H  
ATOM    392  HB3 LYS A  25       8.758   0.720  -8.308  1.00  0.00           H  
ATOM    393  HG2 LYS A  25      11.647   0.454  -7.790  1.00  0.00           H  
ATOM    394  HG3 LYS A  25      11.020   2.091  -7.619  1.00  0.00           H  
ATOM    395  HD2 LYS A  25      10.348   1.461  -5.549  1.00  0.00           H  
ATOM    396  HD3 LYS A  25       9.084   0.545  -6.368  1.00  0.00           H  
ATOM    397  HE2 LYS A  25      10.543  -0.759  -4.707  1.00  0.00           H  
ATOM    398  HE3 LYS A  25      10.363  -1.471  -6.312  1.00  0.00           H  
ATOM    399  HZ1 LYS A  25      12.554   0.399  -6.023  1.00  0.00           H  
ATOM    400  HZ2 LYS A  25      12.712  -1.028  -5.118  1.00  0.00           H  
ATOM    401  HZ3 LYS A  25      12.509  -1.106  -6.802  1.00  0.00           H  
ATOM    402  N   GLN A  26       8.094  -1.713 -10.045  1.00  0.00           N  
ATOM    403  CA  GLN A  26       6.912  -2.556  -9.759  1.00  0.00           C  
ATOM    404  C   GLN A  26       7.309  -4.016  -9.930  1.00  0.00           C  
ATOM    405  O   GLN A  26       7.328  -4.779  -8.988  1.00  0.00           O  
ATOM    406  CB  GLN A  26       5.800  -2.225 -10.740  1.00  0.00           C  
ATOM    407  CG  GLN A  26       5.461  -0.749 -10.619  1.00  0.00           C  
ATOM    408  CD  GLN A  26       4.148  -0.469 -11.347  1.00  0.00           C  
ATOM    409  OE1 GLN A  26       3.813   0.672 -11.605  1.00  0.00           O  
ATOM    410  NE2 GLN A  26       3.384  -1.469 -11.691  1.00  0.00           N  
ATOM    411  H   GLN A  26       8.180  -1.278 -10.915  1.00  0.00           H  
ATOM    412  HA  GLN A  26       6.571  -2.370  -8.758  1.00  0.00           H  
ATOM    413  HB2 GLN A  26       6.128  -2.441 -11.747  1.00  0.00           H  
ATOM    414  HB3 GLN A  26       4.928  -2.815 -10.508  1.00  0.00           H  
ATOM    415  HG2 GLN A  26       5.367  -0.490  -9.577  1.00  0.00           H  
ATOM    416  HG3 GLN A  26       6.251  -0.171 -11.058  1.00  0.00           H  
ATOM    417 HE21 GLN A  26       3.655  -2.388 -11.477  1.00  0.00           H  
ATOM    418 HE22 GLN A  26       2.545  -1.303 -12.164  1.00  0.00           H  
ATOM    419  N   GLN A  27       7.644  -4.399 -11.133  1.00  0.00           N  
ATOM    420  CA  GLN A  27       7.965  -5.828 -11.407  1.00  0.00           C  
ATOM    421  C   GLN A  27       8.693  -6.428 -10.205  1.00  0.00           C  
ATOM    422  O   GLN A  27       8.489  -7.572  -9.856  1.00  0.00           O  
ATOM    423  CB  GLN A  27       8.852  -5.917 -12.648  1.00  0.00           C  
ATOM    424  CG  GLN A  27       8.066  -5.432 -13.867  1.00  0.00           C  
ATOM    425  CD  GLN A  27       8.876  -5.696 -15.139  1.00  0.00           C  
ATOM    426  OE1 GLN A  27       9.756  -6.534 -15.151  1.00  0.00           O  
ATOM    427  NE2 GLN A  27       8.614  -5.005 -16.216  1.00  0.00           N  
ATOM    428  H   GLN A  27       7.693  -3.740 -11.858  1.00  0.00           H  
ATOM    429  HA  GLN A  27       7.058  -6.376 -11.581  1.00  0.00           H  
ATOM    430  HB2 GLN A  27       9.726  -5.297 -12.512  1.00  0.00           H  
ATOM    431  HB3 GLN A  27       9.154  -6.943 -12.803  1.00  0.00           H  
ATOM    432  HG2 GLN A  27       7.126  -5.961 -13.923  1.00  0.00           H  
ATOM    433  HG3 GLN A  27       7.879  -4.374 -13.776  1.00  0.00           H  
ATOM    434 HE21 GLN A  27       7.903  -4.326 -16.202  1.00  0.00           H  
ATOM    435 HE22 GLN A  27       9.128  -5.166 -17.040  1.00  0.00           H  
ATOM    436  N   ASN A  28       9.535  -5.668  -9.562  1.00  0.00           N  
ATOM    437  CA  ASN A  28      10.348  -6.240  -8.453  1.00  0.00           C  
ATOM    438  C   ASN A  28       9.428  -6.663  -7.308  1.00  0.00           C  
ATOM    439  O   ASN A  28       9.210  -7.833  -7.083  1.00  0.00           O  
ATOM    440  CB  ASN A  28      11.341  -5.192  -7.953  1.00  0.00           C  
ATOM    441  CG  ASN A  28      12.660  -5.350  -8.710  1.00  0.00           C  
ATOM    442  OD1 ASN A  28      12.932  -6.395  -9.268  1.00  0.00           O  
ATOM    443  ND2 ASN A  28      13.492  -4.348  -8.757  1.00  0.00           N  
ATOM    444  H   ASN A  28       9.632  -4.722  -9.806  1.00  0.00           H  
ATOM    445  HA  ASN A  28      10.889  -7.102  -8.813  1.00  0.00           H  
ATOM    446  HB2 ASN A  28      10.940  -4.203  -8.125  1.00  0.00           H  
ATOM    447  HB3 ASN A  28      11.515  -5.335  -6.897  1.00  0.00           H  
ATOM    448 HD21 ASN A  28      13.268  -3.502  -8.307  1.00  0.00           H  
ATOM    449 HD22 ASN A  28      14.343  -4.439  -9.242  1.00  0.00           H  
ATOM    450  N   LEU A  29       8.882  -5.723  -6.585  1.00  0.00           N  
ATOM    451  CA  LEU A  29       8.032  -6.090  -5.416  1.00  0.00           C  
ATOM    452  C   LEU A  29       7.065  -7.203  -5.831  1.00  0.00           C  
ATOM    453  O   LEU A  29       6.702  -8.054  -5.048  1.00  0.00           O  
ATOM    454  CB  LEU A  29       7.229  -4.872  -4.956  1.00  0.00           C  
ATOM    455  CG  LEU A  29       8.062  -4.064  -3.962  1.00  0.00           C  
ATOM    456  CD1 LEU A  29       7.396  -2.709  -3.716  1.00  0.00           C  
ATOM    457  CD2 LEU A  29       8.166  -4.831  -2.641  1.00  0.00           C  
ATOM    458  H   LEU A  29       9.030  -4.782  -6.812  1.00  0.00           H  
ATOM    459  HA  LEU A  29       8.659  -6.434  -4.608  1.00  0.00           H  
ATOM    460  HB2 LEU A  29       6.988  -4.257  -5.813  1.00  0.00           H  
ATOM    461  HB3 LEU A  29       6.318  -5.200  -4.475  1.00  0.00           H  
ATOM    462  HG  LEU A  29       9.051  -3.909  -4.366  1.00  0.00           H  
ATOM    463 HD11 LEU A  29       6.322  -2.818  -3.786  1.00  0.00           H  
ATOM    464 HD12 LEU A  29       7.656  -2.352  -2.730  1.00  0.00           H  
ATOM    465 HD13 LEU A  29       7.734  -2.001  -4.456  1.00  0.00           H  
ATOM    466 HD21 LEU A  29       7.720  -5.809  -2.757  1.00  0.00           H  
ATOM    467 HD22 LEU A  29       9.205  -4.939  -2.367  1.00  0.00           H  
ATOM    468 HD23 LEU A  29       7.646  -4.288  -1.866  1.00  0.00           H  
ATOM    469  N   LYS A  30       6.647  -7.189  -7.064  1.00  0.00           N  
ATOM    470  CA  LYS A  30       5.589  -8.133  -7.526  1.00  0.00           C  
ATOM    471  C   LYS A  30       6.165  -9.540  -7.664  1.00  0.00           C  
ATOM    472  O   LYS A  30       6.164 -10.315  -6.734  1.00  0.00           O  
ATOM    473  CB  LYS A  30       5.086  -7.668  -8.885  1.00  0.00           C  
ATOM    474  CG  LYS A  30       4.414  -6.300  -8.726  1.00  0.00           C  
ATOM    475  CD  LYS A  30       3.891  -5.793 -10.077  1.00  0.00           C  
ATOM    476  CE  LYS A  30       2.774  -6.712 -10.574  1.00  0.00           C  
ATOM    477  NZ  LYS A  30       1.737  -5.896 -11.267  1.00  0.00           N  
ATOM    478  H   LYS A  30       7.030  -6.548  -7.694  1.00  0.00           H  
ATOM    479  HA  LYS A  30       4.773  -8.141  -6.819  1.00  0.00           H  
ATOM    480  HB2 LYS A  30       5.929  -7.589  -9.556  1.00  0.00           H  
ATOM    481  HB3 LYS A  30       4.377  -8.381  -9.275  1.00  0.00           H  
ATOM    482  HG2 LYS A  30       3.590  -6.386  -8.033  1.00  0.00           H  
ATOM    483  HG3 LYS A  30       5.135  -5.604  -8.340  1.00  0.00           H  
ATOM    484  HD2 LYS A  30       3.505  -4.785  -9.962  1.00  0.00           H  
ATOM    485  HD3 LYS A  30       4.689  -5.786 -10.794  1.00  0.00           H  
ATOM    486  HE2 LYS A  30       3.186  -7.436 -11.264  1.00  0.00           H  
ATOM    487  HE3 LYS A  30       2.329  -7.226  -9.735  1.00  0.00           H  
ATOM    488  HZ1 LYS A  30       1.534  -5.045 -10.705  1.00  0.00           H  
ATOM    489  HZ2 LYS A  30       2.086  -5.612 -12.204  1.00  0.00           H  
ATOM    490  HZ3 LYS A  30       0.868  -6.457 -11.377  1.00  0.00           H  
ATOM    491  N   LYS A  31       6.647  -9.872  -8.810  1.00  0.00           N  
ATOM    492  CA  LYS A  31       6.990 -11.299  -9.074  1.00  0.00           C  
ATOM    493  C   LYS A  31       7.906 -11.786  -7.957  1.00  0.00           C  
ATOM    494  O   LYS A  31       8.043 -12.970  -7.723  1.00  0.00           O  
ATOM    495  CB  LYS A  31       7.681 -11.438 -10.428  1.00  0.00           C  
ATOM    496  CG  LYS A  31       6.658 -11.164 -11.530  1.00  0.00           C  
ATOM    497  CD  LYS A  31       6.735  -9.688 -11.921  1.00  0.00           C  
ATOM    498  CE  LYS A  31       6.751  -9.553 -13.447  1.00  0.00           C  
ATOM    499  NZ  LYS A  31       5.367  -9.709 -13.983  1.00  0.00           N  
ATOM    500  H   LYS A  31       6.781  -9.184  -9.497  1.00  0.00           H  
ATOM    501  HA  LYS A  31       6.083 -11.887  -9.073  1.00  0.00           H  
ATOM    502  HB2 LYS A  31       8.490 -10.726 -10.497  1.00  0.00           H  
ATOM    503  HB3 LYS A  31       8.069 -12.441 -10.538  1.00  0.00           H  
ATOM    504  HG2 LYS A  31       6.875 -11.782 -12.388  1.00  0.00           H  
ATOM    505  HG3 LYS A  31       5.666 -11.387 -11.163  1.00  0.00           H  
ATOM    506  HD2 LYS A  31       5.883  -9.161 -11.517  1.00  0.00           H  
ATOM    507  HD3 LYS A  31       7.642  -9.265 -11.518  1.00  0.00           H  
ATOM    508  HE2 LYS A  31       7.128  -8.580 -13.714  1.00  0.00           H  
ATOM    509  HE3 LYS A  31       7.392 -10.311 -13.871  1.00  0.00           H  
ATOM    510  HZ1 LYS A  31       4.864 -10.443 -13.441  1.00  0.00           H  
ATOM    511  HZ2 LYS A  31       4.858  -8.806 -13.900  1.00  0.00           H  
ATOM    512  HZ3 LYS A  31       5.412  -9.988 -14.987  1.00  0.00           H  
ATOM    513  N   GLU A  32       8.497 -10.876  -7.228  1.00  0.00           N  
ATOM    514  CA  GLU A  32       9.497 -11.298  -6.208  1.00  0.00           C  
ATOM    515  C   GLU A  32       8.701 -11.808  -5.005  1.00  0.00           C  
ATOM    516  O   GLU A  32       9.077 -12.757  -4.345  1.00  0.00           O  
ATOM    517  CB  GLU A  32      10.382 -10.120  -5.769  1.00  0.00           C  
ATOM    518  CG  GLU A  32      11.331  -9.714  -6.905  1.00  0.00           C  
ATOM    519  CD  GLU A  32      12.785  -9.802  -6.426  1.00  0.00           C  
ATOM    520  OE1 GLU A  32      13.073 -10.666  -5.614  1.00  0.00           O  
ATOM    521  OE2 GLU A  32      13.585  -9.000  -6.881  1.00  0.00           O  
ATOM    522  H   GLU A  32       8.252  -9.927  -7.330  1.00  0.00           H  
ATOM    523  HA  GLU A  32      10.113 -12.097  -6.602  1.00  0.00           H  
ATOM    524  HB2 GLU A  32       9.755  -9.282  -5.506  1.00  0.00           H  
ATOM    525  HB3 GLU A  32      10.965 -10.414  -4.909  1.00  0.00           H  
ATOM    526  HG2 GLU A  32      11.190 -10.373  -7.749  1.00  0.00           H  
ATOM    527  HG3 GLU A  32      11.116  -8.699  -7.203  1.00  0.00           H  
ATOM    528  N   LYS A  33       7.586 -11.176  -4.731  1.00  0.00           N  
ATOM    529  CA  LYS A  33       6.780 -11.543  -3.533  1.00  0.00           C  
ATOM    530  C   LYS A  33       5.307 -11.232  -3.768  1.00  0.00           C  
ATOM    531  O   LYS A  33       4.907 -10.769  -4.815  1.00  0.00           O  
ATOM    532  CB  LYS A  33       7.221 -10.728  -2.336  1.00  0.00           C  
ATOM    533  CG  LYS A  33       7.945  -9.505  -2.841  1.00  0.00           C  
ATOM    534  CD  LYS A  33       8.622  -8.806  -1.671  1.00  0.00           C  
ATOM    535  CE  LYS A  33      10.015  -9.397  -1.473  1.00  0.00           C  
ATOM    536  NZ  LYS A  33      10.574  -8.897  -0.188  1.00  0.00           N  
ATOM    537  H   LYS A  33       7.282 -10.460  -5.324  1.00  0.00           H  
ATOM    538  HA  LYS A  33       6.912 -12.583  -3.323  1.00  0.00           H  
ATOM    539  HB2 LYS A  33       6.353 -10.425  -1.766  1.00  0.00           H  
ATOM    540  HB3 LYS A  33       7.881 -11.312  -1.718  1.00  0.00           H  
ATOM    541  HG2 LYS A  33       8.682  -9.821  -3.564  1.00  0.00           H  
ATOM    542  HG3 LYS A  33       7.240  -8.835  -3.305  1.00  0.00           H  
ATOM    543  HD2 LYS A  33       8.699  -7.750  -1.878  1.00  0.00           H  
ATOM    544  HD3 LYS A  33       8.038  -8.960  -0.779  1.00  0.00           H  
ATOM    545  HE2 LYS A  33       9.948 -10.476  -1.444  1.00  0.00           H  
ATOM    546  HE3 LYS A  33      10.655  -9.097  -2.287  1.00  0.00           H  
ATOM    547  HZ1 LYS A  33       9.987  -8.115   0.161  1.00  0.00           H  
ATOM    548  HZ2 LYS A  33      10.575  -9.668   0.510  1.00  0.00           H  
ATOM    549  HZ3 LYS A  33      11.544  -8.563  -0.338  1.00  0.00           H  
ATOM    550  N   GLY A  34       4.497 -11.458  -2.778  1.00  0.00           N  
ATOM    551  CA  GLY A  34       3.038 -11.244  -2.946  1.00  0.00           C  
ATOM    552  C   GLY A  34       2.436 -12.381  -3.765  1.00  0.00           C  
ATOM    553  O   GLY A  34       1.234 -12.506  -3.864  1.00  0.00           O  
ATOM    554  H   GLY A  34       4.851 -11.757  -1.918  1.00  0.00           H  
ATOM    555  HA2 GLY A  34       2.571 -11.215  -1.969  1.00  0.00           H  
ATOM    556  HA3 GLY A  34       2.872 -10.308  -3.455  1.00  0.00           H  
ATOM    557  N   LEU A  35       3.245 -13.223  -4.352  1.00  0.00           N  
ATOM    558  CA  LEU A  35       2.672 -14.263  -5.243  1.00  0.00           C  
ATOM    559  C   LEU A  35       2.050 -15.375  -4.384  1.00  0.00           C  
ATOM    560  O   LEU A  35       1.193 -16.110  -4.836  1.00  0.00           O  
ATOM    561  CB  LEU A  35       3.757 -14.825  -6.157  1.00  0.00           C  
ATOM    562  CG  LEU A  35       4.515 -15.875  -5.388  1.00  0.00           C  
ATOM    563  CD1 LEU A  35       4.032 -17.268  -5.790  1.00  0.00           C  
ATOM    564  CD2 LEU A  35       6.014 -15.739  -5.666  1.00  0.00           C  
ATOM    565  H   LEU A  35       4.213 -13.172  -4.206  1.00  0.00           H  
ATOM    566  HA  LEU A  35       1.908 -13.827  -5.840  1.00  0.00           H  
ATOM    567  HB2 LEU A  35       3.302 -15.258  -7.040  1.00  0.00           H  
ATOM    568  HB3 LEU A  35       4.434 -14.035  -6.446  1.00  0.00           H  
ATOM    569  HG  LEU A  35       4.319 -15.715  -4.343  1.00  0.00           H  
ATOM    570 HD11 LEU A  35       3.630 -17.238  -6.794  1.00  0.00           H  
ATOM    571 HD12 LEU A  35       4.862 -17.962  -5.746  1.00  0.00           H  
ATOM    572 HD13 LEU A  35       3.257 -17.583  -5.107  1.00  0.00           H  
ATOM    573 HD21 LEU A  35       6.161 -15.414  -6.689  1.00  0.00           H  
ATOM    574 HD22 LEU A  35       6.438 -15.009  -4.993  1.00  0.00           H  
ATOM    575 HD23 LEU A  35       6.500 -16.693  -5.519  1.00  0.00           H  
ATOM    576  N   PHE A  36       2.451 -15.490  -3.139  1.00  0.00           N  
ATOM    577  CA  PHE A  36       1.836 -16.527  -2.250  1.00  0.00           C  
ATOM    578  C   PHE A  36       0.725 -15.883  -1.411  1.00  0.00           C  
ATOM    579  O   PHE A  36       0.930 -14.780  -0.935  1.00  0.00           O  
ATOM    580  CB  PHE A  36       2.894 -17.108  -1.308  1.00  0.00           C  
ATOM    581  CG  PHE A  36       2.938 -18.609  -1.441  1.00  0.00           C  
ATOM    582  CD1 PHE A  36       1.988 -19.405  -0.787  1.00  0.00           C  
ATOM    583  CD2 PHE A  36       3.940 -19.203  -2.209  1.00  0.00           C  
ATOM    584  CE1 PHE A  36       2.046 -20.799  -0.906  1.00  0.00           C  
ATOM    585  CE2 PHE A  36       4.003 -20.592  -2.326  1.00  0.00           C  
ATOM    586  CZ  PHE A  36       3.057 -21.391  -1.675  1.00  0.00           C  
ATOM    587  OXT PHE A  36      -0.310 -16.510  -1.254  1.00  0.00           O  
ATOM    588  H   PHE A  36       3.139 -14.893  -2.786  1.00  0.00           H  
ATOM    589  HA  PHE A  36       1.418 -17.316  -2.856  1.00  0.00           H  
ATOM    590  HB2 PHE A  36       3.862 -16.707  -1.568  1.00  0.00           H  
ATOM    591  HB3 PHE A  36       2.654 -16.846  -0.284  1.00  0.00           H  
ATOM    592  HD1 PHE A  36       1.211 -18.947  -0.190  1.00  0.00           H  
ATOM    593  HD2 PHE A  36       4.663 -18.581  -2.706  1.00  0.00           H  
ATOM    594  HE1 PHE A  36       1.315 -21.415  -0.401  1.00  0.00           H  
ATOM    595  HE2 PHE A  36       4.780 -21.050  -2.919  1.00  0.00           H  
ATOM    596  HZ  PHE A  36       3.111 -22.465  -1.762  1.00  0.00           H  
TER     597      PHE A  36
ENDMDL
REMARK   1 CREATED WITH OPENMM 7.7, 2023-01-23
MODEL outputorigrandAcc_test_H1kn_contstop5000_0.616_10_pre1000/testannealOld189.pdb
ATOM      1  N   MET A   1      -1.435  -8.955  -7.285  1.00  0.00           N  
ATOM      2  CA  MET A   1      -1.774  -7.702  -6.550  1.00  0.00           C  
ATOM      3  C   MET A   1      -2.409  -8.059  -5.205  1.00  0.00           C  
ATOM      4  O   MET A   1      -3.129  -9.032  -5.082  1.00  0.00           O  
ATOM      5  CB  MET A   1      -2.742  -6.858  -7.385  1.00  0.00           C  
ATOM      6  CG  MET A   1      -1.947  -5.822  -8.188  1.00  0.00           C  
ATOM      7  SD  MET A   1      -2.469  -5.867  -9.926  1.00  0.00           S  
ATOM      8  CE  MET A   1      -2.788  -4.096 -10.118  1.00  0.00           C  
ATOM      9  H   MET A   1      -2.003  -9.743  -6.910  1.00  0.00           H  
ATOM     10  H2  MET A   1      -1.639  -8.830  -8.298  1.00  0.00           H  
ATOM     11  H3  MET A   1      -0.424  -9.170  -7.158  1.00  0.00           H  
ATOM     12  HA  MET A   1      -0.869  -7.138  -6.373  1.00  0.00           H  
ATOM     13  HB2 MET A   1      -3.289  -7.498  -8.061  1.00  0.00           H  
ATOM     14  HB3 MET A   1      -3.431  -6.348  -6.731  1.00  0.00           H  
ATOM     15  HG2 MET A   1      -2.124  -4.838  -7.785  1.00  0.00           H  
ATOM     16  HG3 MET A   1      -0.893  -6.051  -8.120  1.00  0.00           H  
ATOM     17  HE1 MET A   1      -2.064  -3.534  -9.548  1.00  0.00           H  
ATOM     18  HE2 MET A   1      -2.709  -3.828 -11.162  1.00  0.00           H  
ATOM     19  HE3 MET A   1      -3.781  -3.871  -9.758  1.00  0.00           H  
ATOM     20  N   LEU A   2      -2.131  -7.285  -4.191  1.00  0.00           N  
ATOM     21  CA  LEU A   2      -2.609  -7.628  -2.824  1.00  0.00           C  
ATOM     22  C   LEU A   2      -4.134  -7.645  -2.780  1.00  0.00           C  
ATOM     23  O   LEU A   2      -4.773  -6.619  -2.656  1.00  0.00           O  
ATOM     24  CB  LEU A   2      -2.083  -6.592  -1.834  1.00  0.00           C  
ATOM     25  CG  LEU A   2      -0.963  -7.220  -1.008  1.00  0.00           C  
ATOM     26  CD1 LEU A   2       0.305  -7.312  -1.858  1.00  0.00           C  
ATOM     27  CD2 LEU A   2      -0.693  -6.361   0.228  1.00  0.00           C  
ATOM     28  H   LEU A   2      -1.591  -6.480  -4.326  1.00  0.00           H  
ATOM     29  HA  LEU A   2      -2.236  -8.602  -2.550  1.00  0.00           H  
ATOM     30  HB2 LEU A   2      -1.699  -5.737  -2.374  1.00  0.00           H  
ATOM     31  HB3 LEU A   2      -2.880  -6.275  -1.178  1.00  0.00           H  
ATOM     32  HG  LEU A   2      -1.262  -8.211  -0.702  1.00  0.00           H  
ATOM     33 HD11 LEU A   2       0.071  -7.767  -2.807  1.00  0.00           H  
ATOM     34 HD12 LEU A   2       0.701  -6.322  -2.022  1.00  0.00           H  
ATOM     35 HD13 LEU A   2       1.041  -7.913  -1.341  1.00  0.00           H  
ATOM     36 HD21 LEU A   2      -1.357  -5.509   0.230  1.00  0.00           H  
ATOM     37 HD22 LEU A   2      -0.860  -6.948   1.118  1.00  0.00           H  
ATOM     38 HD23 LEU A   2       0.330  -6.019   0.210  1.00  0.00           H  
ATOM     39  N   SER A   3      -4.723  -8.805  -2.861  1.00  0.00           N  
ATOM     40  CA  SER A   3      -6.197  -8.896  -2.697  1.00  0.00           C  
ATOM     41  C   SER A   3      -6.561  -8.279  -1.348  1.00  0.00           C  
ATOM     42  O   SER A   3      -5.727  -8.161  -0.476  1.00  0.00           O  
ATOM     43  CB  SER A   3      -6.624 -10.364  -2.724  1.00  0.00           C  
ATOM     44  OG  SER A   3      -5.509 -11.183  -2.398  1.00  0.00           O  
ATOM     45  H   SER A   3      -4.195  -9.615  -3.013  1.00  0.00           H  
ATOM     46  HA  SER A   3      -6.689  -8.355  -3.491  1.00  0.00           H  
ATOM     47  HB2 SER A   3      -7.412 -10.527  -2.002  1.00  0.00           H  
ATOM     48  HB3 SER A   3      -6.987 -10.615  -3.714  1.00  0.00           H  
ATOM     49  HG  SER A   3      -5.808 -12.093  -2.364  1.00  0.00           H  
ATOM     50  N   ASP A   4      -7.785  -7.877  -1.165  1.00  0.00           N  
ATOM     51  CA  ASP A   4      -8.162  -7.185   0.102  1.00  0.00           C  
ATOM     52  C   ASP A   4      -7.603  -7.951   1.309  1.00  0.00           C  
ATOM     53  O   ASP A   4      -6.651  -7.532   1.934  1.00  0.00           O  
ATOM     54  CB  ASP A   4      -9.687  -7.113   0.202  1.00  0.00           C  
ATOM     55  CG  ASP A   4     -10.193  -5.923  -0.615  1.00  0.00           C  
ATOM     56  OD1 ASP A   4      -9.646  -5.686  -1.679  1.00  0.00           O  
ATOM     57  OD2 ASP A   4     -11.118  -5.268  -0.162  1.00  0.00           O  
ATOM     58  H   ASP A   4      -8.457  -8.019  -1.864  1.00  0.00           H  
ATOM     59  HA  ASP A   4      -7.756  -6.184   0.097  1.00  0.00           H  
ATOM     60  HB2 ASP A   4     -10.117  -8.025  -0.186  1.00  0.00           H  
ATOM     61  HB3 ASP A   4      -9.977  -6.989   1.235  1.00  0.00           H  
ATOM     62  N   GLU A   5      -8.199  -9.063   1.645  1.00  0.00           N  
ATOM     63  CA  GLU A   5      -7.792  -9.805   2.881  1.00  0.00           C  
ATOM     64  C   GLU A   5      -6.349  -9.464   3.280  1.00  0.00           C  
ATOM     65  O   GLU A   5      -6.104  -8.924   4.340  1.00  0.00           O  
ATOM     66  CB  GLU A   5      -7.891 -11.314   2.635  1.00  0.00           C  
ATOM     67  CG  GLU A   5      -9.322 -11.691   2.264  1.00  0.00           C  
ATOM     68  CD  GLU A   5      -9.725 -12.953   3.032  1.00  0.00           C  
ATOM     69  OE1 GLU A   5      -8.890 -13.480   3.751  1.00  0.00           O  
ATOM     70  OE2 GLU A   5     -10.860 -13.371   2.885  1.00  0.00           O  
ATOM     71  H   GLU A   5      -8.925  -9.410   1.087  1.00  0.00           H  
ATOM     72  HA  GLU A   5      -8.453  -9.533   3.689  1.00  0.00           H  
ATOM     73  HB2 GLU A   5      -7.233 -11.590   1.829  1.00  0.00           H  
ATOM     74  HB3 GLU A   5      -7.602 -11.845   3.528  1.00  0.00           H  
ATOM     75  HG2 GLU A   5      -9.991 -10.879   2.518  1.00  0.00           H  
ATOM     76  HG3 GLU A   5      -9.373 -11.887   1.204  1.00  0.00           H  
ATOM     77  N   ASP A   6      -5.388  -9.790   2.455  1.00  0.00           N  
ATOM     78  CA  ASP A   6      -3.976  -9.419   2.777  1.00  0.00           C  
ATOM     79  C   ASP A   6      -3.854  -7.897   2.872  1.00  0.00           C  
ATOM     80  O   ASP A   6      -3.540  -7.359   3.913  1.00  0.00           O  
ATOM     81  CB  ASP A   6      -3.048  -9.946   1.679  1.00  0.00           C  
ATOM     82  CG  ASP A   6      -2.628 -11.380   2.008  1.00  0.00           C  
ATOM     83  OD1 ASP A   6      -3.508 -12.214   2.159  1.00  0.00           O  
ATOM     84  OD2 ASP A   6      -1.436 -11.621   2.104  1.00  0.00           O  
ATOM     85  H   ASP A   6      -5.590 -10.290   1.636  1.00  0.00           H  
ATOM     86  HA  ASP A   6      -3.696  -9.855   3.727  1.00  0.00           H  
ATOM     87  HB2 ASP A   6      -3.568  -9.932   0.732  1.00  0.00           H  
ATOM     88  HB3 ASP A   6      -2.170  -9.322   1.616  1.00  0.00           H  
ATOM     89  N   PHE A   7      -4.119  -7.197   1.805  1.00  0.00           N  
ATOM     90  CA  PHE A   7      -3.823  -5.737   1.786  1.00  0.00           C  
ATOM     91  C   PHE A   7      -4.330  -5.131   3.077  1.00  0.00           C  
ATOM     92  O   PHE A   7      -3.597  -4.531   3.837  1.00  0.00           O  
ATOM     93  CB  PHE A   7      -4.584  -5.099   0.634  1.00  0.00           C  
ATOM     94  CG  PHE A   7      -4.005  -3.738   0.348  1.00  0.00           C  
ATOM     95  CD1 PHE A   7      -2.935  -3.590  -0.544  1.00  0.00           C  
ATOM     96  CD2 PHE A   7      -4.537  -2.619   0.996  1.00  0.00           C  
ATOM     97  CE1 PHE A   7      -2.403  -2.319  -0.784  1.00  0.00           C  
ATOM     98  CE2 PHE A   7      -4.002  -1.353   0.754  1.00  0.00           C  
ATOM     99  CZ  PHE A   7      -2.935  -1.205  -0.134  1.00  0.00           C  
ATOM    100  H   PHE A   7      -4.530  -7.623   1.028  1.00  0.00           H  
ATOM    101  HA  PHE A   7      -2.764  -5.563   1.682  1.00  0.00           H  
ATOM    102  HB2 PHE A   7      -4.511  -5.726  -0.230  1.00  0.00           H  
ATOM    103  HB3 PHE A   7      -5.623  -4.991   0.911  1.00  0.00           H  
ATOM    104  HD1 PHE A   7      -2.523  -4.452  -1.047  1.00  0.00           H  
ATOM    105  HD2 PHE A   7      -5.364  -2.732   1.681  1.00  0.00           H  
ATOM    106  HE1 PHE A   7      -1.575  -2.195  -1.462  1.00  0.00           H  
ATOM    107  HE2 PHE A   7      -4.410  -0.490   1.255  1.00  0.00           H  
ATOM    108  HZ  PHE A   7      -2.521  -0.233  -0.317  1.00  0.00           H  
ATOM    109  N   LYS A   8      -5.593  -5.285   3.303  1.00  0.00           N  
ATOM    110  CA  LYS A   8      -6.259  -4.591   4.443  1.00  0.00           C  
ATOM    111  C   LYS A   8      -5.296  -4.486   5.634  1.00  0.00           C  
ATOM    112  O   LYS A   8      -4.938  -3.403   6.057  1.00  0.00           O  
ATOM    113  CB  LYS A   8      -7.508  -5.372   4.864  1.00  0.00           C  
ATOM    114  CG  LYS A   8      -8.634  -4.382   5.168  1.00  0.00           C  
ATOM    115  CD  LYS A   8      -9.984  -4.967   4.735  1.00  0.00           C  
ATOM    116  CE  LYS A   8     -10.977  -3.826   4.495  1.00  0.00           C  
ATOM    117  NZ  LYS A   8     -11.884  -3.687   5.670  1.00  0.00           N  
ATOM    118  H   LYS A   8      -6.114  -5.861   2.700  1.00  0.00           H  
ATOM    119  HA  LYS A   8      -6.548  -3.597   4.131  1.00  0.00           H  
ATOM    120  HB2 LYS A   8      -7.810  -6.032   4.061  1.00  0.00           H  
ATOM    121  HB3 LYS A   8      -7.290  -5.951   5.746  1.00  0.00           H  
ATOM    122  HG2 LYS A   8      -8.654  -4.176   6.227  1.00  0.00           H  
ATOM    123  HG3 LYS A   8      -8.455  -3.463   4.631  1.00  0.00           H  
ATOM    124  HD2 LYS A   8      -9.859  -5.531   3.824  1.00  0.00           H  
ATOM    125  HD3 LYS A   8     -10.362  -5.618   5.509  1.00  0.00           H  
ATOM    126  HE2 LYS A   8     -10.437  -2.903   4.353  1.00  0.00           H  
ATOM    127  HE3 LYS A   8     -11.562  -4.040   3.614  1.00  0.00           H  
ATOM    128  HZ1 LYS A   8     -11.459  -4.153   6.496  1.00  0.00           H  
ATOM    129  HZ2 LYS A   8     -12.028  -2.680   5.878  1.00  0.00           H  
ATOM    130  HZ3 LYS A   8     -12.799  -4.133   5.458  1.00  0.00           H  
ATOM    131  N   ALA A   9      -4.881  -5.598   6.186  1.00  0.00           N  
ATOM    132  CA  ALA A   9      -4.124  -5.560   7.476  1.00  0.00           C  
ATOM    133  C   ALA A   9      -2.644  -5.275   7.207  1.00  0.00           C  
ATOM    134  O   ALA A   9      -1.786  -5.615   7.997  1.00  0.00           O  
ATOM    135  CB  ALA A   9      -4.253  -6.915   8.179  1.00  0.00           C  
ATOM    136  H   ALA A   9      -5.068  -6.459   5.756  1.00  0.00           H  
ATOM    137  HA  ALA A   9      -4.530  -4.786   8.110  1.00  0.00           H  
ATOM    138  HB1 ALA A   9      -5.157  -7.404   7.851  1.00  0.00           H  
ATOM    139  HB2 ALA A   9      -3.401  -7.530   7.932  1.00  0.00           H  
ATOM    140  HB3 ALA A   9      -4.292  -6.763   9.248  1.00  0.00           H  
ATOM    141  N   VAL A  10      -2.336  -4.658   6.101  1.00  0.00           N  
ATOM    142  CA  VAL A  10      -0.919  -4.325   5.808  1.00  0.00           C  
ATOM    143  C   VAL A  10      -0.844  -2.991   5.056  1.00  0.00           C  
ATOM    144  O   VAL A  10      -0.597  -1.955   5.642  1.00  0.00           O  
ATOM    145  CB  VAL A  10      -0.313  -5.440   4.961  1.00  0.00           C  
ATOM    146  CG1 VAL A  10       1.097  -5.045   4.526  1.00  0.00           C  
ATOM    147  CG2 VAL A  10      -0.252  -6.724   5.797  1.00  0.00           C  
ATOM    148  H   VAL A  10      -3.033  -4.421   5.461  1.00  0.00           H  
ATOM    149  HA  VAL A  10      -0.371  -4.243   6.735  1.00  0.00           H  
ATOM    150  HB  VAL A  10      -0.928  -5.604   4.089  1.00  0.00           H  
ATOM    151 HG11 VAL A  10       1.145  -3.976   4.374  1.00  0.00           H  
ATOM    152 HG12 VAL A  10       1.796  -5.330   5.295  1.00  0.00           H  
ATOM    153 HG13 VAL A  10       1.346  -5.553   3.606  1.00  0.00           H  
ATOM    154 HG21 VAL A  10      -1.145  -6.804   6.398  1.00  0.00           H  
ATOM    155 HG22 VAL A  10      -0.181  -7.579   5.143  1.00  0.00           H  
ATOM    156 HG23 VAL A  10       0.613  -6.690   6.443  1.00  0.00           H  
ATOM    157  N   PHE A  11      -1.029  -2.516   3.531  1.00  0.00           N  
ATOM    158  CA  PHE A  11      -0.689  -1.069   3.652  1.00  0.00           C  
ATOM    159  C   PHE A  11      -1.909  -0.305   4.161  1.00  0.00           C  
ATOM    160  O   PHE A  11      -1.977   0.109   5.300  1.00  0.00           O  
ATOM    161  CB  PHE A  11      -0.325  -0.496   2.286  1.00  0.00           C  
ATOM    162  CG  PHE A  11       0.907  -1.164   1.738  1.00  0.00           C  
ATOM    163  CD1 PHE A  11       2.174  -0.675   2.066  1.00  0.00           C  
ATOM    164  CD2 PHE A  11       0.779  -2.250   0.871  1.00  0.00           C  
ATOM    165  CE1 PHE A  11       3.315  -1.277   1.529  1.00  0.00           C  
ATOM    166  CE2 PHE A  11       1.916  -2.849   0.326  1.00  0.00           C  
ATOM    167  CZ  PHE A  11       3.186  -2.364   0.655  1.00  0.00           C  
ATOM    168  H   PHE A  11      -1.302  -2.887   2.667  1.00  0.00           H  
ATOM    169  HA  PHE A  11       0.142  -0.941   4.332  1.00  0.00           H  
ATOM    170  HB2 PHE A  11      -1.146  -0.654   1.603  1.00  0.00           H  
ATOM    171  HB3 PHE A  11      -0.140   0.564   2.383  1.00  0.00           H  
ATOM    172  HD1 PHE A  11       2.272   0.163   2.740  1.00  0.00           H  
ATOM    173  HD2 PHE A  11      -0.202  -2.627   0.621  1.00  0.00           H  
ATOM    174  HE1 PHE A  11       4.292  -0.902   1.786  1.00  0.00           H  
ATOM    175  HE2 PHE A  11       1.815  -3.686  -0.346  1.00  0.00           H  
ATOM    176  HZ  PHE A  11       4.065  -2.825   0.227  1.00  0.00           H  
ATOM    177  N   GLY A  12      -2.867  -0.109   3.298  1.00  0.00           N  
ATOM    178  CA  GLY A  12      -4.060   0.707   3.649  1.00  0.00           C  
ATOM    179  C   GLY A  12      -4.437   1.544   2.425  1.00  0.00           C  
ATOM    180  O   GLY A  12      -5.588   1.624   2.042  1.00  0.00           O  
ATOM    181  H   GLY A  12      -2.794  -0.496   2.401  1.00  0.00           H  
ATOM    182  HA2 GLY A  12      -4.881   0.055   3.917  1.00  0.00           H  
ATOM    183  HA3 GLY A  12      -3.824   1.362   4.473  1.00  0.00           H  
ATOM    184  N   MET A  13      -3.466   2.151   1.799  1.00  0.00           N  
ATOM    185  CA  MET A  13      -3.755   2.987   0.600  1.00  0.00           C  
ATOM    186  C   MET A  13      -3.572   2.130  -0.657  1.00  0.00           C  
ATOM    187  O   MET A  13      -4.147   1.066  -0.780  1.00  0.00           O  
ATOM    188  CB  MET A  13      -2.793   4.178   0.571  1.00  0.00           C  
ATOM    189  CG  MET A  13      -2.871   4.915   1.911  1.00  0.00           C  
ATOM    190  SD  MET A  13      -2.759   6.699   1.630  1.00  0.00           S  
ATOM    191  CE  MET A  13      -1.630   7.071   2.993  1.00  0.00           C  
ATOM    192  H   MET A  13      -2.543   2.048   2.110  1.00  0.00           H  
ATOM    193  HA  MET A  13      -4.773   3.345   0.646  1.00  0.00           H  
ATOM    194  HB2 MET A  13      -1.781   3.825   0.403  1.00  0.00           H  
ATOM    195  HB3 MET A  13      -3.079   4.852  -0.224  1.00  0.00           H  
ATOM    196  HG2 MET A  13      -3.811   4.686   2.393  1.00  0.00           H  
ATOM    197  HG3 MET A  13      -2.057   4.597   2.546  1.00  0.00           H  
ATOM    198  HE1 MET A  13      -0.941   6.247   3.124  1.00  0.00           H  
ATOM    199  HE2 MET A  13      -1.077   7.975   2.771  1.00  0.00           H  
ATOM    200  HE3 MET A  13      -2.192   7.213   3.900  1.00  0.00           H  
ATOM    201  N   THR A  14      -2.766   2.570  -1.587  1.00  0.00           N  
ATOM    202  CA  THR A  14      -2.698   1.876  -2.906  1.00  0.00           C  
ATOM    203  C   THR A  14      -1.244   1.815  -3.352  1.00  0.00           C  
ATOM    204  O   THR A  14      -0.445   2.644  -2.975  1.00  0.00           O  
ATOM    205  CB  THR A  14      -3.517   2.652  -3.943  1.00  0.00           C  
ATOM    206  OG1 THR A  14      -4.164   3.749  -3.316  1.00  0.00           O  
ATOM    207  CG2 THR A  14      -4.566   1.730  -4.564  1.00  0.00           C  
ATOM    208  H   THR A  14      -2.197   3.348  -1.416  1.00  0.00           H  
ATOM    209  HA  THR A  14      -3.080   0.880  -2.810  1.00  0.00           H  
ATOM    210  HB  THR A  14      -2.861   3.016  -4.719  1.00  0.00           H  
ATOM    211  HG1 THR A  14      -4.967   3.942  -3.809  1.00  0.00           H  
ATOM    212 HG21 THR A  14      -4.625   0.815  -3.994  1.00  0.00           H  
ATOM    213 HG22 THR A  14      -5.527   2.223  -4.553  1.00  0.00           H  
ATOM    214 HG23 THR A  14      -4.291   1.503  -5.582  1.00  0.00           H  
ATOM    215  N   ARG A  15      -0.880   0.856  -4.158  1.00  0.00           N  
ATOM    216  CA  ARG A  15       0.478   0.868  -4.722  1.00  0.00           C  
ATOM    217  C   ARG A  15       0.494   1.906  -5.845  1.00  0.00           C  
ATOM    218  O   ARG A  15       1.399   2.710  -5.951  1.00  0.00           O  
ATOM    219  CB  ARG A  15       0.802  -0.525  -5.255  1.00  0.00           C  
ATOM    220  CG  ARG A  15       2.045  -1.065  -4.534  1.00  0.00           C  
ATOM    221  CD  ARG A  15       2.901  -1.887  -5.500  1.00  0.00           C  
ATOM    222  NE  ARG A  15       2.032  -2.491  -6.559  1.00  0.00           N  
ATOM    223  CZ  ARG A  15       0.956  -3.165  -6.251  1.00  0.00           C  
ATOM    224  NH1 ARG A  15       0.717  -3.505  -5.014  1.00  0.00           N  
ATOM    225  NH2 ARG A  15       0.146  -3.557  -7.196  1.00  0.00           N  
ATOM    226  H   ARG A  15      -1.498   0.141  -4.401  1.00  0.00           H  
ATOM    227  HA  ARG A  15       1.188   1.144  -3.958  1.00  0.00           H  
ATOM    228  HB2 ARG A  15      -0.035  -1.183  -5.068  1.00  0.00           H  
ATOM    229  HB3 ARG A  15       0.985  -0.473  -6.308  1.00  0.00           H  
ATOM    230  HG2 ARG A  15       2.626  -0.235  -4.155  1.00  0.00           H  
ATOM    231  HG3 ARG A  15       1.737  -1.683  -3.706  1.00  0.00           H  
ATOM    232  HD2 ARG A  15       3.612  -1.242  -5.981  1.00  0.00           H  
ATOM    233  HD3 ARG A  15       3.433  -2.654  -4.944  1.00  0.00           H  
ATOM    234  HE  ARG A  15       2.246  -2.333  -7.503  1.00  0.00           H  
ATOM    235 HH11 ARG A  15       1.359  -3.258  -4.293  1.00  0.00           H  
ATOM    236 HH12 ARG A  15      -0.114  -4.011  -4.789  1.00  0.00           H  
ATOM    237 HH21 ARG A  15       0.350  -3.341  -8.150  1.00  0.00           H  
ATOM    238 HH22 ARG A  15      -0.678  -4.074  -6.965  1.00  0.00           H  
ATOM    239  N   SER A  16      -0.529   1.925  -6.658  1.00  0.00           N  
ATOM    240  CA  SER A  16      -0.475   2.749  -7.898  1.00  0.00           C  
ATOM    241  C   SER A  16       0.111   4.114  -7.540  1.00  0.00           C  
ATOM    242  O   SER A  16       0.954   4.641  -8.238  1.00  0.00           O  
ATOM    243  CB  SER A  16      -1.887   2.927  -8.459  1.00  0.00           C  
ATOM    244  OG  SER A  16      -1.917   2.470  -9.805  1.00  0.00           O  
ATOM    245  H   SER A  16      -1.340   1.420  -6.440  1.00  0.00           H  
ATOM    246  HA  SER A  16       0.151   2.263  -8.631  1.00  0.00           H  
ATOM    247  HB2 SER A  16      -2.585   2.352  -7.875  1.00  0.00           H  
ATOM    248  HB3 SER A  16      -2.161   3.974  -8.417  1.00  0.00           H  
ATOM    249  HG  SER A  16      -2.765   2.719 -10.182  1.00  0.00           H  
ATOM    250  N   ALA A  17      -0.311   4.683  -6.440  1.00  0.00           N  
ATOM    251  CA  ALA A  17       0.280   5.978  -6.002  1.00  0.00           C  
ATOM    252  C   ALA A  17       1.751   5.739  -5.664  1.00  0.00           C  
ATOM    253  O   ALA A  17       2.614   6.529  -5.993  1.00  0.00           O  
ATOM    254  CB  ALA A  17      -0.455   6.493  -4.763  1.00  0.00           C  
ATOM    255  H   ALA A  17      -1.005   4.251  -5.898  1.00  0.00           H  
ATOM    256  HA  ALA A  17       0.202   6.703  -6.800  1.00  0.00           H  
ATOM    257  HB1 ALA A  17      -1.242   5.803  -4.497  1.00  0.00           H  
ATOM    258  HB2 ALA A  17       0.241   6.578  -3.941  1.00  0.00           H  
ATOM    259  HB3 ALA A  17      -0.882   7.462  -4.972  1.00  0.00           H  
ATOM    260  N   PHE A  18       2.038   4.645  -5.011  1.00  0.00           N  
ATOM    261  CA  PHE A  18       3.456   4.292  -4.710  1.00  0.00           C  
ATOM    262  C   PHE A  18       4.244   4.173  -6.013  1.00  0.00           C  
ATOM    263  O   PHE A  18       5.450   4.031  -6.012  1.00  0.00           O  
ATOM    264  CB  PHE A  18       3.480   2.951  -3.984  1.00  0.00           C  
ATOM    265  CG  PHE A  18       4.890   2.422  -3.904  1.00  0.00           C  
ATOM    266  CD1 PHE A  18       5.874   3.143  -3.218  1.00  0.00           C  
ATOM    267  CD2 PHE A  18       5.211   1.202  -4.511  1.00  0.00           C  
ATOM    268  CE1 PHE A  18       7.180   2.643  -3.141  1.00  0.00           C  
ATOM    269  CE2 PHE A  18       6.515   0.703  -4.435  1.00  0.00           C  
ATOM    270  CZ  PHE A  18       7.501   1.424  -3.749  1.00  0.00           C  
ATOM    271  H   PHE A  18       1.314   4.046  -4.720  1.00  0.00           H  
ATOM    272  HA  PHE A  18       3.898   5.052  -4.085  1.00  0.00           H  
ATOM    273  HB2 PHE A  18       3.094   3.089  -2.992  1.00  0.00           H  
ATOM    274  HB3 PHE A  18       2.862   2.244  -4.516  1.00  0.00           H  
ATOM    275  HD1 PHE A  18       5.628   4.084  -2.750  1.00  0.00           H  
ATOM    276  HD2 PHE A  18       4.450   0.645  -5.041  1.00  0.00           H  
ATOM    277  HE1 PHE A  18       7.940   3.199  -2.611  1.00  0.00           H  
ATOM    278  HE2 PHE A  18       6.762  -0.239  -4.902  1.00  0.00           H  
ATOM    279  HZ  PHE A  18       8.507   1.040  -3.689  1.00  0.00           H  
ATOM    280  N   ALA A  19       3.571   4.221  -7.124  1.00  0.00           N  
ATOM    281  CA  ALA A  19       4.256   3.961  -8.422  1.00  0.00           C  
ATOM    282  C   ALA A  19       4.929   5.244  -8.923  1.00  0.00           C  
ATOM    283  O   ALA A  19       5.114   5.434 -10.109  1.00  0.00           O  
ATOM    284  CB  ALA A  19       3.229   3.491  -9.454  1.00  0.00           C  
ATOM    285  H   ALA A  19       2.613   4.423  -7.103  1.00  0.00           H  
ATOM    286  HA  ALA A  19       5.004   3.192  -8.286  1.00  0.00           H  
ATOM    287  HB1 ALA A  19       2.286   3.985  -9.273  1.00  0.00           H  
ATOM    288  HB2 ALA A  19       3.579   3.734 -10.447  1.00  0.00           H  
ATOM    289  HB3 ALA A  19       3.098   2.422  -9.369  1.00  0.00           H  
ATOM    290  N   ASN A  20       5.306   6.124  -8.032  1.00  0.00           N  
ATOM    291  CA  ASN A  20       6.096   7.319  -8.453  1.00  0.00           C  
ATOM    292  C   ASN A  20       7.573   7.078  -8.133  1.00  0.00           C  
ATOM    293  O   ASN A  20       8.455   7.627  -8.761  1.00  0.00           O  
ATOM    294  CB  ASN A  20       5.601   8.559  -7.704  1.00  0.00           C  
ATOM    295  CG  ASN A  20       4.211   8.941  -8.217  1.00  0.00           C  
ATOM    296  OD1 ASN A  20       3.260   8.212  -8.022  1.00  0.00           O  
ATOM    297  ND2 ASN A  20       4.056  10.065  -8.869  1.00  0.00           N  
ATOM    298  H   ASN A  20       5.078   5.996  -7.089  1.00  0.00           H  
ATOM    299  HA  ASN A  20       5.981   7.469  -9.515  1.00  0.00           H  
ATOM    300  HB2 ASN A  20       5.549   8.345  -6.646  1.00  0.00           H  
ATOM    301  HB3 ASN A  20       6.283   9.380  -7.876  1.00  0.00           H  
ATOM    302 HD21 ASN A  20       4.830  10.652  -9.026  1.00  0.00           H  
ATOM    303 HD22 ASN A  20       3.166  10.320  -9.203  1.00  0.00           H  
ATOM    304  N   LEU A  21       8.120   6.177  -7.083  1.00  0.00           N  
ATOM    305  CA  LEU A  21       9.610   6.194  -7.127  1.00  0.00           C  
ATOM    306  C   LEU A  21      10.063   5.311  -8.299  1.00  0.00           C  
ATOM    307  O   LEU A  21       9.238   4.726  -8.973  1.00  0.00           O  
ATOM    308  CB  LEU A  21      10.165   5.647  -5.803  1.00  0.00           C  
ATOM    309  CG  LEU A  21       9.296   6.126  -4.637  1.00  0.00           C  
ATOM    310  CD1 LEU A  21       8.909   4.931  -3.763  1.00  0.00           C  
ATOM    311  CD2 LEU A  21      10.090   7.131  -3.798  1.00  0.00           C  
ATOM    312  H   LEU A  21       7.657   5.613  -6.429  1.00  0.00           H  
ATOM    313  HA  LEU A  21       9.958   7.205  -7.279  1.00  0.00           H  
ATOM    314  HB2 LEU A  21      10.167   4.569  -5.829  1.00  0.00           H  
ATOM    315  HB3 LEU A  21      11.169   6.006  -5.657  1.00  0.00           H  
ATOM    316  HG  LEU A  21       8.403   6.600  -5.019  1.00  0.00           H  
ATOM    317 HD11 LEU A  21       9.801   4.404  -3.460  1.00  0.00           H  
ATOM    318 HD12 LEU A  21       8.381   5.279  -2.887  1.00  0.00           H  
ATOM    319 HD13 LEU A  21       8.272   4.265  -4.327  1.00  0.00           H  
ATOM    320 HD21 LEU A  21      11.146   7.005  -3.993  1.00  0.00           H  
ATOM    321 HD22 LEU A  21       9.794   8.135  -4.062  1.00  0.00           H  
ATOM    322 HD23 LEU A  21       9.895   6.961  -2.749  1.00  0.00           H  
ATOM    323  N   PRO A  22      11.352   5.241  -8.521  1.00  0.00           N  
ATOM    324  CA  PRO A  22      11.905   4.478  -9.654  1.00  0.00           C  
ATOM    325  C   PRO A  22      11.468   3.015  -9.562  1.00  0.00           C  
ATOM    326  O   PRO A  22      11.275   2.487  -8.489  1.00  0.00           O  
ATOM    327  CB  PRO A  22      13.425   4.606  -9.512  1.00  0.00           C  
ATOM    328  CG  PRO A  22      13.704   5.559  -8.322  1.00  0.00           C  
ATOM    329  CD  PRO A  22      12.355   5.905  -7.674  1.00  0.00           C  
ATOM    330  HA  PRO A  22      11.587   4.909 -10.591  1.00  0.00           H  
ATOM    331  HB2 PRO A  22      13.855   3.633  -9.315  1.00  0.00           H  
ATOM    332  HB3 PRO A  22      13.846   5.020 -10.415  1.00  0.00           H  
ATOM    333  HG2 PRO A  22      14.343   5.067  -7.601  1.00  0.00           H  
ATOM    334  HG3 PRO A  22      14.177   6.462  -8.678  1.00  0.00           H  
ATOM    335  HD2 PRO A  22      12.324   5.510  -6.669  1.00  0.00           H  
ATOM    336  HD3 PRO A  22      12.198   6.973  -7.669  1.00  0.00           H  
ATOM    337  N   LEU A  23      11.300   2.360 -10.680  1.00  0.00           N  
ATOM    338  CA  LEU A  23      10.858   0.936 -10.652  1.00  0.00           C  
ATOM    339  C   LEU A  23      11.876   0.085  -9.900  1.00  0.00           C  
ATOM    340  O   LEU A  23      11.519  -0.830  -9.186  1.00  0.00           O  
ATOM    341  CB  LEU A  23      10.715   0.416 -12.085  1.00  0.00           C  
ATOM    342  CG  LEU A  23       9.481  -0.485 -12.179  1.00  0.00           C  
ATOM    343  CD1 LEU A  23       9.520  -1.520 -11.054  1.00  0.00           C  
ATOM    344  CD2 LEU A  23       8.218   0.367 -12.044  1.00  0.00           C  
ATOM    345  H   LEU A  23      11.457   2.809 -11.537  1.00  0.00           H  
ATOM    346  HA  LEU A  23       9.906   0.870 -10.149  1.00  0.00           H  
ATOM    347  HB2 LEU A  23      10.605   1.251 -12.762  1.00  0.00           H  
ATOM    348  HB3 LEU A  23      11.594  -0.151 -12.350  1.00  0.00           H  
ATOM    349  HG  LEU A  23       9.478  -0.991 -13.134  1.00  0.00           H  
ATOM    350 HD11 LEU A  23      10.542  -1.670 -10.738  1.00  0.00           H  
ATOM    351 HD12 LEU A  23       8.935  -1.162 -10.219  1.00  0.00           H  
ATOM    352 HD13 LEU A  23       9.111  -2.455 -11.408  1.00  0.00           H  
ATOM    353 HD21 LEU A  23       8.433   1.235 -11.440  1.00  0.00           H  
ATOM    354 HD22 LEU A  23       7.892   0.684 -13.022  1.00  0.00           H  
ATOM    355 HD23 LEU A  23       7.439  -0.215 -11.576  1.00  0.00           H  
ATOM    356  N   TRP A  24      13.140   0.374 -10.035  1.00  0.00           N  
ATOM    357  CA  TRP A  24      14.149  -0.517  -9.416  1.00  0.00           C  
ATOM    358  C   TRP A  24      13.993  -0.410  -7.908  1.00  0.00           C  
ATOM    359  O   TRP A  24      14.315  -1.319  -7.170  1.00  0.00           O  
ATOM    360  CB  TRP A  24      15.554  -0.095  -9.837  1.00  0.00           C  
ATOM    361  CG  TRP A  24      15.723   1.374  -9.662  1.00  0.00           C  
ATOM    362  CD1 TRP A  24      15.600   2.301 -10.638  1.00  0.00           C  
ATOM    363  CD2 TRP A  24      16.057   2.094  -8.453  1.00  0.00           C  
ATOM    364  NE1 TRP A  24      15.841   3.552 -10.095  1.00  0.00           N  
ATOM    365  CE2 TRP A  24      16.128   3.473  -8.746  1.00  0.00           C  
ATOM    366  CE3 TRP A  24      16.299   1.676  -7.144  1.00  0.00           C  
ATOM    367  CZ2 TRP A  24      16.439   4.411  -7.762  1.00  0.00           C  
ATOM    368  CZ3 TRP A  24      16.611   2.611  -6.145  1.00  0.00           C  
ATOM    369  CH2 TRP A  24      16.682   3.979  -6.453  1.00  0.00           C  
ATOM    370  H   TRP A  24      13.419   1.175 -10.523  1.00  0.00           H  
ATOM    371  HA  TRP A  24      13.965  -1.537  -9.723  1.00  0.00           H  
ATOM    372  HB2 TRP A  24      16.281  -0.614  -9.226  1.00  0.00           H  
ATOM    373  HB3 TRP A  24      15.706  -0.351 -10.868  1.00  0.00           H  
ATOM    374  HD1 TRP A  24      15.353   2.100 -11.670  1.00  0.00           H  
ATOM    375  HE1 TRP A  24      15.817   4.397 -10.588  1.00  0.00           H  
ATOM    376  HE3 TRP A  24      16.241   0.624  -6.910  1.00  0.00           H  
ATOM    377  HZ2 TRP A  24      16.491   5.461  -8.007  1.00  0.00           H  
ATOM    378  HZ3 TRP A  24      16.798   2.278  -5.134  1.00  0.00           H  
ATOM    379  HH2 TRP A  24      16.921   4.696  -5.682  1.00  0.00           H  
ATOM    380  N   LYS A  25      13.467   0.688  -7.450  1.00  0.00           N  
ATOM    381  CA  LYS A  25      13.316   0.880  -5.996  1.00  0.00           C  
ATOM    382  C   LYS A  25      12.210  -0.052  -5.515  1.00  0.00           C  
ATOM    383  O   LYS A  25      12.161  -0.440  -4.366  1.00  0.00           O  
ATOM    384  CB  LYS A  25      12.934   2.327  -5.729  1.00  0.00           C  
ATOM    385  CG  LYS A  25      13.859   2.901  -4.664  1.00  0.00           C  
ATOM    386  CD  LYS A  25      13.140   2.924  -3.310  1.00  0.00           C  
ATOM    387  CE  LYS A  25      13.698   1.817  -2.407  1.00  0.00           C  
ATOM    388  NZ  LYS A  25      15.187   1.821  -2.479  1.00  0.00           N  
ATOM    389  H   LYS A  25      13.147   1.380  -8.066  1.00  0.00           H  
ATOM    390  HA  LYS A  25      14.243   0.643  -5.494  1.00  0.00           H  
ATOM    391  HB2 LYS A  25      13.039   2.899  -6.642  1.00  0.00           H  
ATOM    392  HB3 LYS A  25      11.912   2.376  -5.389  1.00  0.00           H  
ATOM    393  HG2 LYS A  25      14.748   2.289  -4.592  1.00  0.00           H  
ATOM    394  HG3 LYS A  25      14.135   3.903  -4.943  1.00  0.00           H  
ATOM    395  HD2 LYS A  25      13.294   3.883  -2.839  1.00  0.00           H  
ATOM    396  HD3 LYS A  25      12.084   2.762  -3.461  1.00  0.00           H  
ATOM    397  HE2 LYS A  25      13.390   1.996  -1.388  1.00  0.00           H  
ATOM    398  HE3 LYS A  25      13.324   0.855  -2.733  1.00  0.00           H  
ATOM    399  HZ1 LYS A  25      15.514   2.747  -2.816  1.00  0.00           H  
ATOM    400  HZ2 LYS A  25      15.579   1.638  -1.533  1.00  0.00           H  
ATOM    401  HZ3 LYS A  25      15.507   1.082  -3.137  1.00  0.00           H  
ATOM    402  N   GLN A  26      11.330  -0.431  -6.403  1.00  0.00           N  
ATOM    403  CA  GLN A  26      10.002  -0.916  -5.970  1.00  0.00           C  
ATOM    404  C   GLN A  26      10.126  -2.384  -5.587  1.00  0.00           C  
ATOM    405  O   GLN A  26       9.955  -2.756  -4.446  1.00  0.00           O  
ATOM    406  CB  GLN A  26       9.011  -0.782  -7.113  1.00  0.00           C  
ATOM    407  CG  GLN A  26       8.949   0.675  -7.541  1.00  0.00           C  
ATOM    408  CD  GLN A  26       7.741   0.885  -8.453  1.00  0.00           C  
ATOM    409  OE1 GLN A  26       7.636   1.896  -9.120  1.00  0.00           O  
ATOM    410  NE2 GLN A  26       6.819  -0.036  -8.509  1.00  0.00           N  
ATOM    411  H   GLN A  26      11.551  -0.409  -7.354  1.00  0.00           H  
ATOM    412  HA  GLN A  26       9.662  -0.334  -5.133  1.00  0.00           H  
ATOM    413  HB2 GLN A  26       9.333  -1.391  -7.946  1.00  0.00           H  
ATOM    414  HB3 GLN A  26       8.036  -1.102  -6.784  1.00  0.00           H  
ATOM    415  HG2 GLN A  26       8.864   1.300  -6.667  1.00  0.00           H  
ATOM    416  HG3 GLN A  26       9.849   0.923  -8.069  1.00  0.00           H  
ATOM    417 HE21 GLN A  26       6.904  -0.849  -7.966  1.00  0.00           H  
ATOM    418 HE22 GLN A  26       6.045   0.083  -9.095  1.00  0.00           H  
ATOM    419  N   GLN A  27      10.442  -3.218  -6.542  1.00  0.00           N  
ATOM    420  CA  GLN A  27      10.570  -4.675  -6.259  1.00  0.00           C  
ATOM    421  C   GLN A  27      11.124  -4.876  -4.850  1.00  0.00           C  
ATOM    422  O   GLN A  27      10.773  -5.815  -4.166  1.00  0.00           O  
ATOM    423  CB  GLN A  27      11.514  -5.307  -7.282  1.00  0.00           C  
ATOM    424  CG  GLN A  27      10.887  -5.212  -8.674  1.00  0.00           C  
ATOM    425  CD  GLN A  27      11.732  -6.009  -9.672  1.00  0.00           C  
ATOM    426  OE1 GLN A  27      12.480  -6.886  -9.290  1.00  0.00           O  
ATOM    427  NE2 GLN A  27      11.643  -5.730 -10.946  1.00  0.00           N  
ATOM    428  H   GLN A  27      10.604  -2.880  -7.449  1.00  0.00           H  
ATOM    429  HA  GLN A  27       9.607  -5.144  -6.331  1.00  0.00           H  
ATOM    430  HB2 GLN A  27      12.458  -4.781  -7.275  1.00  0.00           H  
ATOM    431  HB3 GLN A  27      11.675  -6.345  -7.032  1.00  0.00           H  
ATOM    432  HG2 GLN A  27       9.886  -5.617  -8.645  1.00  0.00           H  
ATOM    433  HG3 GLN A  27      10.849  -4.179  -8.982  1.00  0.00           H  
ATOM    434 HE21 GLN A  27      11.038  -5.018 -11.251  1.00  0.00           H  
ATOM    435 HE22 GLN A  27      12.181  -6.235 -11.597  1.00  0.00           H  
ATOM    436  N   ASN A  28      11.980  -4.000  -4.401  1.00  0.00           N  
ATOM    437  CA  ASN A  28      12.570  -4.169  -3.045  1.00  0.00           C  
ATOM    438  C   ASN A  28      11.470  -4.053  -1.989  1.00  0.00           C  
ATOM    439  O   ASN A  28      11.083  -5.028  -1.383  1.00  0.00           O  
ATOM    440  CB  ASN A  28      13.626  -3.092  -2.807  1.00  0.00           C  
ATOM    441  CG  ASN A  28      14.994  -3.627  -3.230  1.00  0.00           C  
ATOM    442  OD1 ASN A  28      15.190  -4.823  -3.318  1.00  0.00           O  
ATOM    443  ND2 ASN A  28      15.952  -2.786  -3.503  1.00  0.00           N  
ATOM    444  H   ASN A  28      12.234  -3.230  -4.955  1.00  0.00           H  
ATOM    445  HA  ASN A  28      13.031  -5.144  -2.974  1.00  0.00           H  
ATOM    446  HB2 ASN A  28      13.384  -2.214  -3.389  1.00  0.00           H  
ATOM    447  HB3 ASN A  28      13.651  -2.837  -1.758  1.00  0.00           H  
ATOM    448 HD21 ASN A  28      15.790  -1.818  -3.434  1.00  0.00           H  
ATOM    449 HD22 ASN A  28      16.835  -3.121  -3.777  1.00  0.00           H  
ATOM    450  N   LEU A  29      10.960  -2.873  -1.768  1.00  0.00           N  
ATOM    451  CA  LEU A  29       9.954  -2.695  -0.681  1.00  0.00           C  
ATOM    452  C   LEU A  29       8.871  -3.769  -0.823  1.00  0.00           C  
ATOM    453  O   LEU A  29       8.247  -4.173   0.135  1.00  0.00           O  
ATOM    454  CB  LEU A  29       9.308  -1.313  -0.795  1.00  0.00           C  
ATOM    455  CG  LEU A  29      10.154  -0.296  -0.030  1.00  0.00           C  
ATOM    456  CD1 LEU A  29       9.685   1.120  -0.368  1.00  0.00           C  
ATOM    457  CD2 LEU A  29      10.009  -0.538   1.474  1.00  0.00           C  
ATOM    458  H   LEU A  29      11.237  -2.109  -2.314  1.00  0.00           H  
ATOM    459  HA  LEU A  29      10.438  -2.789   0.278  1.00  0.00           H  
ATOM    460  HB2 LEU A  29       9.250  -1.028  -1.837  1.00  0.00           H  
ATOM    461  HB3 LEU A  29       8.314  -1.342  -0.369  1.00  0.00           H  
ATOM    462  HG  LEU A  29      11.191  -0.407  -0.314  1.00  0.00           H  
ATOM    463 HD11 LEU A  29       8.620   1.111  -0.553  1.00  0.00           H  
ATOM    464 HD12 LEU A  29       9.900   1.779   0.460  1.00  0.00           H  
ATOM    465 HD13 LEU A  29      10.199   1.470  -1.250  1.00  0.00           H  
ATOM    466 HD21 LEU A  29       9.431  -1.437   1.640  1.00  0.00           H  
ATOM    467 HD22 LEU A  29      10.987  -0.653   1.918  1.00  0.00           H  
ATOM    468 HD23 LEU A  29       9.506   0.302   1.928  1.00  0.00           H  
ATOM    469  N   LYS A  30       8.650  -4.227  -2.022  1.00  0.00           N  
ATOM    470  CA  LYS A  30       7.544  -5.193  -2.282  1.00  0.00           C  
ATOM    471  C   LYS A  30       7.898  -6.562  -1.705  1.00  0.00           C  
ATOM    472  O   LYS A  30       7.625  -6.853  -0.562  1.00  0.00           O  
ATOM    473  CB  LYS A  30       7.359  -5.323  -3.787  1.00  0.00           C  
ATOM    474  CG  LYS A  30       6.902  -3.973  -4.351  1.00  0.00           C  
ATOM    475  CD  LYS A  30       6.703  -4.060  -5.870  1.00  0.00           C  
ATOM    476  CE  LYS A  30       5.551  -5.014  -6.184  1.00  0.00           C  
ATOM    477  NZ  LYS A  30       4.791  -4.500  -7.359  1.00  0.00           N  
ATOM    478  H   LYS A  30       9.213  -3.929  -2.762  1.00  0.00           H  
ATOM    479  HA  LYS A  30       6.631  -4.833  -1.832  1.00  0.00           H  
ATOM    480  HB2 LYS A  30       8.304  -5.606  -4.228  1.00  0.00           H  
ATOM    481  HB3 LYS A  30       6.618  -6.077  -4.000  1.00  0.00           H  
ATOM    482  HG2 LYS A  30       5.971  -3.688  -3.883  1.00  0.00           H  
ATOM    483  HG3 LYS A  30       7.653  -3.236  -4.132  1.00  0.00           H  
ATOM    484  HD2 LYS A  30       6.473  -3.074  -6.263  1.00  0.00           H  
ATOM    485  HD3 LYS A  30       7.601  -4.423  -6.332  1.00  0.00           H  
ATOM    486  HE2 LYS A  30       5.948  -5.994  -6.410  1.00  0.00           H  
ATOM    487  HE3 LYS A  30       4.893  -5.080  -5.330  1.00  0.00           H  
ATOM    488  HZ1 LYS A  30       4.639  -3.477  -7.252  1.00  0.00           H  
ATOM    489  HZ2 LYS A  30       5.335  -4.675  -8.228  1.00  0.00           H  
ATOM    490  HZ3 LYS A  30       3.873  -4.985  -7.421  1.00  0.00           H  
ATOM    491  N   LYS A  31       8.284  -6.950  -2.400  1.00  0.00           N  
ATOM    492  CA  LYS A  31       8.615  -8.343  -2.817  1.00  0.00           C  
ATOM    493  C   LYS A  31       9.611  -8.918  -1.817  1.00  0.00           C  
ATOM    494  O   LYS A  31       9.694 -10.115  -1.626  1.00  0.00           O  
ATOM    495  CB  LYS A  31       9.208  -8.351  -4.224  1.00  0.00           C  
ATOM    496  CG  LYS A  31       8.108  -7.989  -5.220  1.00  0.00           C  
ATOM    497  CD  LYS A  31       8.149  -6.483  -5.480  1.00  0.00           C  
ATOM    498  CE  LYS A  31       8.055  -6.210  -6.984  1.00  0.00           C  
ATOM    499  NZ  LYS A  31       6.637  -6.333  -7.433  1.00  0.00           N  
ATOM    500  H   LYS A  31       8.423  -6.193  -3.009  1.00  0.00           H  
ATOM    501  HA  LYS A  31       7.714  -8.939  -2.806  1.00  0.00           H  
ATOM    502  HB2 LYS A  31      10.007  -7.626  -4.285  1.00  0.00           H  
ATOM    503  HB3 LYS A  31       9.592  -9.335  -4.452  1.00  0.00           H  
ATOM    504  HG2 LYS A  31       8.266  -8.524  -6.145  1.00  0.00           H  
ATOM    505  HG3 LYS A  31       7.146  -8.256  -4.806  1.00  0.00           H  
ATOM    506  HD2 LYS A  31       7.325  -6.005  -4.970  1.00  0.00           H  
ATOM    507  HD3 LYS A  31       9.080  -6.088  -5.105  1.00  0.00           H  
ATOM    508  HE2 LYS A  31       8.406  -5.212  -7.187  1.00  0.00           H  
ATOM    509  HE3 LYS A  31       8.668  -6.919  -7.520  1.00  0.00           H  
ATOM    510  HZ1 LYS A  31       6.178  -7.119  -6.926  1.00  0.00           H  
ATOM    511  HZ2 LYS A  31       6.131  -5.447  -7.232  1.00  0.00           H  
ATOM    512  HZ3 LYS A  31       6.611  -6.519  -8.459  1.00  0.00           H  
ATOM    513  N   GLU A  32      10.335  -8.070  -1.137  1.00  0.00           N  
ATOM    514  CA  GLU A  32      11.449  -8.579  -0.289  1.00  0.00           C  
ATOM    515  C   GLU A  32      10.808  -9.119   0.992  1.00  0.00           C  
ATOM    516  O   GLU A  32      11.214 -10.129   1.532  1.00  0.00           O  
ATOM    517  CB  GLU A  32      12.437  -7.457   0.071  1.00  0.00           C  
ATOM    518  CG  GLU A  32      13.234  -7.030  -1.169  1.00  0.00           C  
ATOM    519  CD  GLU A  32      14.736  -7.195  -0.906  1.00  0.00           C  
ATOM    520  OE1 GLU A  32      15.097  -8.109  -0.183  1.00  0.00           O  
ATOM    521  OE2 GLU A  32      15.497  -6.401  -1.434  1.00  0.00           O  
ATOM    522  H   GLU A  32      10.117  -7.108  -1.157  1.00  0.00           H  
ATOM    523  HA  GLU A  32      11.968  -9.378  -0.802  1.00  0.00           H  
ATOM    524  HB2 GLU A  32      11.891  -6.611   0.458  1.00  0.00           H  
ATOM    525  HB3 GLU A  32      13.122  -7.815   0.826  1.00  0.00           H  
ATOM    526  HG2 GLU A  32      12.947  -7.640  -2.013  1.00  0.00           H  
ATOM    527  HG3 GLU A  32      13.024  -5.994  -1.388  1.00  0.00           H  
ATOM    528  N   LYS A  33       9.792  -8.442   1.467  1.00  0.00           N  
ATOM    529  CA  LYS A  33       9.142  -8.847   2.745  1.00  0.00           C  
ATOM    530  C   LYS A  33       7.654  -8.520   2.712  1.00  0.00           C  
ATOM    531  O   LYS A  33       7.137  -7.972   1.762  1.00  0.00           O  
ATOM    532  CB  LYS A  33       9.741  -8.075   3.902  1.00  0.00           C  
ATOM    533  CG  LYS A  33      10.406  -6.840   3.349  1.00  0.00           C  
ATOM    534  CD  LYS A  33      11.234  -6.186   4.446  1.00  0.00           C  
ATOM    535  CE  LYS A  33      12.635  -6.790   4.443  1.00  0.00           C  
ATOM    536  NZ  LYS A  33      13.359  -6.338   5.661  1.00  0.00           N  
ATOM    537  H   LYS A  33       9.455  -7.669   0.972  1.00  0.00           H  
ATOM    538  HA  LYS A  33       9.290  -9.894   2.902  1.00  0.00           H  
ATOM    539  HB2 LYS A  33       8.956  -7.788   4.589  1.00  0.00           H  
ATOM    540  HB3 LYS A  33      10.469  -8.685   4.411  1.00  0.00           H  
ATOM    541  HG2 LYS A  33      11.041  -7.135   2.528  1.00  0.00           H  
ATOM    542  HG3 LYS A  33       9.653  -6.150   3.003  1.00  0.00           H  
ATOM    543  HD2 LYS A  33      11.294  -5.123   4.266  1.00  0.00           H  
ATOM    544  HD3 LYS A  33      10.768  -6.366   5.400  1.00  0.00           H  
ATOM    545  HE2 LYS A  33      12.562  -7.869   4.444  1.00  0.00           H  
ATOM    546  HE3 LYS A  33      13.169  -6.465   3.564  1.00  0.00           H  
ATOM    547  HZ1 LYS A  33      12.830  -5.565   6.109  1.00  0.00           H  
ATOM    548  HZ2 LYS A  33      13.442  -7.132   6.328  1.00  0.00           H  
ATOM    549  HZ3 LYS A  33      14.305  -6.003   5.399  1.00  0.00           H  
ATOM    550  N   GLY A  34       6.964  -8.829   3.769  1.00  0.00           N  
ATOM    551  CA  GLY A  34       5.497  -8.611   3.790  1.00  0.00           C  
ATOM    552  C   GLY A  34       4.805  -9.640   2.903  1.00  0.00           C  
ATOM    553  O   GLY A  34       3.600  -9.637   2.772  1.00  0.00           O  
ATOM    554  H   GLY A  34       7.416  -9.193   4.555  1.00  0.00           H  
ATOM    555  HA2 GLY A  34       5.140  -8.713   4.807  1.00  0.00           H  
ATOM    556  HA3 GLY A  34       5.279  -7.619   3.427  1.00  0.00           H  
ATOM    557  N   LEU A  35       5.540 -10.531   2.291  1.00  0.00           N  
ATOM    558  CA  LEU A  35       4.898 -11.429   1.298  1.00  0.00           C  
ATOM    559  C   LEU A  35       4.163 -12.556   2.040  1.00  0.00           C  
ATOM    560  O   LEU A  35       3.218 -13.128   1.530  1.00  0.00           O  
ATOM    561  CB  LEU A  35       5.950 -11.998   0.350  1.00  0.00           C  
ATOM    562  CG  LEU A  35       6.596 -13.179   1.027  1.00  0.00           C  
ATOM    563  CD1 LEU A  35       6.001 -14.479   0.490  1.00  0.00           C  
ATOM    564  CD2 LEU A  35       8.107 -13.151   0.784  1.00  0.00           C  
ATOM    565  H   LEU A  35       6.498 -10.608   2.484  1.00  0.00           H  
ATOM    566  HA  LEU A  35       4.189 -10.873   0.734  1.00  0.00           H  
ATOM    567  HB2 LEU A  35       5.478 -12.305  -0.575  1.00  0.00           H  
ATOM    568  HB3 LEU A  35       6.699 -11.248   0.146  1.00  0.00           H  
ATOM    569  HG  LEU A  35       6.391 -13.099   2.080  1.00  0.00           H  
ATOM    570 HD11 LEU A  35       5.627 -14.321  -0.513  1.00  0.00           H  
ATOM    571 HD12 LEU A  35       6.766 -15.245   0.479  1.00  0.00           H  
ATOM    572 HD13 LEU A  35       5.187 -14.786   1.129  1.00  0.00           H  
ATOM    573 HD21 LEU A  35       8.304 -12.747  -0.201  1.00  0.00           H  
ATOM    574 HD22 LEU A  35       8.578 -12.528   1.528  1.00  0.00           H  
ATOM    575 HD23 LEU A  35       8.504 -14.155   0.848  1.00  0.00           H  
ATOM    576  N   PHE A  36       4.566 -12.863   3.251  1.00  0.00           N  
ATOM    577  CA  PHE A  36       3.811 -13.878   4.053  1.00  0.00           C  
ATOM    578  C   PHE A  36       2.849 -13.158   5.008  1.00  0.00           C  
ATOM    579  O   PHE A  36       3.255 -12.170   5.596  1.00  0.00           O  
ATOM    580  CB  PHE A  36       4.783 -14.727   4.878  1.00  0.00           C  
ATOM    581  CG  PHE A  36       4.569 -16.190   4.585  1.00  0.00           C  
ATOM    582  CD1 PHE A  36       3.518 -16.887   5.196  1.00  0.00           C  
ATOM    583  CD2 PHE A  36       5.434 -16.850   3.713  1.00  0.00           C  
ATOM    584  CE1 PHE A  36       3.337 -18.249   4.928  1.00  0.00           C  
ATOM    585  CE2 PHE A  36       5.259 -18.210   3.447  1.00  0.00           C  
ATOM    586  CZ  PHE A  36       4.211 -18.910   4.054  1.00  0.00           C  
ATOM    587  OXT PHE A  36       1.724 -13.613   5.137  1.00  0.00           O  
ATOM    588  H   PHE A  36       5.348 -12.423   3.636  1.00  0.00           H  
ATOM    589  HA  PHE A  36       3.249 -14.515   3.388  1.00  0.00           H  
ATOM    590  HB2 PHE A  36       5.797 -14.463   4.616  1.00  0.00           H  
ATOM    591  HB3 PHE A  36       4.619 -14.545   5.934  1.00  0.00           H  
ATOM    592  HD1 PHE A  36       2.847 -16.377   5.873  1.00  0.00           H  
ATOM    593  HD2 PHE A  36       6.237 -16.304   3.250  1.00  0.00           H  
ATOM    594  HE1 PHE A  36       2.527 -18.790   5.399  1.00  0.00           H  
ATOM    595  HE2 PHE A  36       5.929 -18.720   2.772  1.00  0.00           H  
ATOM    596  HZ  PHE A  36       4.080 -19.961   3.851  1.00  0.00           H  
TER     597      PHE A  36
ENDMDL
REMARK   1 CREATED WITH OPENMM 7.7, 2023-01-23
MODEL outputorigrandAcc_test_H1kn_contstop5000_0.616_10_pre1000/testannealOld176.pdb
ATOM      1  N   MET A   1      -0.883 -10.155  -7.045  1.00  0.00           N  
ATOM      2  CA  MET A   1      -1.387  -8.856  -6.508  1.00  0.00           C  
ATOM      3  C   MET A   1      -2.007  -9.086  -5.129  1.00  0.00           C  
ATOM      4  O   MET A   1      -2.665 -10.080  -4.886  1.00  0.00           O  
ATOM      5  CB  MET A   1      -2.428  -8.270  -7.467  1.00  0.00           C  
ATOM      6  CG  MET A   1      -1.743  -7.276  -8.411  1.00  0.00           C  
ATOM      7  SD  MET A   1      -2.213  -7.641 -10.125  1.00  0.00           S  
ATOM      8  CE  MET A   1      -2.737  -5.969 -10.584  1.00  0.00           C  
ATOM      9  H   MET A   1      -1.366 -10.941  -6.563  1.00  0.00           H  
ATOM     10  H2  MET A   1      -1.071 -10.204  -8.067  1.00  0.00           H  
ATOM     11  H3  MET A   1       0.142 -10.226  -6.876  1.00  0.00           H  
ATOM     12  HA  MET A   1      -0.561  -8.167  -6.412  1.00  0.00           H  
ATOM     13  HB2 MET A   1      -2.878  -9.065  -8.042  1.00  0.00           H  
ATOM     14  HB3 MET A   1      -3.189  -7.757  -6.901  1.00  0.00           H  
ATOM     15  HG2 MET A   1      -2.046  -6.272  -8.161  1.00  0.00           H  
ATOM     16  HG3 MET A   1      -0.671  -7.362  -8.302  1.00  0.00           H  
ATOM     17  HE1 MET A   1      -2.099  -5.246 -10.100  1.00  0.00           H  
ATOM     18  HE2 MET A   1      -2.664  -5.852 -11.655  1.00  0.00           H  
ATOM     19  HE3 MET A   1      -3.758  -5.816 -10.268  1.00  0.00           H  
ATOM     20  N   LEU A   2      -1.787  -8.176  -4.219  1.00  0.00           N  
ATOM     21  CA  LEU A   2      -2.301  -8.352  -2.834  1.00  0.00           C  
ATOM     22  C   LEU A   2      -3.827  -8.348  -2.826  1.00  0.00           C  
ATOM     23  O   LEU A   2      -4.456  -7.310  -2.879  1.00  0.00           O  
ATOM     24  CB  LEU A   2      -1.786  -7.212  -1.958  1.00  0.00           C  
ATOM     25  CG  LEU A   2      -0.693  -7.751  -1.037  1.00  0.00           C  
ATOM     26  CD1 LEU A   2       0.593  -7.954  -1.839  1.00  0.00           C  
ATOM     27  CD2 LEU A   2      -0.441  -6.756   0.097  1.00  0.00           C  
ATOM     28  H   LEU A   2      -1.266  -7.378  -4.443  1.00  0.00           H  
ATOM     29  HA  LEU A   2      -1.947  -9.290  -2.439  1.00  0.00           H  
ATOM     30  HB2 LEU A   2      -1.378  -6.430  -2.585  1.00  0.00           H  
ATOM     31  HB3 LEU A   2      -2.593  -6.813  -1.364  1.00  0.00           H  
ATOM     32  HG  LEU A   2      -1.012  -8.696  -0.625  1.00  0.00           H  
ATOM     33 HD11 LEU A   2       0.375  -8.515  -2.734  1.00  0.00           H  
ATOM     34 HD12 LEU A   2       1.006  -6.994  -2.108  1.00  0.00           H  
ATOM     35 HD13 LEU A   2       1.308  -8.498  -1.237  1.00  0.00           H  
ATOM     36 HD21 LEU A   2      -1.094  -5.903  -0.018  1.00  0.00           H  
ATOM     37 HD22 LEU A   2      -0.637  -7.232   1.044  1.00  0.00           H  
ATOM     38 HD23 LEU A   2       0.586  -6.429   0.064  1.00  0.00           H  
ATOM     39  N   SER A   3      -4.429  -9.501  -2.738  1.00  0.00           N  
ATOM     40  CA  SER A   3      -5.912  -9.556  -2.672  1.00  0.00           C  
ATOM     41  C   SER A   3      -6.359  -8.767  -1.443  1.00  0.00           C  
ATOM     42  O   SER A   3      -5.598  -8.578  -0.519  1.00  0.00           O  
ATOM     43  CB  SER A   3      -6.365 -11.011  -2.545  1.00  0.00           C  
ATOM     44  OG  SER A   3      -5.292 -11.792  -2.037  1.00  0.00           O  
ATOM     45  H   SER A   3      -3.905 -10.328  -2.700  1.00  0.00           H  
ATOM     46  HA  SER A   3      -6.336  -9.115  -3.563  1.00  0.00           H  
ATOM     47  HB2 SER A   3      -7.205 -11.072  -1.867  1.00  0.00           H  
ATOM     48  HB3 SER A   3      -6.661 -11.382  -3.518  1.00  0.00           H  
ATOM     49  HG  SER A   3      -5.610 -12.688  -1.910  1.00  0.00           H  
ATOM     50  N   ASP A   4      -7.573  -8.300  -1.419  1.00  0.00           N  
ATOM     51  CA  ASP A   4      -8.025  -7.453  -0.276  1.00  0.00           C  
ATOM     52  C   ASP A   4      -7.542  -8.055   1.051  1.00  0.00           C  
ATOM     53  O   ASP A   4      -6.621  -7.560   1.667  1.00  0.00           O  
ATOM     54  CB  ASP A   4      -9.553  -7.379  -0.278  1.00  0.00           C  
ATOM     55  CG  ASP A   4     -10.007  -6.306  -1.270  1.00  0.00           C  
ATOM     56  OD1 ASP A   4      -9.396  -6.204  -2.321  1.00  0.00           O  
ATOM     57  OD2 ASP A   4     -10.956  -5.604  -0.962  1.00  0.00           O  
ATOM     58  H   ASP A   4      -8.188  -8.495  -2.157  1.00  0.00           H  
ATOM     59  HA  ASP A   4      -7.617  -6.459  -0.385  1.00  0.00           H  
ATOM     60  HB2 ASP A   4      -9.961  -8.335  -0.572  1.00  0.00           H  
ATOM     61  HB3 ASP A   4      -9.905  -7.125   0.710  1.00  0.00           H  
ATOM     62  N   GLU A   5      -8.167  -9.111   1.496  1.00  0.00           N  
ATOM     63  CA  GLU A   5      -7.801  -9.716   2.817  1.00  0.00           C  
ATOM     64  C   GLU A   5      -6.362  -9.353   3.210  1.00  0.00           C  
ATOM     65  O   GLU A   5      -6.133  -8.695   4.206  1.00  0.00           O  
ATOM     66  CB  GLU A   5      -7.920 -11.242   2.739  1.00  0.00           C  
ATOM     67  CG  GLU A   5      -9.349 -11.637   2.377  1.00  0.00           C  
ATOM     68  CD  GLU A   5      -9.791 -12.799   3.271  1.00  0.00           C  
ATOM     69  OE1 GLU A   5      -8.982 -13.254   4.065  1.00  0.00           O  
ATOM     70  OE2 GLU A   5     -10.929 -13.214   3.144  1.00  0.00           O  
ATOM     71  H   GLU A   5      -8.889  -9.506   0.964  1.00  0.00           H  
ATOM     72  HA  GLU A   5      -8.476  -9.346   3.572  1.00  0.00           H  
ATOM     73  HB2 GLU A   5      -7.249 -11.616   1.984  1.00  0.00           H  
ATOM     74  HB3 GLU A   5      -7.661 -11.673   3.692  1.00  0.00           H  
ATOM     75  HG2 GLU A   5     -10.010 -10.792   2.522  1.00  0.00           H  
ATOM     76  HG3 GLU A   5      -9.379 -11.950   1.345  1.00  0.00           H  
ATOM     77  N   ASP A   6      -5.388  -9.790   2.455  1.00  0.00           N  
ATOM     78  CA  ASP A   6      -3.976  -9.419   2.777  1.00  0.00           C  
ATOM     79  C   ASP A   6      -3.854  -7.897   2.872  1.00  0.00           C  
ATOM     80  O   ASP A   6      -3.497  -7.361   3.900  1.00  0.00           O  
ATOM     81  CB  ASP A   6      -3.048  -9.946   1.679  1.00  0.00           C  
ATOM     82  CG  ASP A   6      -2.628 -11.380   2.008  1.00  0.00           C  
ATOM     83  OD1 ASP A   6      -3.508 -12.214   2.159  1.00  0.00           O  
ATOM     84  OD2 ASP A   6      -1.436 -11.621   2.104  1.00  0.00           O  
ATOM     85  H   ASP A   6      -5.581 -10.372   1.690  1.00  0.00           H  
ATOM     86  HA  ASP A   6      -3.696  -9.855   3.727  1.00  0.00           H  
ATOM     87  HB2 ASP A   6      -3.568  -9.932   0.732  1.00  0.00           H  
ATOM     88  HB3 ASP A   6      -2.170  -9.322   1.616  1.00  0.00           H  
ATOM     89  N   PHE A   7      -4.166  -7.194   1.820  1.00  0.00           N  
ATOM     90  CA  PHE A   7      -3.910  -5.727   1.808  1.00  0.00           C  
ATOM     91  C   PHE A   7      -4.362  -5.153   3.134  1.00  0.00           C  
ATOM     92  O   PHE A   7      -3.608  -4.534   3.857  1.00  0.00           O  
ATOM     93  CB  PHE A   7      -4.748  -5.093   0.709  1.00  0.00           C  
ATOM     94  CG  PHE A   7      -4.221  -3.712   0.413  1.00  0.00           C  
ATOM     95  CD1 PHE A   7      -3.205  -3.523  -0.532  1.00  0.00           C  
ATOM     96  CD2 PHE A   7      -4.747  -2.618   1.107  1.00  0.00           C  
ATOM     97  CE1 PHE A   7      -2.721  -2.235  -0.780  1.00  0.00           C  
ATOM     98  CE2 PHE A   7      -4.258  -1.334   0.857  1.00  0.00           C  
ATOM     99  CZ  PHE A   7      -3.246  -1.145  -0.085  1.00  0.00           C  
ATOM    100  H   PHE A   7      -4.587  -7.623   1.050  1.00  0.00           H  
ATOM    101  HA  PHE A   7      -2.863  -5.523   1.651  1.00  0.00           H  
ATOM    102  HB2 PHE A   7      -4.706  -5.705  -0.168  1.00  0.00           H  
ATOM    103  HB3 PHE A   7      -5.774  -5.016   1.043  1.00  0.00           H  
ATOM    104  HD1 PHE A   7      -2.799  -4.366  -1.070  1.00  0.00           H  
ATOM    105  HD2 PHE A   7      -5.532  -2.763   1.833  1.00  0.00           H  
ATOM    106  HE1 PHE A   7      -1.933  -2.079  -1.500  1.00  0.00           H  
ATOM    107  HE2 PHE A   7      -4.661  -0.490   1.392  1.00  0.00           H  
ATOM    108  HZ  PHE A   7      -2.867  -0.160  -0.275  1.00  0.00           H  
ATOM    109  N   LYS A   8      -5.603  -5.356   3.431  1.00  0.00           N  
ATOM    110  CA  LYS A   8      -6.232  -4.681   4.603  1.00  0.00           C  
ATOM    111  C   LYS A   8      -5.208  -4.526   5.737  1.00  0.00           C  
ATOM    112  O   LYS A   8      -4.887  -3.426   6.145  1.00  0.00           O  
ATOM    113  CB  LYS A   8      -7.420  -5.511   5.100  1.00  0.00           C  
ATOM    114  CG  LYS A   8      -8.568  -4.567   5.462  1.00  0.00           C  
ATOM    115  CD  LYS A   8      -9.914  -5.212   5.111  1.00  0.00           C  
ATOM    116  CE  LYS A   8     -10.967  -4.117   4.923  1.00  0.00           C  
ATOM    117  NZ  LYS A   8     -11.811  -4.007   6.147  1.00  0.00           N  
ATOM    118  H   LYS A   8      -6.134  -5.956   2.860  1.00  0.00           H  
ATOM    119  HA  LYS A   8      -6.581  -3.703   4.303  1.00  0.00           H  
ATOM    120  HB2 LYS A   8      -7.739  -6.190   4.320  1.00  0.00           H  
ATOM    121  HB3 LYS A   8      -7.128  -6.073   5.972  1.00  0.00           H  
ATOM    122  HG2 LYS A   8      -8.536  -4.354   6.520  1.00  0.00           H  
ATOM    123  HG3 LYS A   8      -8.460  -3.646   4.911  1.00  0.00           H  
ATOM    124  HD2 LYS A   8      -9.818  -5.779   4.198  1.00  0.00           H  
ATOM    125  HD3 LYS A   8     -10.219  -5.873   5.910  1.00  0.00           H  
ATOM    126  HE2 LYS A   8     -10.477  -3.173   4.744  1.00  0.00           H  
ATOM    127  HE3 LYS A   8     -11.592  -4.363   4.078  1.00  0.00           H  
ATOM    128  HZ1 LYS A   8     -11.320  -4.448   6.950  1.00  0.00           H  
ATOM    129  HZ2 LYS A   8     -11.986  -3.005   6.357  1.00  0.00           H  
ATOM    130  HZ3 LYS A   8     -12.717  -4.493   5.991  1.00  0.00           H  
ATOM    131  N   ALA A   9      -4.698  -5.614   6.255  1.00  0.00           N  
ATOM    132  CA  ALA A   9      -3.818  -5.531   7.461  1.00  0.00           C  
ATOM    133  C   ALA A   9      -2.404  -5.111   7.051  1.00  0.00           C  
ATOM    134  O   ALA A   9      -1.436  -5.435   7.710  1.00  0.00           O  
ATOM    135  CB  ALA A   9      -3.755  -6.903   8.139  1.00  0.00           C  
ATOM    136  H   ALA A   9      -4.896  -6.488   5.855  1.00  0.00           H  
ATOM    137  HA  ALA A   9      -4.222  -4.807   8.153  1.00  0.00           H  
ATOM    138  HB1 ALA A   9      -4.642  -7.466   7.892  1.00  0.00           H  
ATOM    139  HB2 ALA A   9      -2.883  -7.436   7.790  1.00  0.00           H  
ATOM    140  HB3 ALA A   9      -3.696  -6.774   9.210  1.00  0.00           H  
ATOM    141  N   VAL A  10      -2.273  -4.396   5.968  1.00  0.00           N  
ATOM    142  CA  VAL A  10      -0.923  -3.978   5.515  1.00  0.00           C  
ATOM    143  C   VAL A  10      -0.976  -2.540   4.986  1.00  0.00           C  
ATOM    144  O   VAL A  10      -0.637  -1.604   5.682  1.00  0.00           O  
ATOM    145  CB  VAL A  10      -0.454  -4.925   4.415  1.00  0.00           C  
ATOM    146  CG1 VAL A  10       0.866  -4.423   3.834  1.00  0.00           C  
ATOM    147  CG2 VAL A  10      -0.254  -6.323   5.013  1.00  0.00           C  
ATOM    148  H   VAL A  10      -3.060  -4.142   5.451  1.00  0.00           H  
ATOM    149  HA  VAL A  10      -0.235  -4.026   6.346  1.00  0.00           H  
ATOM    150  HB  VAL A  10      -1.200  -4.968   3.635  1.00  0.00           H  
ATOM    151 HG11 VAL A  10       0.884  -3.343   3.851  1.00  0.00           H  
ATOM    152 HG12 VAL A  10       1.681  -4.805   4.428  1.00  0.00           H  
ATOM    153 HG13 VAL A  10       0.969  -4.771   2.817  1.00  0.00           H  
ATOM    154 HG21 VAL A  10      -1.039  -6.525   5.725  1.00  0.00           H  
ATOM    155 HG22 VAL A  10      -0.283  -7.061   4.226  1.00  0.00           H  
ATOM    156 HG23 VAL A  10       0.703  -6.365   5.512  1.00  0.00           H  
ATOM    157  N   PHE A  11      -1.419  -1.919   3.612  1.00  0.00           N  
ATOM    158  CA  PHE A  11      -1.170  -0.460   3.794  1.00  0.00           C  
ATOM    159  C   PHE A  11      -2.333   0.158   4.565  1.00  0.00           C  
ATOM    160  O   PHE A  11      -2.227   0.495   5.726  1.00  0.00           O  
ATOM    161  CB  PHE A  11      -1.096   0.236   2.438  1.00  0.00           C  
ATOM    162  CG  PHE A  11       0.066  -0.283   1.634  1.00  0.00           C  
ATOM    163  CD1 PHE A  11       1.331   0.290   1.782  1.00  0.00           C  
ATOM    164  CD2 PHE A  11      -0.134  -1.313   0.715  1.00  0.00           C  
ATOM    165  CE1 PHE A  11       2.400  -0.172   1.010  1.00  0.00           C  
ATOM    166  CE2 PHE A  11       0.931  -1.772  -0.064  1.00  0.00           C  
ATOM    167  CZ  PHE A  11       2.200  -1.203   0.083  1.00  0.00           C  
ATOM    168  H   PHE A  11      -1.792  -2.254   2.771  1.00  0.00           H  
ATOM    169  HA  PHE A  11      -0.244  -0.308   4.330  1.00  0.00           H  
ATOM    170  HB2 PHE A  11      -2.011   0.055   1.894  1.00  0.00           H  
ATOM    171  HB3 PHE A  11      -0.975   1.299   2.591  1.00  0.00           H  
ATOM    172  HD1 PHE A  11       1.485   1.084   2.496  1.00  0.00           H  
ATOM    173  HD2 PHE A  11      -1.113  -1.755   0.605  1.00  0.00           H  
ATOM    174  HE1 PHE A  11       3.378   0.268   1.127  1.00  0.00           H  
ATOM    175  HE2 PHE A  11       0.774  -2.566  -0.777  1.00  0.00           H  
ATOM    176  HZ  PHE A  11       3.020  -1.555  -0.525  1.00  0.00           H  
ATOM    177  N   GLY A  12      -3.445   0.317   3.901  1.00  0.00           N  
ATOM    178  CA  GLY A  12      -4.612   1.006   4.514  1.00  0.00           C  
ATOM    179  C   GLY A  12      -5.340   1.775   3.410  1.00  0.00           C  
ATOM    180  O   GLY A  12      -6.537   1.657   3.239  1.00  0.00           O  
ATOM    181  H   GLY A  12      -3.507  -0.012   2.980  1.00  0.00           H  
ATOM    182  HA2 GLY A  12      -5.278   0.273   4.953  1.00  0.00           H  
ATOM    183  HA3 GLY A  12      -4.273   1.696   5.269  1.00  0.00           H  
ATOM    184  N   MET A  13      -4.615   2.549   2.649  1.00  0.00           N  
ATOM    185  CA  MET A  13      -5.254   3.335   1.556  1.00  0.00           C  
ATOM    186  C   MET A  13      -5.235   2.500   0.270  1.00  0.00           C  
ATOM    187  O   MET A  13      -5.725   1.389   0.237  1.00  0.00           O  
ATOM    188  CB  MET A  13      -4.477   4.638   1.350  1.00  0.00           C  
ATOM    189  CG  MET A  13      -4.361   5.367   2.692  1.00  0.00           C  
ATOM    190  SD  MET A  13      -4.535   7.149   2.431  1.00  0.00           S  
ATOM    191  CE  MET A  13      -3.198   7.670   3.534  1.00  0.00           C  
ATOM    192  H   MET A  13      -3.647   2.605   2.789  1.00  0.00           H  
ATOM    193  HA  MET A  13      -6.276   3.561   1.823  1.00  0.00           H  
ATOM    194  HB2 MET A  13      -3.487   4.415   0.966  1.00  0.00           H  
ATOM    195  HB3 MET A  13      -5.006   5.265   0.647  1.00  0.00           H  
ATOM    196  HG2 MET A  13      -5.141   5.024   3.356  1.00  0.00           H  
ATOM    197  HG3 MET A  13      -3.398   5.158   3.135  1.00  0.00           H  
ATOM    198  HE1 MET A  13      -2.400   6.940   3.499  1.00  0.00           H  
ATOM    199  HE2 MET A  13      -2.823   8.634   3.219  1.00  0.00           H  
ATOM    200  HE3 MET A  13      -3.569   7.745   4.541  1.00  0.00           H  
ATOM    201  N   THR A  14      -4.661   3.014  -0.785  1.00  0.00           N  
ATOM    202  CA  THR A  14      -4.717   2.293  -2.090  1.00  0.00           C  
ATOM    203  C   THR A  14      -3.340   2.347  -2.737  1.00  0.00           C  
ATOM    204  O   THR A  14      -2.564   3.238  -2.469  1.00  0.00           O  
ATOM    205  CB  THR A  14      -5.740   2.966  -3.011  1.00  0.00           C  
ATOM    206  OG1 THR A  14      -6.389   4.019  -2.315  1.00  0.00           O  
ATOM    207  CG2 THR A  14      -6.778   1.939  -3.464  1.00  0.00           C  
ATOM    208  H   THR A  14      -4.185   3.866  -0.719  1.00  0.00           H  
ATOM    209  HA  THR A  14      -4.990   1.270  -1.926  1.00  0.00           H  
ATOM    210  HB  THR A  14      -5.235   3.364  -3.878  1.00  0.00           H  
ATOM    211  HG1 THR A  14      -7.267   4.127  -2.692  1.00  0.00           H  
ATOM    212 HG21 THR A  14      -6.673   1.038  -2.877  1.00  0.00           H  
ATOM    213 HG22 THR A  14      -7.768   2.346  -3.323  1.00  0.00           H  
ATOM    214 HG23 THR A  14      -6.629   1.710  -4.507  1.00  0.00           H  
ATOM    215  N   ARG A  15      -3.019   1.418  -3.595  1.00  0.00           N  
ATOM    216  CA  ARG A  15      -1.737   1.511  -4.309  1.00  0.00           C  
ATOM    217  C   ARG A  15      -1.902   2.565  -5.405  1.00  0.00           C  
ATOM    218  O   ARG A  15      -1.031   3.378  -5.638  1.00  0.00           O  
ATOM    219  CB  ARG A  15      -1.403   0.145  -4.903  1.00  0.00           C  
ATOM    220  CG  ARG A  15      -0.060  -0.337  -4.339  1.00  0.00           C  
ATOM    221  CD  ARG A  15       0.721  -1.098  -5.413  1.00  0.00           C  
ATOM    222  NE  ARG A  15      -0.230  -1.732  -6.379  1.00  0.00           N  
ATOM    223  CZ  ARG A  15      -1.227  -2.467  -5.964  1.00  0.00           C  
ATOM    224  NH1 ARG A  15      -1.306  -2.837  -4.716  1.00  0.00           N  
ATOM    225  NH2 ARG A  15      -2.119  -2.889  -6.819  1.00  0.00           N  
ATOM    226  H   ARG A  15      -3.620   0.671  -3.778  1.00  0.00           H  
ATOM    227  HA  ARG A  15      -0.959   1.814  -3.624  1.00  0.00           H  
ATOM    228  HB2 ARG A  15      -2.179  -0.560  -4.636  1.00  0.00           H  
ATOM    229  HB3 ARG A  15      -1.345   0.223  -5.969  1.00  0.00           H  
ATOM    230  HG2 ARG A  15       0.517   0.518  -4.012  1.00  0.00           H  
ATOM    231  HG3 ARG A  15      -0.239  -0.983  -3.494  1.00  0.00           H  
ATOM    232  HD2 ARG A  15       1.339  -0.409  -5.958  1.00  0.00           H  
ATOM    233  HD3 ARG A  15       1.353  -1.843  -4.936  1.00  0.00           H  
ATOM    234  HE  ARG A  15      -0.134  -1.549  -7.337  1.00  0.00           H  
ATOM    235 HH11 ARG A  15      -0.600  -2.568  -4.067  1.00  0.00           H  
ATOM    236 HH12 ARG A  15      -2.078  -3.392  -4.408  1.00  0.00           H  
ATOM    237 HH21 ARG A  15      -2.036  -2.648  -7.786  1.00  0.00           H  
ATOM    238 HH22 ARG A  15      -2.882  -3.452  -6.508  1.00  0.00           H  
ATOM    239  N   SER A  16      -3.041   2.586  -6.048  1.00  0.00           N  
ATOM    240  CA  SER A  16      -3.193   3.445  -7.255  1.00  0.00           C  
ATOM    241  C   SER A  16      -2.590   4.815  -6.946  1.00  0.00           C  
ATOM    242  O   SER A  16      -1.825   5.356  -7.720  1.00  0.00           O  
ATOM    243  CB  SER A  16      -4.677   3.601  -7.591  1.00  0.00           C  
ATOM    244  OG  SER A  16      -4.901   3.182  -8.931  1.00  0.00           O  
ATOM    245  H   SER A  16      -3.799   2.058  -5.722  1.00  0.00           H  
ATOM    246  HA  SER A  16      -2.674   2.997  -8.089  1.00  0.00           H  
ATOM    247  HB2 SER A  16      -5.266   2.992  -6.926  1.00  0.00           H  
ATOM    248  HB3 SER A  16      -4.965   4.639  -7.474  1.00  0.00           H  
ATOM    249  HG  SER A  16      -5.802   3.419  -9.167  1.00  0.00           H  
ATOM    250  N   ALA A  17      -2.908   5.373  -5.806  1.00  0.00           N  
ATOM    251  CA  ALA A  17      -2.340   6.701  -5.448  1.00  0.00           C  
ATOM    252  C   ALA A  17      -0.837   6.534  -5.228  1.00  0.00           C  
ATOM    253  O   ALA A  17      -0.040   7.352  -5.640  1.00  0.00           O  
ATOM    254  CB  ALA A  17      -2.993   7.217  -4.163  1.00  0.00           C  
ATOM    255  H   ALA A  17      -3.507   4.910  -5.183  1.00  0.00           H  
ATOM    256  HA  ALA A  17      -2.515   7.402  -6.252  1.00  0.00           H  
ATOM    257  HB1 ALA A  17      -3.725   6.501  -3.818  1.00  0.00           H  
ATOM    258  HB2 ALA A  17      -2.236   7.352  -3.405  1.00  0.00           H  
ATOM    259  HB3 ALA A  17      -3.478   8.162  -4.358  1.00  0.00           H  
ATOM    260  N   PHE A  18      -0.449   5.467  -4.582  1.00  0.00           N  
ATOM    261  CA  PHE A  18       1.003   5.172  -4.408  1.00  0.00           C  
ATOM    262  C   PHE A  18       1.670   5.051  -5.776  1.00  0.00           C  
ATOM    263  O   PHE A  18       2.876   5.129  -5.901  1.00  0.00           O  
ATOM    264  CB  PHE A  18       1.145   3.851  -3.660  1.00  0.00           C  
ATOM    265  CG  PHE A  18       2.575   3.374  -3.703  1.00  0.00           C  
ATOM    266  CD1 PHE A  18       3.591   4.146  -3.127  1.00  0.00           C  
ATOM    267  CD2 PHE A  18       2.884   2.152  -4.312  1.00  0.00           C  
ATOM    268  CE1 PHE A  18       4.917   3.695  -3.162  1.00  0.00           C  
ATOM    269  CE2 PHE A  18       4.208   1.703  -4.349  1.00  0.00           C  
ATOM    270  CZ  PHE A  18       5.225   2.475  -3.774  1.00  0.00           C  
ATOM    271  H   PHE A  18      -1.120   4.850  -4.211  1.00  0.00           H  
ATOM    272  HA  PHE A  18       1.472   5.962  -3.843  1.00  0.00           H  
ATOM    273  HB2 PHE A  18       0.848   3.997  -2.640  1.00  0.00           H  
ATOM    274  HB3 PHE A  18       0.507   3.110  -4.118  1.00  0.00           H  
ATOM    275  HD1 PHE A  18       3.354   5.088  -2.657  1.00  0.00           H  
ATOM    276  HD2 PHE A  18       2.100   1.556  -4.757  1.00  0.00           H  
ATOM    277  HE1 PHE A  18       5.701   4.290  -2.718  1.00  0.00           H  
ATOM    278  HE2 PHE A  18       4.446   0.760  -4.819  1.00  0.00           H  
ATOM    279  HZ  PHE A  18       6.247   2.128  -3.801  1.00  0.00           H  
ATOM    280  N   ALA A  19       0.897   4.852  -6.802  1.00  0.00           N  
ATOM    281  CA  ALA A  19       1.491   4.575  -8.141  1.00  0.00           C  
ATOM    282  C   ALA A  19       2.059   5.869  -8.737  1.00  0.00           C  
ATOM    283  O   ALA A  19       2.008   6.085  -9.931  1.00  0.00           O  
ATOM    284  CB  ALA A  19       0.412   4.020  -9.071  1.00  0.00           C  
ATOM    285  H   ALA A  19      -0.076   4.879  -6.690  1.00  0.00           H  
ATOM    286  HA  ALA A  19       2.284   3.848  -8.039  1.00  0.00           H  
ATOM    287  HB1 ALA A  19      -0.538   4.476  -8.833  1.00  0.00           H  
ATOM    288  HB2 ALA A  19       0.670   4.241 -10.096  1.00  0.00           H  
ATOM    289  HB3 ALA A  19       0.340   2.950  -8.940  1.00  0.00           H  
ATOM    290  N   ASN A  20       2.609   6.729  -7.919  1.00  0.00           N  
ATOM    291  CA  ASN A  20       3.235   7.972  -8.456  1.00  0.00           C  
ATOM    292  C   ASN A  20       4.755   7.792  -8.487  1.00  0.00           C  
ATOM    293  O   ASN A  20       5.461   8.495  -9.180  1.00  0.00           O  
ATOM    294  CB  ASN A  20       2.874   9.163  -7.563  1.00  0.00           C  
ATOM    295  CG  ASN A  20       1.390   9.494  -7.734  1.00  0.00           C  
ATOM    296  OD1 ASN A  20       0.537   8.714  -7.361  1.00  0.00           O  
ATOM    297  ND2 ASN A  20       1.047  10.629  -8.287  1.00  0.00           N  
ATOM    298  H   ASN A  20       2.617   6.553  -6.956  1.00  0.00           H  
ATOM    299  HA  ASN A  20       2.876   8.151  -9.458  1.00  0.00           H  
ATOM    300  HB2 ASN A  20       3.071   8.913  -6.531  1.00  0.00           H  
ATOM    301  HB3 ASN A  20       3.466  10.020  -7.850  1.00  0.00           H  
ATOM    302 HD21 ASN A  20       1.741  11.258  -8.588  1.00  0.00           H  
ATOM    303 HD22 ASN A  20       0.095  10.852  -8.400  1.00  0.00           H  
ATOM    304  N   LEU A  21       5.406   6.801  -7.732  1.00  0.00           N  
ATOM    305  CA  LEU A  21       6.873   6.695  -7.974  1.00  0.00           C  
ATOM    306  C   LEU A  21       7.087   5.959  -9.303  1.00  0.00           C  
ATOM    307  O   LEU A  21       6.128   5.589  -9.954  1.00  0.00           O  
ATOM    308  CB  LEU A  21       7.524   5.914  -6.821  1.00  0.00           C  
ATOM    309  CG  LEU A  21       6.857   6.291  -5.495  1.00  0.00           C  
ATOM    310  CD1 LEU A  21       6.456   5.017  -4.746  1.00  0.00           C  
ATOM    311  CD2 LEU A  21       7.848   7.089  -4.644  1.00  0.00           C  
ATOM    312  H   LEU A  21       4.972   6.199  -7.092  1.00  0.00           H  
ATOM    313  HA  LEU A  21       7.305   7.684  -8.034  1.00  0.00           H  
ATOM    314  HB2 LEU A  21       7.410   4.855  -6.992  1.00  0.00           H  
ATOM    315  HB3 LEU A  21       8.570   6.160  -6.765  1.00  0.00           H  
ATOM    316  HG  LEU A  21       5.979   6.891  -5.687  1.00  0.00           H  
ATOM    317 HD11 LEU A  21       7.318   4.377  -4.639  1.00  0.00           H  
ATOM    318 HD12 LEU A  21       6.077   5.277  -3.769  1.00  0.00           H  
ATOM    319 HD13 LEU A  21       5.689   4.500  -5.304  1.00  0.00           H  
ATOM    320 HD21 LEU A  21       8.853   6.902  -4.994  1.00  0.00           H  
ATOM    321 HD22 LEU A  21       7.628   8.143  -4.728  1.00  0.00           H  
ATOM    322 HD23 LEU A  21       7.764   6.784  -3.611  1.00  0.00           H  
ATOM    323  N   PRO A  22       8.326   5.769  -9.680  1.00  0.00           N  
ATOM    324  CA  PRO A  22       8.658   5.117 -10.960  1.00  0.00           C  
ATOM    325  C   PRO A  22       8.041   3.718 -11.009  1.00  0.00           C  
ATOM    326  O   PRO A  22       7.905   3.059 -10.001  1.00  0.00           O  
ATOM    327  CB  PRO A  22      10.188   5.042 -10.979  1.00  0.00           C  
ATOM    328  CG  PRO A  22      10.708   5.775  -9.717  1.00  0.00           C  
ATOM    329  CD  PRO A  22       9.488   6.181  -8.876  1.00  0.00           C  
ATOM    330  HA  PRO A  22       8.310   5.712 -11.790  1.00  0.00           H  
ATOM    331  HB2 PRO A  22      10.502   4.006 -10.962  1.00  0.00           H  
ATOM    332  HB3 PRO A  22      10.570   5.528 -11.864  1.00  0.00           H  
ATOM    333  HG2 PRO A  22      11.343   5.112  -9.144  1.00  0.00           H  
ATOM    334  HG3 PRO A  22      11.260   6.656 -10.005  1.00  0.00           H  
ATOM    335  HD2 PRO A  22       9.504   5.652  -7.935  1.00  0.00           H  
ATOM    336  HD3 PRO A  22       9.475   7.247  -8.714  1.00  0.00           H  
ATOM    337  N   LEU A  23       7.657   3.264 -12.172  1.00  0.00           N  
ATOM    338  CA  LEU A  23       7.003   1.928 -12.274  1.00  0.00           C  
ATOM    339  C   LEU A  23       7.975   0.834 -11.844  1.00  0.00           C  
ATOM    340  O   LEU A  23       7.583  -0.151 -11.249  1.00  0.00           O  
ATOM    341  CB  LEU A  23       6.563   1.681 -13.719  1.00  0.00           C  
ATOM    342  CG  LEU A  23       5.201   0.982 -13.725  1.00  0.00           C  
ATOM    343  CD1 LEU A  23       5.245  -0.224 -12.786  1.00  0.00           C  
ATOM    344  CD2 LEU A  23       4.126   1.960 -13.248  1.00  0.00           C  
ATOM    345  H   LEU A  23       7.793   3.806 -12.977  1.00  0.00           H  
ATOM    346  HA  LEU A  23       6.141   1.905 -11.626  1.00  0.00           H  
ATOM    347  HB2 LEU A  23       6.486   2.626 -14.239  1.00  0.00           H  
ATOM    348  HB3 LEU A  23       7.290   1.055 -14.214  1.00  0.00           H  
ATOM    349  HG  LEU A  23       4.972   0.650 -14.728  1.00  0.00           H  
ATOM    350 HD11 LEU A  23       6.266  -0.560 -12.679  1.00  0.00           H  
ATOM    351 HD12 LEU A  23       4.858   0.063 -11.819  1.00  0.00           H  
ATOM    352 HD13 LEU A  23       4.643  -1.023 -13.194  1.00  0.00           H  
ATOM    353 HD21 LEU A  23       4.566   2.676 -12.572  1.00  0.00           H  
ATOM    354 HD22 LEU A  23       3.710   2.478 -14.097  1.00  0.00           H  
ATOM    355 HD23 LEU A  23       3.344   1.416 -12.739  1.00  0.00           H  
ATOM    356  N   TRP A  24       9.239   0.988 -12.119  1.00  0.00           N  
ATOM    357  CA  TRP A  24      10.171  -0.135 -11.867  1.00  0.00           C  
ATOM    358  C   TRP A  24      10.248  -0.339 -10.363  1.00  0.00           C  
ATOM    359  O   TRP A  24      10.557  -1.411  -9.882  1.00  0.00           O  
ATOM    360  CB  TRP A  24      11.552   0.188 -12.431  1.00  0.00           C  
ATOM    361  CG  TRP A  24      11.975   1.552 -12.006  1.00  0.00           C  
ATOM    362  CD1 TRP A  24      11.864   2.676 -12.747  1.00  0.00           C  
ATOM    363  CD2 TRP A  24      12.585   1.944 -10.755  1.00  0.00           C  
ATOM    364  NE1 TRP A  24      12.374   3.739 -12.021  1.00  0.00           N  
ATOM    365  CE2 TRP A  24      12.832   3.334 -10.781  1.00  0.00           C  
ATOM    366  CE3 TRP A  24      12.940   1.224  -9.612  1.00  0.00           C  
ATOM    367  CZ2 TRP A  24      13.422   3.989  -9.701  1.00  0.00           C  
ATOM    368  CZ3 TRP A  24      13.534   1.873  -8.519  1.00  0.00           C  
ATOM    369  CH2 TRP A  24      13.776   3.256  -8.563  1.00  0.00           C  
ATOM    370  H   TRP A  24       9.572   1.838 -12.472  1.00  0.00           H  
ATOM    371  HA  TRP A  24       9.787  -1.033 -12.330  1.00  0.00           H  
ATOM    372  HB2 TRP A  24      12.267  -0.538 -12.066  1.00  0.00           H  
ATOM    373  HB3 TRP A  24      11.515   0.145 -13.503  1.00  0.00           H  
ATOM    374  HD1 TRP A  24      11.446   2.737 -13.741  1.00  0.00           H  
ATOM    375  HE1 TRP A  24      12.415   4.667 -12.328  1.00  0.00           H  
ATOM    376  HE3 TRP A  24      12.750   0.163  -9.581  1.00  0.00           H  
ATOM    377  HZ2 TRP A  24      13.605   5.052  -9.743  1.00  0.00           H  
ATOM    378  HZ3 TRP A  24      13.806   1.308  -7.639  1.00  0.00           H  
ATOM    379  HH2 TRP A  24      14.231   3.753  -7.720  1.00  0.00           H  
ATOM    380  N   LYS A  25       9.934   0.679  -9.616  1.00  0.00           N  
ATOM    381  CA  LYS A  25       9.987   0.558  -8.148  1.00  0.00           C  
ATOM    382  C   LYS A  25       8.852  -0.363  -7.715  1.00  0.00           C  
ATOM    383  O   LYS A  25       8.908  -0.996  -6.681  1.00  0.00           O  
ATOM    384  CB  LYS A  25       9.803   1.938  -7.536  1.00  0.00           C  
ATOM    385  CG  LYS A  25      10.911   2.185  -6.520  1.00  0.00           C  
ATOM    386  CD  LYS A  25      10.372   1.969  -5.102  1.00  0.00           C  
ATOM    387  CE  LYS A  25      10.912   0.648  -4.537  1.00  0.00           C  
ATOM    388  NZ  LYS A  25      12.372   0.546  -4.821  1.00  0.00           N  
ATOM    389  H   LYS A  25       9.638   1.520 -10.023  1.00  0.00           H  
ATOM    390  HA  LYS A  25      10.936   0.141  -7.845  1.00  0.00           H  
ATOM    391  HB2 LYS A  25       9.857   2.685  -8.316  1.00  0.00           H  
ATOM    392  HB3 LYS A  25       8.844   1.994  -7.049  1.00  0.00           H  
ATOM    393  HG2 LYS A  25      11.729   1.502  -6.705  1.00  0.00           H  
ATOM    394  HG3 LYS A  25      11.260   3.199  -6.623  1.00  0.00           H  
ATOM    395  HD2 LYS A  25      10.689   2.785  -4.469  1.00  0.00           H  
ATOM    396  HD3 LYS A  25       9.295   1.931  -5.128  1.00  0.00           H  
ATOM    397  HE2 LYS A  25      10.754   0.624  -3.469  1.00  0.00           H  
ATOM    398  HE3 LYS A  25      10.396  -0.184  -4.997  1.00  0.00           H  
ATOM    399  HZ1 LYS A  25      12.756   1.495  -5.004  1.00  0.00           H  
ATOM    400  HZ2 LYS A  25      12.855   0.128  -4.001  1.00  0.00           H  
ATOM    401  HZ3 LYS A  25      12.524  -0.053  -5.657  1.00  0.00           H  
ATOM    402  N   GLN A  26       7.828  -0.456  -8.521  1.00  0.00           N  
ATOM    403  CA  GLN A  26       6.641  -1.243  -8.121  1.00  0.00           C  
ATOM    404  C   GLN A  26       6.941  -2.718  -8.349  1.00  0.00           C  
ATOM    405  O   GLN A  26       7.007  -3.499  -7.424  1.00  0.00           O  
ATOM    406  CB  GLN A  26       5.451  -0.841  -8.975  1.00  0.00           C  
ATOM    407  CG  GLN A  26       5.203   0.649  -8.802  1.00  0.00           C  
ATOM    408  CD  GLN A  26       3.837   1.007  -9.384  1.00  0.00           C  
ATOM    409  OE1 GLN A  26       3.536   2.167  -9.592  1.00  0.00           O  
ATOM    410  NE2 GLN A  26       2.990   0.052  -9.655  1.00  0.00           N  
ATOM    411  H   GLN A  26       7.848  -0.019  -9.394  1.00  0.00           H  
ATOM    412  HA  GLN A  26       6.417  -1.057  -7.087  1.00  0.00           H  
ATOM    413  HB2 GLN A  26       5.659  -1.056 -10.013  1.00  0.00           H  
ATOM    414  HB3 GLN A  26       4.578  -1.390  -8.657  1.00  0.00           H  
ATOM    415  HG2 GLN A  26       5.233   0.895  -7.753  1.00  0.00           H  
ATOM    416  HG3 GLN A  26       5.971   1.193  -9.316  1.00  0.00           H  
ATOM    417 HE21 GLN A  26       3.234  -0.883  -9.481  1.00  0.00           H  
ATOM    418 HE22 GLN A  26       2.116   0.268 -10.035  1.00  0.00           H  
ATOM    419  N   GLN A  27       7.142  -3.096  -9.583  1.00  0.00           N  
ATOM    420  CA  GLN A  27       7.405  -4.527  -9.900  1.00  0.00           C  
ATOM    421  C   GLN A  27       8.242  -5.153  -8.786  1.00  0.00           C  
ATOM    422  O   GLN A  27       8.078  -6.308  -8.452  1.00  0.00           O  
ATOM    423  CB  GLN A  27       8.157  -4.620 -11.228  1.00  0.00           C  
ATOM    424  CG  GLN A  27       7.259  -4.108 -12.355  1.00  0.00           C  
ATOM    425  CD  GLN A  27       7.928  -4.374 -13.706  1.00  0.00           C  
ATOM    426  OE1 GLN A  27       8.785  -5.228 -13.815  1.00  0.00           O  
ATOM    427  NE2 GLN A  27       7.570  -3.667 -14.744  1.00  0.00           N  
ATOM    428  H   GLN A  27       7.127  -2.430 -10.305  1.00  0.00           H  
ATOM    429  HA  GLN A  27       6.474  -5.056  -9.984  1.00  0.00           H  
ATOM    430  HB2 GLN A  27       9.053  -4.017 -11.178  1.00  0.00           H  
ATOM    431  HB3 GLN A  27       8.422  -5.649 -11.422  1.00  0.00           H  
ATOM    432  HG2 GLN A  27       6.308  -4.620 -12.317  1.00  0.00           H  
ATOM    433  HG3 GLN A  27       7.102  -3.047 -12.236  1.00  0.00           H  
ATOM    434 HE21 GLN A  27       6.877  -2.976 -14.651  1.00  0.00           H  
ATOM    435 HE22 GLN A  27       7.992  -3.829 -15.618  1.00  0.00           H  
ATOM    436  N   ASN A  28       9.132  -4.402  -8.198  1.00  0.00           N  
ATOM    437  CA  ASN A  28      10.045  -4.996  -7.183  1.00  0.00           C  
ATOM    438  C   ASN A  28       9.230  -5.493  -5.989  1.00  0.00           C  
ATOM    439  O   ASN A  28       9.074  -6.679  -5.792  1.00  0.00           O  
ATOM    440  CB  ASN A  28      11.047  -3.942  -6.717  1.00  0.00           C  
ATOM    441  CG  ASN A  28      12.305  -4.028  -7.581  1.00  0.00           C  
ATOM    442  OD1 ASN A  28      12.559  -5.041  -8.204  1.00  0.00           O  
ATOM    443  ND2 ASN A  28      13.105  -3.001  -7.649  1.00  0.00           N  
ATOM    444  H   ASN A  28       9.199  -3.449  -8.423  1.00  0.00           H  
ATOM    445  HA  ASN A  28      10.577  -5.826  -7.622  1.00  0.00           H  
ATOM    446  HB2 ASN A  28      10.608  -2.959  -6.813  1.00  0.00           H  
ATOM    447  HB3 ASN A  28      11.309  -4.124  -5.685  1.00  0.00           H  
ATOM    448 HD21 ASN A  28      12.896  -2.182  -7.146  1.00  0.00           H  
ATOM    449 HD22 ASN A  28      13.917  -3.047  -8.202  1.00  0.00           H  
ATOM    450  N   LEU A  29       8.706  -4.601  -5.194  1.00  0.00           N  
ATOM    451  CA  LEU A  29       7.979  -5.040  -3.968  1.00  0.00           C  
ATOM    452  C   LEU A  29       7.020  -6.176  -4.336  1.00  0.00           C  
ATOM    453  O   LEU A  29       6.741  -7.052  -3.546  1.00  0.00           O  
ATOM    454  CB  LEU A  29       7.176  -3.871  -3.395  1.00  0.00           C  
ATOM    455  CG  LEU A  29       8.064  -3.063  -2.450  1.00  0.00           C  
ATOM    456  CD1 LEU A  29       7.373  -1.745  -2.097  1.00  0.00           C  
ATOM    457  CD2 LEU A  29       8.315  -3.868  -1.172  1.00  0.00           C  
ATOM    458  H   LEU A  29       8.790  -3.648  -5.404  1.00  0.00           H  
ATOM    459  HA  LEU A  29       8.689  -5.385  -3.232  1.00  0.00           H  
ATOM    460  HB2 LEU A  29       6.836  -3.238  -4.204  1.00  0.00           H  
ATOM    461  HB3 LEU A  29       6.325  -4.250  -2.848  1.00  0.00           H  
ATOM    462  HG  LEU A  29       9.007  -2.855  -2.934  1.00  0.00           H  
ATOM    463 HD11 LEU A  29       6.303  -1.895  -2.075  1.00  0.00           H  
ATOM    464 HD12 LEU A  29       7.708  -1.410  -1.125  1.00  0.00           H  
ATOM    465 HD13 LEU A  29       7.617  -0.999  -2.838  1.00  0.00           H  
ATOM    466 HD21 LEU A  29       7.898  -4.859  -1.283  1.00  0.00           H  
ATOM    467 HD22 LEU A  29       9.378  -3.943  -0.996  1.00  0.00           H  
ATOM    468 HD23 LEU A  29       7.847  -3.372  -0.335  1.00  0.00           H  
ATOM    469  N   LYS A  30       6.516  -6.155  -5.536  1.00  0.00           N  
ATOM    470  CA  LYS A  30       5.457  -7.125  -5.940  1.00  0.00           C  
ATOM    471  C   LYS A  30       6.056  -8.521  -6.094  1.00  0.00           C  
ATOM    472  O   LYS A  30       6.098  -9.294  -5.164  1.00  0.00           O  
ATOM    473  CB  LYS A  30       4.882  -6.682  -7.278  1.00  0.00           C  
ATOM    474  CG  LYS A  30       4.189  -5.327  -7.099  1.00  0.00           C  
ATOM    475  CD  LYS A  30       3.594  -4.843  -8.428  1.00  0.00           C  
ATOM    476  CE  LYS A  30       2.474  -5.789  -8.865  1.00  0.00           C  
ATOM    477  NZ  LYS A  30       1.389  -5.000  -9.514  1.00  0.00           N  
ATOM    478  H   LYS A  30       6.833  -5.492  -6.179  1.00  0.00           H  
ATOM    479  HA  LYS A  30       4.675  -7.143  -5.196  1.00  0.00           H  
ATOM    480  HB2 LYS A  30       5.691  -6.592  -7.989  1.00  0.00           H  
ATOM    481  HB3 LYS A  30       4.170  -7.413  -7.629  1.00  0.00           H  
ATOM    482  HG2 LYS A  30       3.401  -5.424  -6.367  1.00  0.00           H  
ATOM    483  HG3 LYS A  30       4.914  -4.613  -6.753  1.00  0.00           H  
ATOM    484  HD2 LYS A  30       3.192  -3.842  -8.303  1.00  0.00           H  
ATOM    485  HD3 LYS A  30       4.358  -4.825  -9.181  1.00  0.00           H  
ATOM    486  HE2 LYS A  30       2.869  -6.510  -9.567  1.00  0.00           H  
ATOM    487  HE3 LYS A  30       2.080  -6.304  -8.001  1.00  0.00           H  
ATOM    488  HZ1 LYS A  30       1.195  -4.149  -8.950  1.00  0.00           H  
ATOM    489  HZ2 LYS A  30       1.689  -4.717 -10.469  1.00  0.00           H  
ATOM    490  HZ3 LYS A  30       0.528  -5.580  -9.579  1.00  0.00           H  
ATOM    491  N   LYS A  31       6.505  -8.841  -7.252  1.00  0.00           N  
ATOM    492  CA  LYS A  31       6.872 -10.259  -7.533  1.00  0.00           C  
ATOM    493  C   LYS A  31       7.909 -10.698  -6.505  1.00  0.00           C  
ATOM    494  O   LYS A  31       8.079 -11.871  -6.240  1.00  0.00           O  
ATOM    495  CB  LYS A  31       7.434 -10.393  -8.947  1.00  0.00           C  
ATOM    496  CG  LYS A  31       6.300 -10.170  -9.946  1.00  0.00           C  
ATOM    497  CD  LYS A  31       6.286  -8.699 -10.359  1.00  0.00           C  
ATOM    498  CE  LYS A  31       6.149  -8.584 -11.880  1.00  0.00           C  
ATOM    499  NZ  LYS A  31       4.726  -8.796 -12.278  1.00  0.00           N  
ATOM    500  H   LYS A  31       6.600  -8.149  -7.940  1.00  0.00           H  
ATOM    501  HA  LYS A  31       5.992 -10.878  -7.437  1.00  0.00           H  
ATOM    502  HB2 LYS A  31       8.207  -9.654  -9.101  1.00  0.00           H  
ATOM    503  HB3 LYS A  31       7.845 -11.384  -9.082  1.00  0.00           H  
ATOM    504  HG2 LYS A  31       6.455 -10.793 -10.815  1.00  0.00           H  
ATOM    505  HG3 LYS A  31       5.357 -10.422  -9.482  1.00  0.00           H  
ATOM    506  HD2 LYS A  31       5.458  -8.195  -9.880  1.00  0.00           H  
ATOM    507  HD3 LYS A  31       7.212  -8.238 -10.051  1.00  0.00           H  
ATOM    508  HE2 LYS A  31       6.463  -7.602 -12.193  1.00  0.00           H  
ATOM    509  HE3 LYS A  31       6.773  -9.326 -12.356  1.00  0.00           H  
ATOM    510  HZ1 LYS A  31       4.304  -9.539 -11.681  1.00  0.00           H  
ATOM    511  HZ2 LYS A  31       4.196  -7.910 -12.155  1.00  0.00           H  
ATOM    512  HZ3 LYS A  31       4.683  -9.087 -13.278  1.00  0.00           H  
ATOM    513  N   GLU A  32       8.571  -9.758  -5.883  1.00  0.00           N  
ATOM    514  CA  GLU A  32       9.708 -10.133  -4.996  1.00  0.00           C  
ATOM    515  C   GLU A  32       9.090 -10.639  -3.691  1.00  0.00           C  
ATOM    516  O   GLU A  32       9.577 -11.564  -3.070  1.00  0.00           O  
ATOM    517  CB  GLU A  32      10.609  -8.924  -4.698  1.00  0.00           C  
ATOM    518  CG  GLU A  32      11.389  -8.517  -5.954  1.00  0.00           C  
ATOM    519  CD  GLU A  32      12.895  -8.557  -5.669  1.00  0.00           C  
ATOM    520  OE1 GLU A  32      13.311  -9.397  -4.888  1.00  0.00           O  
ATOM    521  OE2 GLU A  32      13.605  -7.744  -6.239  1.00  0.00           O  
ATOM    522  H   GLU A  32       8.293  -8.817  -5.974  1.00  0.00           H  
ATOM    523  HA  GLU A  32      10.288 -10.924  -5.455  1.00  0.00           H  
ATOM    524  HB2 GLU A  32       9.998  -8.097  -4.368  1.00  0.00           H  
ATOM    525  HB3 GLU A  32      11.307  -9.185  -3.916  1.00  0.00           H  
ATOM    526  HG2 GLU A  32      11.157  -9.196  -6.762  1.00  0.00           H  
ATOM    527  HG3 GLU A  32      11.109  -7.514  -6.239  1.00  0.00           H  
ATOM    528  N   LYS A  33       8.002 -10.032  -3.285  1.00  0.00           N  
ATOM    529  CA  LYS A  33       7.358 -10.411  -1.996  1.00  0.00           C  
ATOM    530  C   LYS A  33       5.854 -10.176  -2.064  1.00  0.00           C  
ATOM    531  O   LYS A  33       5.316  -9.742  -3.060  1.00  0.00           O  
ATOM    532  CB  LYS A  33       7.893  -9.549  -0.872  1.00  0.00           C  
ATOM    533  CG  LYS A  33       8.492  -8.305  -1.478  1.00  0.00           C  
ATOM    534  CD  LYS A  33       9.262  -7.549  -0.405  1.00  0.00           C  
ATOM    535  CE  LYS A  33      10.697  -8.067  -0.359  1.00  0.00           C  
ATOM    536  NZ  LYS A  33      11.374  -7.514   0.843  1.00  0.00           N  
ATOM    537  H   LYS A  33       7.609  -9.328  -3.838  1.00  0.00           H  
ATOM    538  HA  LYS A  33       7.565 -11.438  -1.785  1.00  0.00           H  
ATOM    539  HB2 LYS A  33       7.081  -9.276  -0.210  1.00  0.00           H  
ATOM    540  HB3 LYS A  33       8.647 -10.088  -0.324  1.00  0.00           H  
ATOM    541  HG2 LYS A  33       9.155  -8.601  -2.275  1.00  0.00           H  
ATOM    542  HG3 LYS A  33       7.705  -7.679  -1.867  1.00  0.00           H  
ATOM    543  HD2 LYS A  33       9.263  -6.495  -0.637  1.00  0.00           H  
ATOM    544  HD3 LYS A  33       8.793  -7.710   0.551  1.00  0.00           H  
ATOM    545  HE2 LYS A  33      10.688  -9.147  -0.305  1.00  0.00           H  
ATOM    546  HE3 LYS A  33      11.224  -7.756  -1.248  1.00  0.00           H  
ATOM    547  HZ1 LYS A  33      10.792  -6.752   1.245  1.00  0.00           H  
ATOM    548  HZ2 LYS A  33      11.493  -8.268   1.550  1.00  0.00           H  
ATOM    549  HZ3 LYS A  33      12.302  -7.136   0.577  1.00  0.00           H  
ATOM    550  N   GLY A  34       5.172 -10.435  -0.989  1.00  0.00           N  
ATOM    551  CA  GLY A  34       3.694 -10.317  -0.998  1.00  0.00           C  
ATOM    552  C   GLY A  34       3.083 -11.496  -1.747  1.00  0.00           C  
ATOM    553  O   GLY A  34       1.880 -11.642  -1.801  1.00  0.00           O  
ATOM    554  H   GLY A  34       5.637 -10.694  -0.169  1.00  0.00           H  
ATOM    555  HA2 GLY A  34       3.334 -10.312   0.023  1.00  0.00           H  
ATOM    556  HA3 GLY A  34       3.413  -9.397  -1.486  1.00  0.00           H  
ATOM    557  N   LEU A  35       3.884 -12.352  -2.325  1.00  0.00           N  
ATOM    558  CA  LEU A  35       3.301 -13.412  -3.184  1.00  0.00           C  
ATOM    559  C   LEU A  35       2.781 -14.552  -2.294  1.00  0.00           C  
ATOM    560  O   LEU A  35       1.929 -15.321  -2.696  1.00  0.00           O  
ATOM    561  CB  LEU A  35       4.350 -13.926  -4.167  1.00  0.00           C  
ATOM    562  CG  LEU A  35       5.197 -14.945  -3.452  1.00  0.00           C  
ATOM    563  CD1 LEU A  35       4.748 -16.356  -3.831  1.00  0.00           C  
ATOM    564  CD2 LEU A  35       6.669 -14.745  -3.822  1.00  0.00           C  
ATOM    565  H   LEU A  35       4.854 -12.296  -2.193  1.00  0.00           H  
ATOM    566  HA  LEU A  35       2.484 -13.007  -3.731  1.00  0.00           H  
ATOM    567  HB2 LEU A  35       3.859 -14.374  -5.022  1.00  0.00           H  
ATOM    568  HB3 LEU A  35       4.973 -13.107  -4.493  1.00  0.00           H  
ATOM    569  HG  LEU A  35       5.060 -14.796  -2.396  1.00  0.00           H  
ATOM    570 HD11 LEU A  35       4.284 -16.340  -4.808  1.00  0.00           H  
ATOM    571 HD12 LEU A  35       5.608 -17.014  -3.842  1.00  0.00           H  
ATOM    572 HD13 LEU A  35       4.032 -16.705  -3.102  1.00  0.00           H  
ATOM    573 HD21 LEU A  35       6.739 -14.412  -4.850  1.00  0.00           H  
ATOM    574 HD22 LEU A  35       7.103 -14.000  -3.173  1.00  0.00           H  
ATOM    575 HD23 LEU A  35       7.203 -15.679  -3.710  1.00  0.00           H  
ATOM    576  N   PHE A  36       3.263 -14.653  -1.077  1.00  0.00           N  
ATOM    577  CA  PHE A  36       2.753 -15.722  -0.160  1.00  0.00           C  
ATOM    578  C   PHE A  36       1.712 -15.120   0.792  1.00  0.00           C  
ATOM    579  O   PHE A  36       1.937 -14.022   1.271  1.00  0.00           O  
ATOM    580  CB  PHE A  36       3.905 -16.300   0.668  1.00  0.00           C  
ATOM    581  CG  PHE A  36       3.966 -17.796   0.497  1.00  0.00           C  
ATOM    582  CD1 PHE A  36       3.096 -18.626   1.217  1.00  0.00           C  
ATOM    583  CD2 PHE A  36       4.904 -18.352  -0.373  1.00  0.00           C  
ATOM    584  CE1 PHE A  36       3.170 -20.015   1.061  1.00  0.00           C  
ATOM    585  CE2 PHE A  36       4.984 -19.737  -0.527  1.00  0.00           C  
ATOM    586  CZ  PHE A  36       4.118 -20.569   0.190  1.00  0.00           C  
ATOM    587  OXT PHE A  36       0.709 -15.773   1.030  1.00  0.00           O  
ATOM    588  H   PHE A  36       3.944 -14.026  -0.763  1.00  0.00           H  
ATOM    589  HA  PHE A  36       2.297 -16.507  -0.742  1.00  0.00           H  
ATOM    590  HB2 PHE A  36       4.837 -15.872   0.330  1.00  0.00           H  
ATOM    591  HB3 PHE A  36       3.755 -16.064   1.715  1.00  0.00           H  
ATOM    592  HD1 PHE A  36       2.369 -18.198   1.893  1.00  0.00           H  
ATOM    593  HD2 PHE A  36       5.566 -17.703  -0.920  1.00  0.00           H  
ATOM    594  HE1 PHE A  36       2.501 -20.658   1.618  1.00  0.00           H  
ATOM    595  HE2 PHE A  36       5.712 -20.165  -1.199  1.00  0.00           H  
ATOM    596  HZ  PHE A  36       4.185 -21.639   0.073  1.00  0.00           H  
TER     597      PHE A  36
ENDMDL
REMARK   1 CREATED WITH OPENMM 7.7, 2023-01-23
MODEL outputorigrandAcc_test_H1kn_contstop5000_0.616_10_pre1000/testannealOld162.pdb
ATOM      1  N   MET A   1      -1.112 -10.665  -6.899  1.00  0.00           N  
ATOM      2  CA  MET A   1      -1.662  -9.330  -6.522  1.00  0.00           C  
ATOM      3  C   MET A   1      -2.355  -9.433  -5.162  1.00  0.00           C  
ATOM      4  O   MET A   1      -3.075 -10.375  -4.887  1.00  0.00           O  
ATOM      5  CB  MET A   1      -2.656  -8.860  -7.589  1.00  0.00           C  
ATOM      6  CG  MET A   1      -1.933  -7.951  -8.589  1.00  0.00           C  
ATOM      7  SD  MET A   1      -2.304  -8.492 -10.281  1.00  0.00           S  
ATOM      8  CE  MET A   1      -2.823  -6.884 -10.931  1.00  0.00           C  
ATOM      9  H   MET A   1      -1.594 -11.407  -6.350  1.00  0.00           H  
ATOM     10  H2  MET A   1      -1.266 -10.829  -7.916  1.00  0.00           H  
ATOM     11  H3  MET A   1      -0.093 -10.691  -6.693  1.00  0.00           H  
ATOM     12  HA  MET A   1      -0.852  -8.619  -6.451  1.00  0.00           H  
ATOM     13  HB2 MET A   1      -3.064  -9.716  -8.106  1.00  0.00           H  
ATOM     14  HB3 MET A   1      -3.455  -8.308  -7.118  1.00  0.00           H  
ATOM     15  HG2 MET A   1      -2.263  -6.933  -8.457  1.00  0.00           H  
ATOM     16  HG3 MET A   1      -0.868  -8.006  -8.415  1.00  0.00           H  
ATOM     17  HE1 MET A   1      -2.222  -6.104 -10.488  1.00  0.00           H  
ATOM     18  HE2 MET A   1      -2.693  -6.871 -12.004  1.00  0.00           H  
ATOM     19  HE3 MET A   1      -3.862  -6.719 -10.687  1.00  0.00           H  
ATOM     20  N   LEU A   2      -2.127  -8.477  -4.304  1.00  0.00           N  
ATOM     21  CA  LEU A   2      -2.626  -8.580  -2.906  1.00  0.00           C  
ATOM     22  C   LEU A   2      -4.151  -8.643  -2.887  1.00  0.00           C  
ATOM     23  O   LEU A   2      -4.825  -7.637  -2.983  1.00  0.00           O  
ATOM     24  CB  LEU A   2      -2.158  -7.361  -2.115  1.00  0.00           C  
ATOM     25  CG  LEU A   2      -1.039  -7.786  -1.168  1.00  0.00           C  
ATOM     26  CD1 LEU A   2       0.252  -7.986  -1.963  1.00  0.00           C  
ATOM     27  CD2 LEU A   2      -0.826  -6.705  -0.106  1.00  0.00           C  
ATOM     28  H   LEU A   2      -1.610  -7.691  -4.575  1.00  0.00           H  
ATOM     29  HA  LEU A   2      -2.229  -9.472  -2.451  1.00  0.00           H  
ATOM     30  HB2 LEU A   2      -1.789  -6.606  -2.797  1.00  0.00           H  
ATOM     31  HB3 LEU A   2      -2.980  -6.958  -1.543  1.00  0.00           H  
ATOM     32  HG  LEU A   2      -1.313  -8.714  -0.690  1.00  0.00           H  
ATOM     33 HD11 LEU A   2       0.055  -8.616  -2.816  1.00  0.00           H  
ATOM     34 HD12 LEU A   2       0.620  -7.030  -2.300  1.00  0.00           H  
ATOM     35 HD13 LEU A   2       0.993  -8.455  -1.331  1.00  0.00           H  
ATOM     36 HD21 LEU A   2      -1.517  -5.892  -0.274  1.00  0.00           H  
ATOM     37 HD22 LEU A   2      -0.996  -7.124   0.873  1.00  0.00           H  
ATOM     38 HD23 LEU A   2       0.185  -6.336  -0.169  1.00  0.00           H  
ATOM     39  N   SER A   3      -4.700  -9.816  -2.743  1.00  0.00           N  
ATOM     40  CA  SER A   3      -6.176  -9.930  -2.623  1.00  0.00           C  
ATOM     41  C   SER A   3      -6.620  -9.085  -1.431  1.00  0.00           C  
ATOM     42  O   SER A   3      -5.832  -8.780  -0.561  1.00  0.00           O  
ATOM     43  CB  SER A   3      -6.560 -11.392  -2.392  1.00  0.00           C  
ATOM     44  OG  SER A   3      -5.438 -12.093  -1.873  1.00  0.00           O  
ATOM     45  H   SER A   3      -4.141 -10.619  -2.696  1.00  0.00           H  
ATOM     46  HA  SER A   3      -6.647  -9.564  -3.524  1.00  0.00           H  
ATOM     47  HB2 SER A   3      -7.376 -11.446  -1.683  1.00  0.00           H  
ATOM     48  HB3 SER A   3      -6.869 -11.836  -3.330  1.00  0.00           H  
ATOM     49  HG  SER A   3      -5.712 -12.992  -1.681  1.00  0.00           H  
ATOM     50  N   ASP A   4      -7.862  -8.698  -1.378  1.00  0.00           N  
ATOM     51  CA  ASP A   4      -8.317  -7.802  -0.275  1.00  0.00           C  
ATOM     52  C   ASP A   4      -7.743  -8.279   1.066  1.00  0.00           C  
ATOM     53  O   ASP A   4      -6.871  -7.654   1.634  1.00  0.00           O  
ATOM     54  CB  ASP A   4      -9.846  -7.819  -0.212  1.00  0.00           C  
ATOM     55  CG  ASP A   4     -10.407  -6.847  -1.253  1.00  0.00           C  
ATOM     56  OD1 ASP A   4      -9.848  -6.783  -2.335  1.00  0.00           O  
ATOM     57  OD2 ASP A   4     -11.385  -6.184  -0.949  1.00  0.00           O  
ATOM     58  H   ASP A   4      -8.495  -8.987  -2.068  1.00  0.00           H  
ATOM     59  HA  ASP A   4      -7.978  -6.795  -0.470  1.00  0.00           H  
ATOM     60  HB2 ASP A   4     -10.205  -8.816  -0.421  1.00  0.00           H  
ATOM     61  HB3 ASP A   4     -10.172  -7.518   0.772  1.00  0.00           H  
ATOM     62  N   GLU A   5      -8.236  -9.374   1.577  1.00  0.00           N  
ATOM     63  CA  GLU A   5      -7.784  -9.863   2.919  1.00  0.00           C  
ATOM     64  C   GLU A   5      -6.359  -9.382   3.230  1.00  0.00           C  
ATOM     65  O   GLU A   5      -6.137  -8.659   4.181  1.00  0.00           O  
ATOM     66  CB  GLU A   5      -7.803 -11.395   2.946  1.00  0.00           C  
ATOM     67  CG  GLU A   5      -9.214 -11.905   2.668  1.00  0.00           C  
ATOM     68  CD  GLU A   5      -9.545 -13.030   3.653  1.00  0.00           C  
ATOM     69  OE1 GLU A   5      -8.680 -13.377   4.442  1.00  0.00           O  
ATOM     70  OE2 GLU A   5     -10.656 -13.526   3.600  1.00  0.00           O  
ATOM     71  H   GLU A   5      -8.916  -9.876   1.082  1.00  0.00           H  
ATOM     72  HA  GLU A   5      -8.455  -9.486   3.675  1.00  0.00           H  
ATOM     73  HB2 GLU A   5      -7.136 -11.775   2.191  1.00  0.00           H  
ATOM     74  HB3 GLU A   5      -7.482 -11.743   3.914  1.00  0.00           H  
ATOM     75  HG2 GLU A   5      -9.924 -11.097   2.784  1.00  0.00           H  
ATOM     76  HG3 GLU A   5      -9.260 -12.289   1.661  1.00  0.00           H  
ATOM     77  N   ASP A   6      -5.388  -9.790   2.455  1.00  0.00           N  
ATOM     78  CA  ASP A   6      -3.976  -9.419   2.777  1.00  0.00           C  
ATOM     79  C   ASP A   6      -3.854  -7.897   2.872  1.00  0.00           C  
ATOM     80  O   ASP A   6      -3.514  -7.360   3.905  1.00  0.00           O  
ATOM     81  CB  ASP A   6      -3.048  -9.946   1.679  1.00  0.00           C  
ATOM     82  CG  ASP A   6      -2.628 -11.380   2.008  1.00  0.00           C  
ATOM     83  OD1 ASP A   6      -3.508 -12.214   2.159  1.00  0.00           O  
ATOM     84  OD2 ASP A   6      -1.436 -11.621   2.104  1.00  0.00           O  
ATOM     85  H   ASP A   6      -5.583 -10.351   1.674  1.00  0.00           H  
ATOM     86  HA  ASP A   6      -3.696  -9.855   3.727  1.00  0.00           H  
ATOM     87  HB2 ASP A   6      -3.568  -9.932   0.732  1.00  0.00           H  
ATOM     88  HB3 ASP A   6      -2.170  -9.322   1.616  1.00  0.00           H  
ATOM     89  N   PHE A   7      -4.148  -7.195   1.814  1.00  0.00           N  
ATOM     90  CA  PHE A   7      -3.952  -5.719   1.828  1.00  0.00           C  
ATOM     91  C   PHE A   7      -4.589  -5.165   3.085  1.00  0.00           C  
ATOM     92  O   PHE A   7      -3.944  -4.569   3.923  1.00  0.00           O  
ATOM     93  CB  PHE A   7      -4.672  -5.118   0.631  1.00  0.00           C  
ATOM     94  CG  PHE A   7      -4.169  -3.717   0.397  1.00  0.00           C  
ATOM     95  CD1 PHE A   7      -3.051  -3.486  -0.415  1.00  0.00           C  
ATOM     96  CD2 PHE A   7      -4.821  -2.646   1.015  1.00  0.00           C  
ATOM     97  CE1 PHE A   7      -2.592  -2.178  -0.607  1.00  0.00           C  
ATOM     98  CE2 PHE A   7      -4.357  -1.343   0.822  1.00  0.00           C  
ATOM     99  CZ  PHE A   7      -3.244  -1.112   0.014  1.00  0.00           C  
ATOM    100  H   PHE A   7      -4.517  -7.632   1.021  1.00  0.00           H  
ATOM    101  HA  PHE A   7      -2.903  -5.472   1.801  1.00  0.00           H  
ATOM    102  HB2 PHE A   7      -4.496  -5.727  -0.232  1.00  0.00           H  
ATOM    103  HB3 PHE A   7      -5.733  -5.084   0.833  1.00  0.00           H  
ATOM    104  HD1 PHE A   7      -2.547  -4.311  -0.894  1.00  0.00           H  
ATOM    105  HD2 PHE A   7      -5.683  -2.824   1.638  1.00  0.00           H  
ATOM    106  HE1 PHE A   7      -1.728  -1.990  -1.223  1.00  0.00           H  
ATOM    107  HE2 PHE A   7      -4.858  -0.517   1.300  1.00  0.00           H  
ATOM    108  HZ  PHE A   7      -2.885  -0.112  -0.132  1.00  0.00           H  
ATOM    109  N   LYS A   8      -5.862  -5.358   3.192  1.00  0.00           N  
ATOM    110  CA  LYS A   8      -6.642  -4.734   4.299  1.00  0.00           C  
ATOM    111  C   LYS A   8      -5.801  -4.691   5.582  1.00  0.00           C  
ATOM    112  O   LYS A   8      -5.512  -3.633   6.108  1.00  0.00           O  
ATOM    113  CB  LYS A   8      -7.918  -5.544   4.552  1.00  0.00           C  
ATOM    114  CG  LYS A   8      -9.079  -4.579   4.800  1.00  0.00           C  
ATOM    115  CD  LYS A   8     -10.374  -5.146   4.206  1.00  0.00           C  
ATOM    116  CE  LYS A   8     -11.352  -3.999   3.935  1.00  0.00           C  
ATOM    117  NZ  LYS A   8     -12.370  -3.932   5.022  1.00  0.00           N  
ATOM    118  H   LYS A   8      -6.314  -5.917   2.520  1.00  0.00           H  
ATOM    119  HA  LYS A   8      -6.911  -3.726   4.017  1.00  0.00           H  
ATOM    120  HB2 LYS A   8      -8.133  -6.159   3.688  1.00  0.00           H  
ATOM    121  HB3 LYS A   8      -7.780  -6.171   5.418  1.00  0.00           H  
ATOM    122  HG2 LYS A   8      -9.203  -4.434   5.862  1.00  0.00           H  
ATOM    123  HG3 LYS A   8      -8.859  -3.630   4.335  1.00  0.00           H  
ATOM    124  HD2 LYS A   8     -10.155  -5.658   3.281  1.00  0.00           H  
ATOM    125  HD3 LYS A   8     -10.818  -5.842   4.902  1.00  0.00           H  
ATOM    126  HE2 LYS A   8     -10.811  -3.066   3.897  1.00  0.00           H  
ATOM    127  HE3 LYS A   8     -11.846  -4.166   2.991  1.00  0.00           H  
ATOM    128  HZ1 LYS A   8     -12.022  -4.442   5.859  1.00  0.00           H  
ATOM    129  HZ2 LYS A   8     -12.544  -2.939   5.271  1.00  0.00           H  
ATOM    130  HZ3 LYS A   8     -13.255  -4.370   4.698  1.00  0.00           H  
ATOM    131  N   ALA A   9      -5.412  -5.829   6.098  1.00  0.00           N  
ATOM    132  CA  ALA A   9      -4.748  -5.861   7.437  1.00  0.00           C  
ATOM    133  C   ALA A   9      -3.264  -5.510   7.296  1.00  0.00           C  
ATOM    134  O   ALA A   9      -2.432  -5.992   8.038  1.00  0.00           O  
ATOM    135  CB  ALA A   9      -4.876  -7.265   8.034  1.00  0.00           C  
ATOM    136  H   ALA A   9      -5.558  -6.666   5.606  1.00  0.00           H  
ATOM    137  HA  ALA A   9      -5.226  -5.147   8.093  1.00  0.00           H  
ATOM    138  HB1 ALA A   9      -5.736  -7.759   7.609  1.00  0.00           H  
ATOM    139  HB2 ALA A   9      -3.987  -7.834   7.807  1.00  0.00           H  
ATOM    140  HB3 ALA A   9      -4.995  -7.192   9.106  1.00  0.00           H  
ATOM    141  N   VAL A  10      -2.925  -4.679   6.351  1.00  0.00           N  
ATOM    142  CA  VAL A  10      -1.507  -4.262   6.206  1.00  0.00           C  
ATOM    143  C   VAL A  10      -1.441  -2.811   5.715  1.00  0.00           C  
ATOM    144  O   VAL A  10      -1.234  -1.898   6.489  1.00  0.00           O  
ATOM    145  CB  VAL A  10      -0.819  -5.186   5.205  1.00  0.00           C  
ATOM    146  CG1 VAL A  10       0.597  -4.682   4.931  1.00  0.00           C  
ATOM    147  CG2 VAL A  10      -0.756  -6.601   5.795  1.00  0.00           C  
ATOM    148  H   VAL A  10      -3.598  -4.337   5.734  1.00  0.00           H  
ATOM    149  HA  VAL A  10      -1.011  -4.338   7.162  1.00  0.00           H  
ATOM    150  HB  VAL A  10      -1.382  -5.202   4.284  1.00  0.00           H  
ATOM    151 HG11 VAL A  10       0.614  -3.603   4.979  1.00  0.00           H  
ATOM    152 HG12 VAL A  10       1.265  -5.087   5.674  1.00  0.00           H  
ATOM    153 HG13 VAL A  10       0.911  -5.006   3.950  1.00  0.00           H  
ATOM    154 HG21 VAL A  10      -1.675  -6.813   6.319  1.00  0.00           H  
ATOM    155 HG22 VAL A  10      -0.620  -7.318   5.001  1.00  0.00           H  
ATOM    156 HG23 VAL A  10       0.073  -6.664   6.485  1.00  0.00           H  
ATOM    157  N   PHE A  11      -1.607  -2.224   4.305  1.00  0.00           N  
ATOM    158  CA  PHE A  11      -1.383  -0.757   4.441  1.00  0.00           C  
ATOM    159  C   PHE A  11      -2.683  -0.086   4.877  1.00  0.00           C  
ATOM    160  O   PHE A  11      -2.850   0.315   6.010  1.00  0.00           O  
ATOM    161  CB  PHE A  11      -0.985  -0.157   3.095  1.00  0.00           C  
ATOM    162  CG  PHE A  11       0.322  -0.730   2.621  1.00  0.00           C  
ATOM    163  CD1 PHE A  11       1.528  -0.148   3.020  1.00  0.00           C  
ATOM    164  CD2 PHE A  11       0.325  -1.822   1.752  1.00  0.00           C  
ATOM    165  CE1 PHE A  11       2.740  -0.663   2.551  1.00  0.00           C  
ATOM    166  CE2 PHE A  11       1.533  -2.334   1.275  1.00  0.00           C  
ATOM    167  CZ  PHE A  11       2.743  -1.756   1.674  1.00  0.00           C  
ATOM    168  H   PHE A  11      -1.826  -2.611   3.433  1.00  0.00           H  
ATOM    169  HA  PHE A  11      -0.604  -0.567   5.166  1.00  0.00           H  
ATOM    170  HB2 PHE A  11      -1.753  -0.375   2.368  1.00  0.00           H  
ATOM    171  HB3 PHE A  11      -0.886   0.914   3.200  1.00  0.00           H  
ATOM    172  HD1 PHE A  11       1.525   0.694   3.695  1.00  0.00           H  
ATOM    173  HD2 PHE A  11      -0.609  -2.271   1.448  1.00  0.00           H  
ATOM    174  HE1 PHE A  11       3.670  -0.216   2.861  1.00  0.00           H  
ATOM    175  HE2 PHE A  11       1.533  -3.176   0.601  1.00  0.00           H  
ATOM    176  HZ  PHE A  11       3.676  -2.149   1.298  1.00  0.00           H  
ATOM    177  N   GLY A  12      -3.601   0.044   3.958  1.00  0.00           N  
ATOM    178  CA  GLY A  12      -4.874   0.759   4.242  1.00  0.00           C  
ATOM    179  C   GLY A  12      -5.333   1.437   2.951  1.00  0.00           C  
ATOM    180  O   GLY A  12      -6.456   1.274   2.514  1.00  0.00           O  
ATOM    181  H   GLY A  12      -3.442  -0.324   3.064  1.00  0.00           H  
ATOM    182  HA2 GLY A  12      -5.623   0.050   4.573  1.00  0.00           H  
ATOM    183  HA3 GLY A  12      -4.711   1.505   5.003  1.00  0.00           H  
ATOM    184  N   MET A  13      -4.461   2.184   2.330  1.00  0.00           N  
ATOM    185  CA  MET A  13      -4.840   2.891   1.075  1.00  0.00           C  
ATOM    186  C   MET A  13      -4.490   1.998  -0.122  1.00  0.00           C  
ATOM    187  O   MET A  13      -4.870   0.845  -0.175  1.00  0.00           O  
ATOM    188  CB  MET A  13      -4.072   4.213   0.988  1.00  0.00           C  
ATOM    189  CG  MET A  13      -4.301   5.009   2.277  1.00  0.00           C  
ATOM    190  SD  MET A  13      -4.456   6.768   1.884  1.00  0.00           S  
ATOM    191  CE  MET A  13      -3.438   7.392   3.243  1.00  0.00           C  
ATOM    192  H   MET A  13      -3.552   2.270   2.683  1.00  0.00           H  
ATOM    193  HA  MET A  13      -5.902   3.089   1.078  1.00  0.00           H  
ATOM    194  HB2 MET A  13      -3.013   4.012   0.864  1.00  0.00           H  
ATOM    195  HB3 MET A  13      -4.434   4.785   0.146  1.00  0.00           H  
ATOM    196  HG2 MET A  13      -5.208   4.666   2.753  1.00  0.00           H  
ATOM    197  HG3 MET A  13      -3.467   4.859   2.947  1.00  0.00           H  
ATOM    198  HE1 MET A  13      -2.635   6.694   3.440  1.00  0.00           H  
ATOM    199  HE2 MET A  13      -3.024   8.355   2.974  1.00  0.00           H  
ATOM    200  HE3 MET A  13      -4.042   7.500   4.128  1.00  0.00           H  
ATOM    201  N   THR A  14      -3.758   2.511  -1.075  1.00  0.00           N  
ATOM    202  CA  THR A  14      -3.510   1.734  -2.324  1.00  0.00           C  
ATOM    203  C   THR A  14      -2.044   1.880  -2.708  1.00  0.00           C  
ATOM    204  O   THR A  14      -1.399   2.836  -2.335  1.00  0.00           O  
ATOM    205  CB  THR A  14      -4.389   2.277  -3.456  1.00  0.00           C  
ATOM    206  OG1 THR A  14      -5.238   3.298  -2.953  1.00  0.00           O  
ATOM    207  CG2 THR A  14      -5.241   1.147  -4.033  1.00  0.00           C  
ATOM    208  H   THR A  14      -3.362   3.399  -0.966  1.00  0.00           H  
ATOM    209  HA  THR A  14      -3.730   0.699  -2.156  1.00  0.00           H  
ATOM    210  HB  THR A  14      -3.762   2.681  -4.235  1.00  0.00           H  
ATOM    211  HG1 THR A  14      -6.034   3.314  -3.490  1.00  0.00           H  
ATOM    212 HG21 THR A  14      -5.179   0.283  -3.387  1.00  0.00           H  
ATOM    213 HG22 THR A  14      -6.268   1.472  -4.101  1.00  0.00           H  
ATOM    214 HG23 THR A  14      -4.880   0.888  -5.016  1.00  0.00           H  
ATOM    215  N   ARG A  15      -1.502   0.960  -3.456  1.00  0.00           N  
ATOM    216  CA  ARG A  15      -0.125   1.144  -3.938  1.00  0.00           C  
ATOM    217  C   ARG A  15      -0.169   2.194  -5.049  1.00  0.00           C  
ATOM    218  O   ARG A  15       0.634   3.105  -5.091  1.00  0.00           O  
ATOM    219  CB  ARG A  15       0.397  -0.192  -4.462  1.00  0.00           C  
ATOM    220  CG  ARG A  15       1.651  -0.589  -3.673  1.00  0.00           C  
ATOM    221  CD  ARG A  15       2.655  -1.287  -4.593  1.00  0.00           C  
ATOM    222  NE  ARG A  15       1.930  -1.974  -5.708  1.00  0.00           N  
ATOM    223  CZ  ARG A  15       0.927  -2.777  -5.470  1.00  0.00           C  
ATOM    224  NH1 ARG A  15       0.659  -3.163  -4.253  1.00  0.00           N  
ATOM    225  NH2 ARG A  15       0.227  -3.249  -6.465  1.00  0.00           N  
ATOM    226  H   ARG A  15      -1.999   0.159  -3.710  1.00  0.00           H  
ATOM    227  HA  ARG A  15       0.501   1.492  -3.130  1.00  0.00           H  
ATOM    228  HB2 ARG A  15      -0.365  -0.948  -4.331  1.00  0.00           H  
ATOM    229  HB3 ARG A  15       0.633  -0.101  -5.502  1.00  0.00           H  
ATOM    230  HG2 ARG A  15       2.104   0.299  -3.253  1.00  0.00           H  
ATOM    231  HG3 ARG A  15       1.372  -1.253  -2.870  1.00  0.00           H  
ATOM    232  HD2 ARG A  15       3.310  -0.553  -5.025  1.00  0.00           H  
ATOM    233  HD3 ARG A  15       3.243  -1.993  -4.013  1.00  0.00           H  
ATOM    234  HE  ARG A  15       2.178  -1.777  -6.635  1.00  0.00           H  
ATOM    235 HH11 ARG A  15       1.223  -2.853  -3.492  1.00  0.00           H  
ATOM    236 HH12 ARG A  15      -0.116  -3.770  -4.082  1.00  0.00           H  
ATOM    237 HH21 ARG A  15       0.459  -2.995  -7.403  1.00  0.00           H  
ATOM    238 HH22 ARG A  15      -0.540  -3.865  -6.288  1.00  0.00           H  
ATOM    239  N   SER A  16      -1.135   2.100  -5.925  1.00  0.00           N  
ATOM    240  CA  SER A  16      -1.113   2.951  -7.146  1.00  0.00           C  
ATOM    241  C   SER A  16      -0.748   4.375  -6.730  1.00  0.00           C  
ATOM    242  O   SER A  16       0.172   4.970  -7.255  1.00  0.00           O  
ATOM    243  CB  SER A  16      -2.495   2.945  -7.803  1.00  0.00           C  
ATOM    244  OG  SER A  16      -2.370   2.519  -9.153  1.00  0.00           O  
ATOM    245  H   SER A  16      -1.885   1.489  -5.765  1.00  0.00           H  
ATOM    246  HA  SER A  16      -0.377   2.573  -7.840  1.00  0.00           H  
ATOM    247  HB2 SER A  16      -3.144   2.266  -7.276  1.00  0.00           H  
ATOM    248  HB3 SER A  16      -2.914   3.942  -7.765  1.00  0.00           H  
ATOM    249  HG  SER A  16      -3.217   2.657  -9.585  1.00  0.00           H  
ATOM    250  N   ALA A  17      -1.449   4.923  -5.770  1.00  0.00           N  
ATOM    251  CA  ALA A  17      -1.090   6.279  -5.273  1.00  0.00           C  
ATOM    252  C   ALA A  17       0.277   6.193  -4.598  1.00  0.00           C  
ATOM    253  O   ALA A  17       1.132   7.037  -4.782  1.00  0.00           O  
ATOM    254  CB  ALA A  17      -2.134   6.755  -4.260  1.00  0.00           C  
ATOM    255  H   ALA A  17      -2.199   4.434  -5.370  1.00  0.00           H  
ATOM    256  HA  ALA A  17      -1.044   6.971  -6.102  1.00  0.00           H  
ATOM    257  HB1 ALA A  17      -2.898   5.999  -4.147  1.00  0.00           H  
ATOM    258  HB2 ALA A  17      -1.657   6.929  -3.307  1.00  0.00           H  
ATOM    259  HB3 ALA A  17      -2.584   7.673  -4.608  1.00  0.00           H  
ATOM    260  N   PHE A  18       0.489   5.167  -3.817  1.00  0.00           N  
ATOM    261  CA  PHE A  18       1.796   5.002  -3.118  1.00  0.00           C  
ATOM    262  C   PHE A  18       2.928   4.979  -4.143  1.00  0.00           C  
ATOM    263  O   PHE A  18       4.090   5.086  -3.804  1.00  0.00           O  
ATOM    264  CB  PHE A  18       1.778   3.681  -2.357  1.00  0.00           C  
ATOM    265  CG  PHE A  18       3.162   3.339  -1.864  1.00  0.00           C  
ATOM    266  CD1 PHE A  18       3.817   4.186  -0.963  1.00  0.00           C  
ATOM    267  CD2 PHE A  18       3.788   2.167  -2.305  1.00  0.00           C  
ATOM    268  CE1 PHE A  18       5.098   3.860  -0.502  1.00  0.00           C  
ATOM    269  CE2 PHE A  18       5.069   1.842  -1.846  1.00  0.00           C  
ATOM    270  CZ  PHE A  18       5.725   2.690  -0.945  1.00  0.00           C  
ATOM    271  H   PHE A  18      -0.219   4.493  -3.694  1.00  0.00           H  
ATOM    272  HA  PHE A  18       1.947   5.817  -2.428  1.00  0.00           H  
ATOM    273  HB2 PHE A  18       1.114   3.773  -1.519  1.00  0.00           H  
ATOM    274  HB3 PHE A  18       1.426   2.896  -3.010  1.00  0.00           H  
ATOM    275  HD1 PHE A  18       3.335   5.090  -0.623  1.00  0.00           H  
ATOM    276  HD2 PHE A  18       3.282   1.513  -3.001  1.00  0.00           H  
ATOM    277  HE1 PHE A  18       5.604   4.513   0.194  1.00  0.00           H  
ATOM    278  HE2 PHE A  18       5.551   0.937  -2.186  1.00  0.00           H  
ATOM    279  HZ  PHE A  18       6.712   2.439  -0.589  1.00  0.00           H  
ATOM    280  N   ALA A  19       2.600   4.828  -5.391  1.00  0.00           N  
ATOM    281  CA  ALA A  19       3.658   4.623  -6.421  1.00  0.00           C  
ATOM    282  C   ALA A  19       4.249   5.975  -6.838  1.00  0.00           C  
ATOM    283  O   ALA A  19       4.561   6.194  -7.992  1.00  0.00           O  
ATOM    284  CB  ALA A  19       3.050   3.936  -7.645  1.00  0.00           C  
ATOM    285  H   ALA A  19       1.655   4.845  -5.651  1.00  0.00           H  
ATOM    286  HA  ALA A  19       4.441   4.000  -6.013  1.00  0.00           H  
ATOM    287  HB1 ALA A  19       2.033   4.271  -7.778  1.00  0.00           H  
ATOM    288  HB2 ALA A  19       3.629   4.184  -8.522  1.00  0.00           H  
ATOM    289  HB3 ALA A  19       3.060   2.866  -7.497  1.00  0.00           H  
ATOM    290  N   ASN A  20       4.414   6.882  -5.911  1.00  0.00           N  
ATOM    291  CA  ASN A  20       5.054   8.187  -6.250  1.00  0.00           C  
ATOM    292  C   ASN A  20       6.510   8.165  -5.780  1.00  0.00           C  
ATOM    293  O   ASN A  20       7.348   8.887  -6.280  1.00  0.00           O  
ATOM    294  CB  ASN A  20       4.305   9.329  -5.559  1.00  0.00           C  
ATOM    295  CG  ASN A  20       2.933   9.506  -6.213  1.00  0.00           C  
ATOM    296  OD1 ASN A  20       2.087   8.640  -6.116  1.00  0.00           O  
ATOM    297  ND2 ASN A  20       2.678  10.602  -6.880  1.00  0.00           N  
ATOM    298  H   ASN A  20       4.125   6.703  -4.993  1.00  0.00           H  
ATOM    299  HA  ASN A  20       5.027   8.333  -7.320  1.00  0.00           H  
ATOM    300  HB2 ASN A  20       4.178   9.096  -4.512  1.00  0.00           H  
ATOM    301  HB3 ASN A  20       4.870  10.245  -5.662  1.00  0.00           H  
ATOM    302 HD21 ASN A  20       3.367  11.301  -6.957  1.00  0.00           H  
ATOM    303 HD22 ASN A  20       1.799  10.726  -7.304  1.00  0.00           H  
ATOM    304  N   LEU A  21       6.956   7.303  -4.761  1.00  0.00           N  
ATOM    305  CA  LEU A  21       8.416   7.384  -4.471  1.00  0.00           C  
ATOM    306  C   LEU A  21       9.165   6.615  -5.568  1.00  0.00           C  
ATOM    307  O   LEU A  21       8.542   6.053  -6.449  1.00  0.00           O  
ATOM    308  CB  LEU A  21       8.697   6.759  -3.095  1.00  0.00           C  
ATOM    309  CG  LEU A  21       7.568   7.111  -2.123  1.00  0.00           C  
ATOM    310  CD1 LEU A  21       7.067   5.836  -1.439  1.00  0.00           C  
ATOM    311  CD2 LEU A  21       8.100   8.078  -1.063  1.00  0.00           C  
ATOM    312  H   LEU A  21       6.393   6.674  -4.263  1.00  0.00           H  
ATOM    313  HA  LEU A  21       8.731   8.418  -4.473  1.00  0.00           H  
ATOM    314  HB2 LEU A  21       8.767   5.687  -3.192  1.00  0.00           H  
ATOM    315  HB3 LEU A  21       9.622   7.146  -2.706  1.00  0.00           H  
ATOM    316  HG  LEU A  21       6.754   7.576  -2.663  1.00  0.00           H  
ATOM    317 HD11 LEU A  21       7.900   5.324  -0.981  1.00  0.00           H  
ATOM    318 HD12 LEU A  21       6.341   6.093  -0.682  1.00  0.00           H  
ATOM    319 HD13 LEU A  21       6.609   5.191  -2.175  1.00  0.00           H  
ATOM    320 HD21 LEU A  21       9.178   8.011  -1.026  1.00  0.00           H  
ATOM    321 HD22 LEU A  21       7.812   9.087  -1.319  1.00  0.00           H  
ATOM    322 HD23 LEU A  21       7.690   7.820  -0.098  1.00  0.00           H  
ATOM    323  N   PRO A  22      10.472   6.612  -5.499  1.00  0.00           N  
ATOM    324  CA  PRO A  22      11.303   5.954  -6.524  1.00  0.00           C  
ATOM    325  C   PRO A  22      10.937   4.472  -6.622  1.00  0.00           C  
ATOM    326  O   PRO A  22      10.563   3.855  -5.649  1.00  0.00           O  
ATOM    327  CB  PRO A  22      12.745   6.132  -6.037  1.00  0.00           C  
ATOM    328  CG  PRO A  22      12.702   7.007  -4.759  1.00  0.00           C  
ATOM    329  CD  PRO A  22      11.226   7.252  -4.409  1.00  0.00           C  
ATOM    330  HA  PRO A  22      11.177   6.438  -7.480  1.00  0.00           H  
ATOM    331  HB2 PRO A  22      13.173   5.165  -5.808  1.00  0.00           H  
ATOM    332  HB3 PRO A  22      13.332   6.626  -6.795  1.00  0.00           H  
ATOM    333  HG2 PRO A  22      13.191   6.490  -3.944  1.00  0.00           H  
ATOM    334  HG3 PRO A  22      13.192   7.951  -4.944  1.00  0.00           H  
ATOM    335  HD2 PRO A  22      10.995   6.785  -3.464  1.00  0.00           H  
ATOM    336  HD3 PRO A  22      11.013   8.309  -4.375  1.00  0.00           H  
ATOM    337  N   LEU A  23      11.032   3.899  -7.792  1.00  0.00           N  
ATOM    338  CA  LEU A  23      10.772   2.438  -7.932  1.00  0.00           C  
ATOM    339  C   LEU A  23      11.756   1.646  -7.077  1.00  0.00           C  
ATOM    340  O   LEU A  23      11.388   0.688  -6.426  1.00  0.00           O  
ATOM    341  CB  LEU A  23      10.924   2.028  -9.399  1.00  0.00           C  
ATOM    342  CG  LEU A  23       9.842   1.006  -9.757  1.00  0.00           C  
ATOM    343  CD1 LEU A  23       9.830  -0.110  -8.711  1.00  0.00           C  
ATOM    344  CD2 LEU A  23       8.478   1.696  -9.780  1.00  0.00           C  
ATOM    345  H   LEU A  23      11.267   4.433  -8.580  1.00  0.00           H  
ATOM    346  HA  LEU A  23       9.768   2.223  -7.601  1.00  0.00           H  
ATOM    347  HB2 LEU A  23      10.820   2.900 -10.029  1.00  0.00           H  
ATOM    348  HB3 LEU A  23      11.898   1.587  -9.550  1.00  0.00           H  
ATOM    349  HG  LEU A  23      10.054   0.585 -10.730  1.00  0.00           H  
ATOM    350 HD11 LEU A  23      10.800  -0.170  -8.239  1.00  0.00           H  
ATOM    351 HD12 LEU A  23       9.080   0.109  -7.965  1.00  0.00           H  
ATOM    352 HD13 LEU A  23       9.603  -1.052  -9.189  1.00  0.00           H  
ATOM    353 HD21 LEU A  23       8.484   2.529  -9.094  1.00  0.00           H  
ATOM    354 HD22 LEU A  23       8.274   2.057 -10.776  1.00  0.00           H  
ATOM    355 HD23 LEU A  23       7.713   0.994  -9.488  1.00  0.00           H  
ATOM    356  N   TRP A  24      13.001   2.031  -7.053  1.00  0.00           N  
ATOM    357  CA  TRP A  24      13.994   1.203  -6.330  1.00  0.00           C  
ATOM    358  C   TRP A  24      13.661   1.276  -4.848  1.00  0.00           C  
ATOM    359  O   TRP A  24      13.988   0.395  -4.080  1.00  0.00           O  
ATOM    360  CB  TRP A  24      15.404   1.728  -6.584  1.00  0.00           C  
ATOM    361  CG  TRP A  24      15.447   3.203  -6.381  1.00  0.00           C  
ATOM    362  CD1 TRP A  24      15.370   4.134  -7.357  1.00  0.00           C  
ATOM    363  CD2 TRP A  24      15.590   3.926  -5.136  1.00  0.00           C  
ATOM    364  NE1 TRP A  24      15.458   5.390  -6.782  1.00  0.00           N  
ATOM    365  CE2 TRP A  24      15.595   5.311  -5.409  1.00  0.00           C  
ATOM    366  CE3 TRP A  24      15.711   3.506  -3.811  1.00  0.00           C  
ATOM    367  CZ2 TRP A  24      15.725   6.253  -4.389  1.00  0.00           C  
ATOM    368  CZ3 TRP A  24      15.841   4.445  -2.776  1.00  0.00           C  
ATOM    369  CH2 TRP A  24      15.848   5.819  -3.065  1.00  0.00           C  
ATOM    370  H   TRP A  24      13.274   2.861  -7.492  1.00  0.00           H  
ATOM    371  HA  TRP A  24      13.918   0.177  -6.663  1.00  0.00           H  
ATOM    372  HB2 TRP A  24      16.092   1.252  -5.898  1.00  0.00           H  
ATOM    373  HB3 TRP A  24      15.690   1.499  -7.593  1.00  0.00           H  
ATOM    374  HD1 TRP A  24      15.257   3.932  -8.412  1.00  0.00           H  
ATOM    375  HE1 TRP A  24      15.431   6.239  -7.268  1.00  0.00           H  
ATOM    376  HE3 TRP A  24      15.702   2.449  -3.592  1.00  0.00           H  
ATOM    377  HZ2 TRP A  24      15.730   7.308  -4.619  1.00  0.00           H  
ATOM    378  HZ3 TRP A  24      15.935   4.110  -1.753  1.00  0.00           H  
ATOM    379  HH2 TRP A  24      15.947   6.539  -2.267  1.00  0.00           H  
ATOM    380  N   LYS A  25      12.979   2.311  -4.451  1.00  0.00           N  
ATOM    381  CA  LYS A  25      12.669   2.481  -3.020  1.00  0.00           C  
ATOM    382  C   LYS A  25      11.626   1.436  -2.641  1.00  0.00           C  
ATOM    383  O   LYS A  25      11.538   1.008  -1.509  1.00  0.00           O  
ATOM    384  CB  LYS A  25      12.112   3.879  -2.803  1.00  0.00           C  
ATOM    385  CG  LYS A  25      12.864   4.545  -1.657  1.00  0.00           C  
ATOM    386  CD  LYS A  25      12.019   4.487  -0.380  1.00  0.00           C  
ATOM    387  CE  LYS A  25      12.601   3.443   0.582  1.00  0.00           C  
ATOM    388  NZ  LYS A  25      14.081   3.605   0.654  1.00  0.00           N  
ATOM    389  H   LYS A  25      12.649   2.966  -5.100  1.00  0.00           H  
ATOM    390  HA  LYS A  25      13.562   2.342  -2.429  1.00  0.00           H  
ATOM    391  HB2 LYS A  25      12.244   4.461  -3.706  1.00  0.00           H  
ATOM    392  HB3 LYS A  25      11.063   3.819  -2.563  1.00  0.00           H  
ATOM    393  HG2 LYS A  25      13.802   4.030  -1.495  1.00  0.00           H  
ATOM    394  HG3 LYS A  25      13.058   5.571  -1.916  1.00  0.00           H  
ATOM    395  HD2 LYS A  25      12.024   5.456   0.098  1.00  0.00           H  
ATOM    396  HD3 LYS A  25      11.006   4.216  -0.630  1.00  0.00           H  
ATOM    397  HE2 LYS A  25      12.178   3.586   1.565  1.00  0.00           H  
ATOM    398  HE3 LYS A  25      12.363   2.448   0.228  1.00  0.00           H  
ATOM    399  HZ1 LYS A  25      14.340   4.562   0.343  1.00  0.00           H  
ATOM    400  HZ2 LYS A  25      14.397   3.461   1.634  1.00  0.00           H  
ATOM    401  HZ3 LYS A  25      14.539   2.906   0.036  1.00  0.00           H  
ATOM    402  N   GLN A  26      10.847   1.006  -3.598  1.00  0.00           N  
ATOM    403  CA  GLN A  26       9.659   0.188  -3.274  1.00  0.00           C  
ATOM    404  C   GLN A  26      10.104  -1.257  -3.091  1.00  0.00           C  
ATOM    405  O   GLN A  26      10.059  -1.799  -2.008  1.00  0.00           O  
ATOM    406  CB  GLN A  26       8.661   0.260  -4.417  1.00  0.00           C  
ATOM    407  CG  GLN A  26       8.279   1.714  -4.644  1.00  0.00           C  
ATOM    408  CD  GLN A  26       7.053   1.780  -5.553  1.00  0.00           C  
ATOM    409  OE1 GLN A  26       6.726   2.827  -6.079  1.00  0.00           O  
ATOM    410  NE2 GLN A  26       6.356   0.696  -5.762  1.00  0.00           N  
ATOM    411  H   GLN A  26      11.053   1.212  -4.530  1.00  0.00           H  
ATOM    412  HA  GLN A  26       9.200   0.559  -2.376  1.00  0.00           H  
ATOM    413  HB2 GLN A  26       9.107  -0.142  -5.315  1.00  0.00           H  
ATOM    414  HB3 GLN A  26       7.781  -0.308  -4.163  1.00  0.00           H  
ATOM    415  HG2 GLN A  26       8.059   2.176  -3.696  1.00  0.00           H  
ATOM    416  HG3 GLN A  26       9.101   2.223  -5.106  1.00  0.00           H  
ATOM    417 HE21 GLN A  26       6.619  -0.146  -5.332  1.00  0.00           H  
ATOM    418 HE22 GLN A  26       5.574   0.724  -6.348  1.00  0.00           H  
ATOM    419  N   GLN A  27      10.550  -1.874  -4.152  1.00  0.00           N  
ATOM    420  CA  GLN A  27      10.972  -3.301  -4.072  1.00  0.00           C  
ATOM    421  C   GLN A  27      11.602  -3.572  -2.707  1.00  0.00           C  
ATOM    422  O   GLN A  27      11.494  -4.656  -2.171  1.00  0.00           O  
ATOM    423  CB  GLN A  27      11.987  -3.590  -5.178  1.00  0.00           C  
ATOM    424  CG  GLN A  27      11.308  -3.439  -6.540  1.00  0.00           C  
ATOM    425  CD  GLN A  27      12.258  -3.911  -7.643  1.00  0.00           C  
ATOM    426  OE1 GLN A  27      13.176  -4.664  -7.389  1.00  0.00           O  
ATOM    427  NE2 GLN A  27      12.073  -3.489  -8.866  1.00  0.00           N  
ATOM    428  H   GLN A  27      10.616  -1.392  -5.005  1.00  0.00           H  
ATOM    429  HA  GLN A  27      10.118  -3.939  -4.201  1.00  0.00           H  
ATOM    430  HB2 GLN A  27      12.809  -2.892  -5.105  1.00  0.00           H  
ATOM    431  HB3 GLN A  27      12.357  -4.599  -5.074  1.00  0.00           H  
ATOM    432  HG2 GLN A  27      10.407  -4.036  -6.560  1.00  0.00           H  
ATOM    433  HG3 GLN A  27      11.056  -2.403  -6.703  1.00  0.00           H  
ATOM    434 HE21 GLN A  27      11.330  -2.878  -9.067  1.00  0.00           H  
ATOM    435 HE22 GLN A  27      12.678  -3.786  -9.584  1.00  0.00           H  
ATOM    436  N   ASN A  28      12.252  -2.599  -2.132  1.00  0.00           N  
ATOM    437  CA  ASN A  28      12.926  -2.830  -0.824  1.00  0.00           C  
ATOM    438  C   ASN A  28      11.874  -3.051   0.262  1.00  0.00           C  
ATOM    439  O   ASN A  28      11.712  -4.144   0.761  1.00  0.00           O  
ATOM    440  CB  ASN A  28      13.785  -1.619  -0.469  1.00  0.00           C  
ATOM    441  CG  ASN A  28      15.204  -1.839  -0.992  1.00  0.00           C  
ATOM    442  OD1 ASN A  28      15.604  -2.958  -1.244  1.00  0.00           O  
ATOM    443  ND2 ASN A  28      15.985  -0.810  -1.172  1.00  0.00           N  
ATOM    444  H   ASN A  28      12.297  -1.716  -2.559  1.00  0.00           H  
ATOM    445  HA  ASN A  28      13.554  -3.706  -0.896  1.00  0.00           H  
ATOM    446  HB2 ASN A  28      13.364  -0.733  -0.923  1.00  0.00           H  
ATOM    447  HB3 ASN A  28      13.813  -1.500   0.604  1.00  0.00           H  
ATOM    448 HD21 ASN A  28      15.658   0.095  -0.970  1.00  0.00           H  
ATOM    449 HD22 ASN A  28      16.900  -0.941  -1.508  1.00  0.00           H  
ATOM    450  N   LEU A  29      11.153  -2.028   0.631  1.00  0.00           N  
ATOM    451  CA  LEU A  29      10.172  -2.177   1.743  1.00  0.00           C  
ATOM    452  C   LEU A  29       9.343  -3.445   1.511  1.00  0.00           C  
ATOM    453  O   LEU A  29       8.859  -4.065   2.433  1.00  0.00           O  
ATOM    454  CB  LEU A  29       9.238  -0.966   1.776  1.00  0.00           C  
ATOM    455  CG  LEU A  29       9.869   0.136   2.625  1.00  0.00           C  
ATOM    456  CD1 LEU A  29       9.092   1.440   2.435  1.00  0.00           C  
ATOM    457  CD2 LEU A  29       9.833  -0.271   4.100  1.00  0.00           C  
ATOM    458  H   LEU A  29      11.258  -1.166   0.176  1.00  0.00           H  
ATOM    459  HA  LEU A  29      10.698  -2.251   2.682  1.00  0.00           H  
ATOM    460  HB2 LEU A  29       9.082  -0.605   0.768  1.00  0.00           H  
ATOM    461  HB3 LEU A  29       8.290  -1.252   2.210  1.00  0.00           H  
ATOM    462  HG  LEU A  29      10.894   0.282   2.317  1.00  0.00           H  
ATOM    463 HD11 LEU A  29       8.048   1.215   2.266  1.00  0.00           H  
ATOM    464 HD12 LEU A  29       9.188   2.050   3.321  1.00  0.00           H  
ATOM    465 HD13 LEU A  29       9.486   1.975   1.585  1.00  0.00           H  
ATOM    466 HD21 LEU A  29       9.470  -1.286   4.185  1.00  0.00           H  
ATOM    467 HD22 LEU A  29      10.828  -0.209   4.516  1.00  0.00           H  
ATOM    468 HD23 LEU A  29       9.176   0.392   4.642  1.00  0.00           H  
ATOM    469  N   LYS A  30       9.181  -3.824   0.276  1.00  0.00           N  
ATOM    470  CA  LYS A  30       8.315  -4.990  -0.061  1.00  0.00           C  
ATOM    471  C   LYS A  30       9.032  -6.293   0.286  1.00  0.00           C  
ATOM    472  O   LYS A  30       8.970  -6.769   1.397  1.00  0.00           O  
ATOM    473  CB  LYS A  30       8.030  -4.965  -1.555  1.00  0.00           C  
ATOM    474  CG  LYS A  30       7.218  -3.707  -1.886  1.00  0.00           C  
ATOM    475  CD  LYS A  30       6.908  -3.642  -3.388  1.00  0.00           C  
ATOM    476  CE  LYS A  30       5.989  -4.802  -3.774  1.00  0.00           C  
ATOM    477  NZ  LYS A  30       5.026  -4.342  -4.814  1.00  0.00           N  
ATOM    478  H   LYS A  30       9.629  -3.333  -0.440  1.00  0.00           H  
ATOM    479  HA  LYS A  30       7.387  -4.927   0.488  1.00  0.00           H  
ATOM    480  HB2 LYS A  30       8.971  -4.947  -2.086  1.00  0.00           H  
ATOM    481  HB3 LYS A  30       7.471  -5.844  -1.835  1.00  0.00           H  
ATOM    482  HG2 LYS A  30       6.293  -3.723  -1.330  1.00  0.00           H  
ATOM    483  HG3 LYS A  30       7.791  -2.843  -1.604  1.00  0.00           H  
ATOM    484  HD2 LYS A  30       6.418  -2.701  -3.617  1.00  0.00           H  
ATOM    485  HD3 LYS A  30       7.820  -3.710  -3.948  1.00  0.00           H  
ATOM    486  HE2 LYS A  30       6.584  -5.616  -4.165  1.00  0.00           H  
ATOM    487  HE3 LYS A  30       5.446  -5.138  -2.902  1.00  0.00           H  
ATOM    488  HZ1 LYS A  30       4.648  -3.410  -4.548  1.00  0.00           H  
ATOM    489  HZ2 LYS A  30       5.515  -4.263  -5.729  1.00  0.00           H  
ATOM    490  HZ3 LYS A  30       4.247  -5.025  -4.895  1.00  0.00           H  
ATOM    491  N   LYS A  31       9.556  -6.666  -0.603  1.00  0.00           N  
ATOM    492  CA  LYS A  31      10.214  -7.990  -0.796  1.00  0.00           C  
ATOM    493  C   LYS A  31      11.318  -8.131   0.245  1.00  0.00           C  
ATOM    494  O   LYS A  31      11.669  -9.221   0.650  1.00  0.00           O  
ATOM    495  CB  LYS A  31      10.793  -8.096  -2.205  1.00  0.00           C  
ATOM    496  CG  LYS A  31       9.639  -8.184  -3.202  1.00  0.00           C  
ATOM    497  CD  LYS A  31       9.315  -6.778  -3.710  1.00  0.00           C  
ATOM    498  CE  LYS A  31       9.159  -6.797  -5.233  1.00  0.00           C  
ATOM    499  NZ  LYS A  31       7.813  -7.329  -5.598  1.00  0.00           N  
ATOM    500  H   LYS A  31       9.528  -6.005  -1.327  1.00  0.00           H  
ATOM    501  HA  LYS A  31       9.484  -8.773  -0.649  1.00  0.00           H  
ATOM    502  HB2 LYS A  31      11.393  -7.223  -2.417  1.00  0.00           H  
ATOM    503  HB3 LYS A  31      11.404  -8.984  -2.281  1.00  0.00           H  
ATOM    504  HG2 LYS A  31       9.923  -8.815  -4.031  1.00  0.00           H  
ATOM    505  HG3 LYS A  31       8.770  -8.598  -2.711  1.00  0.00           H  
ATOM    506  HD2 LYS A  31       8.399  -6.430  -3.254  1.00  0.00           H  
ATOM    507  HD3 LYS A  31      10.122  -6.114  -3.444  1.00  0.00           H  
ATOM    508  HE2 LYS A  31       9.258  -5.793  -5.613  1.00  0.00           H  
ATOM    509  HE3 LYS A  31       9.926  -7.419  -5.668  1.00  0.00           H  
ATOM    510  HZ1 LYS A  31       7.557  -8.104  -4.949  1.00  0.00           H  
ATOM    511  HZ2 LYS A  31       7.108  -6.569  -5.526  1.00  0.00           H  
ATOM    512  HZ3 LYS A  31       7.834  -7.688  -6.577  1.00  0.00           H  
ATOM    513  N   GLU A  32      11.837  -7.030   0.721  1.00  0.00           N  
ATOM    514  CA  GLU A  32      13.018  -7.114   1.626  1.00  0.00           C  
ATOM    515  C   GLU A  32      12.483  -7.512   3.003  1.00  0.00           C  
ATOM    516  O   GLU A  32      13.129  -8.204   3.764  1.00  0.00           O  
ATOM    517  CB  GLU A  32      13.740  -5.761   1.732  1.00  0.00           C  
ATOM    518  CG  GLU A  32      14.450  -5.430   0.413  1.00  0.00           C  
ATOM    519  CD  GLU A  32      15.948  -5.218   0.666  1.00  0.00           C  
ATOM    520  OE1 GLU A  32      16.481  -5.873   1.547  1.00  0.00           O  
ATOM    521  OE2 GLU A  32      16.534  -4.402  -0.027  1.00  0.00           O  
ATOM    522  H   GLU A  32      11.423  -6.160   0.513  1.00  0.00           H  
ATOM    523  HA  GLU A  32      13.704  -7.872   1.268  1.00  0.00           H  
ATOM    524  HB2 GLU A  32      13.019  -4.989   1.957  1.00  0.00           H  
ATOM    525  HB3 GLU A  32      14.470  -5.809   2.526  1.00  0.00           H  
ATOM    526  HG2 GLU A  32      14.315  -6.242  -0.286  1.00  0.00           H  
ATOM    527  HG3 GLU A  32      14.030  -4.526  -0.002  1.00  0.00           H  
ATOM    528  N   LYS A  33      11.286  -7.077   3.313  1.00  0.00           N  
ATOM    529  CA  LYS A  33      10.692  -7.377   4.646  1.00  0.00           C  
ATOM    530  C   LYS A  33       9.172  -7.451   4.546  1.00  0.00           C  
ATOM    531  O   LYS A  33       8.586  -7.230   3.508  1.00  0.00           O  
ATOM    532  CB  LYS A  33      11.020  -6.271   5.625  1.00  0.00           C  
ATOM    533  CG  LYS A  33      11.386  -5.038   4.837  1.00  0.00           C  
ATOM    534  CD  LYS A  33      11.968  -3.997   5.781  1.00  0.00           C  
ATOM    535  CE  LYS A  33      13.474  -4.216   5.902  1.00  0.00           C  
ATOM    536  NZ  LYS A  33      13.999  -3.369   7.006  1.00  0.00           N  
ATOM    537  H   LYS A  33      10.779  -6.556   2.658  1.00  0.00           H  
ATOM    538  HA  LYS A  33      11.085  -8.302   5.009  1.00  0.00           H  
ATOM    539  HB2 LYS A  33      10.154  -6.064   6.239  1.00  0.00           H  
ATOM    540  HB3 LYS A  33      11.849  -6.566   6.246  1.00  0.00           H  
ATOM    541  HG2 LYS A  33      12.116  -5.317   4.092  1.00  0.00           H  
ATOM    542  HG3 LYS A  33      10.505  -4.642   4.359  1.00  0.00           H  
ATOM    543  HD2 LYS A  33      11.773  -3.009   5.392  1.00  0.00           H  
ATOM    544  HD3 LYS A  33      11.513  -4.102   6.752  1.00  0.00           H  
ATOM    545  HE2 LYS A  33      13.670  -5.257   6.119  1.00  0.00           H  
ATOM    546  HE3 LYS A  33      13.955  -3.944   4.976  1.00  0.00           H  
ATOM    547  HZ1 LYS A  33      13.272  -2.683   7.289  1.00  0.00           H  
ATOM    548  HZ2 LYS A  33      14.241  -3.972   7.818  1.00  0.00           H  
ATOM    549  HZ3 LYS A  33      14.845  -2.863   6.683  1.00  0.00           H  
ATOM    550  N   GLY A  34       8.528  -7.732   5.638  1.00  0.00           N  
ATOM    551  CA  GLY A  34       7.051  -7.869   5.617  1.00  0.00           C  
ATOM    552  C   GLY A  34       6.660  -9.169   4.920  1.00  0.00           C  
ATOM    553  O   GLY A  34       5.510  -9.553   4.923  1.00  0.00           O  
ATOM    554  H   GLY A  34       9.017  -7.839   6.477  1.00  0.00           H  
ATOM    555  HA2 GLY A  34       6.683  -7.880   6.634  1.00  0.00           H  
ATOM    556  HA3 GLY A  34       6.623  -7.035   5.084  1.00  0.00           H  
ATOM    557  N   LEU A  35       7.594  -9.865   4.327  1.00  0.00           N  
ATOM    558  CA  LEU A  35       7.198 -11.006   3.464  1.00  0.00           C  
ATOM    559  C   LEU A  35       6.851 -12.211   4.352  1.00  0.00           C  
ATOM    560  O   LEU A  35       6.105 -13.086   3.955  1.00  0.00           O  
ATOM    561  CB  LEU A  35       8.328 -11.349   2.499  1.00  0.00           C  
ATOM    562  CG  LEU A  35       9.315 -12.221   3.230  1.00  0.00           C  
ATOM    563  CD1 LEU A  35       9.100 -13.686   2.851  1.00  0.00           C  
ATOM    564  CD2 LEU A  35      10.742 -11.792   2.880  1.00  0.00           C  
ATOM    565  H   LEU A  35       8.540  -9.639   4.450  1.00  0.00           H  
ATOM    566  HA  LEU A  35       6.335 -10.736   2.904  1.00  0.00           H  
ATOM    567  HB2 LEU A  35       7.927 -11.872   1.639  1.00  0.00           H  
ATOM    568  HB3 LEU A  35       8.820 -10.443   2.178  1.00  0.00           H  
ATOM    569  HG  LEU A  35       9.141 -12.093   4.283  1.00  0.00           H  
ATOM    570 HD11 LEU A  35       8.654 -13.745   1.867  1.00  0.00           H  
ATOM    571 HD12 LEU A  35      10.053 -14.200   2.855  1.00  0.00           H  
ATOM    572 HD13 LEU A  35       8.437 -14.142   3.570  1.00  0.00           H  
ATOM    573 HD21 LEU A  35      10.774 -11.454   1.852  1.00  0.00           H  
ATOM    574 HD22 LEU A  35      11.044 -10.987   3.532  1.00  0.00           H  
ATOM    575 HD23 LEU A  35      11.415 -12.630   3.003  1.00  0.00           H  
ATOM    576  N   PHE A  36       7.361 -12.254   5.561  1.00  0.00           N  
ATOM    577  CA  PHE A  36       6.982 -13.366   6.491  1.00  0.00           C  
ATOM    578  C   PHE A  36       5.832 -12.905   7.394  1.00  0.00           C  
ATOM    579  O   PHE A  36       5.876 -11.774   7.848  1.00  0.00           O  
ATOM    580  CB  PHE A  36       8.178 -13.749   7.368  1.00  0.00           C  
ATOM    581  CG  PHE A  36       8.464 -15.223   7.239  1.00  0.00           C  
ATOM    582  CD1 PHE A  36       7.703 -16.157   7.954  1.00  0.00           C  
ATOM    583  CD2 PHE A  36       9.503 -15.653   6.413  1.00  0.00           C  
ATOM    584  CE1 PHE A  36       7.986 -17.523   7.837  1.00  0.00           C  
ATOM    585  CE2 PHE A  36       9.792 -17.014   6.299  1.00  0.00           C  
ATOM    586  CZ  PHE A  36       9.034 -17.949   7.010  1.00  0.00           C  
ATOM    587  OXT PHE A  36       4.930 -13.694   7.621  1.00  0.00           O  
ATOM    588  H   PHE A  36       7.975 -11.557   5.861  1.00  0.00           H  
ATOM    589  HA  PHE A  36       6.667 -14.223   5.915  1.00  0.00           H  
ATOM    590  HB2 PHE A  36       9.048 -13.196   7.047  1.00  0.00           H  
ATOM    591  HB3 PHE A  36       7.959 -13.515   8.403  1.00  0.00           H  
ATOM    592  HD1 PHE A  36       6.897 -15.826   8.595  1.00  0.00           H  
ATOM    593  HD2 PHE A  36      10.081 -14.926   5.870  1.00  0.00           H  
ATOM    594  HE1 PHE A  36       7.400 -18.245   8.390  1.00  0.00           H  
ATOM    595  HE2 PHE A  36      10.597 -17.344   5.660  1.00  0.00           H  
ATOM    596  HZ  PHE A  36       9.261 -19.000   6.924  1.00  0.00           H  
TER     597      PHE A  36
ENDMDL
REMARK   1 CREATED WITH OPENMM 7.7, 2023-01-23
MODEL outputorigrandAcc_test_H1kn_contstop5000_0.616_10_pre1000/testannealOld163.pdb
ATOM      1  N   MET A   1      -0.731  -9.988  -6.926  1.00  0.00           N  
ATOM      2  CA  MET A   1      -1.373  -8.735  -6.433  1.00  0.00           C  
ATOM      3  C   MET A   1      -2.005  -8.993  -5.064  1.00  0.00           C  
ATOM      4  O   MET A   1      -2.642 -10.005  -4.841  1.00  0.00           O  
ATOM      5  CB  MET A   1      -2.441  -8.274  -7.431  1.00  0.00           C  
ATOM      6  CG  MET A   1      -1.831  -7.238  -8.382  1.00  0.00           C  
ATOM      7  SD  MET A   1      -2.218  -7.685 -10.098  1.00  0.00           S  
ATOM      8  CE  MET A   1      -2.889  -6.083 -10.610  1.00  0.00           C  
ATOM      9  H   MET A   1      -1.147 -10.808  -6.436  1.00  0.00           H  
ATOM     10  H2  MET A   1      -0.887 -10.079  -7.951  1.00  0.00           H  
ATOM     11  H3  MET A   1       0.291  -9.955  -6.731  1.00  0.00           H  
ATOM     12  HA  MET A   1      -0.621  -7.966  -6.334  1.00  0.00           H  
ATOM     13  HB2 MET A   1      -2.796  -9.122  -7.998  1.00  0.00           H  
ATOM     14  HB3 MET A   1      -3.263  -7.826  -6.897  1.00  0.00           H  
ATOM     15  HG2 MET A   1      -2.237  -6.264  -8.165  1.00  0.00           H  
ATOM     16  HG3 MET A   1      -0.759  -7.217  -8.245  1.00  0.00           H  
ATOM     17  HE1 MET A   1      -2.338  -5.290 -10.128  1.00  0.00           H  
ATOM     18  HE2 MET A   1      -2.800  -5.982 -11.682  1.00  0.00           H  
ATOM     19  HE3 MET A   1      -3.928  -6.024 -10.323  1.00  0.00           H  
ATOM     20  N   LEU A   2      -1.818  -8.089  -4.142  1.00  0.00           N  
ATOM     21  CA  LEU A   2      -2.364  -8.281  -2.772  1.00  0.00           C  
ATOM     22  C   LEU A   2      -3.890  -8.313  -2.804  1.00  0.00           C  
ATOM     23  O   LEU A   2      -4.540  -7.290  -2.870  1.00  0.00           O  
ATOM     24  CB  LEU A   2      -1.899  -7.133  -1.879  1.00  0.00           C  
ATOM     25  CG  LEU A   2      -0.819  -7.649  -0.931  1.00  0.00           C  
ATOM     26  CD1 LEU A   2       0.493  -7.819  -1.699  1.00  0.00           C  
ATOM     27  CD2 LEU A   2      -0.620  -6.652   0.212  1.00  0.00           C  
ATOM     28  H   LEU A   2      -1.300  -7.284  -4.347  1.00  0.00           H  
ATOM     29  HA  LEU A   2      -1.999  -9.213  -2.370  1.00  0.00           H  
ATOM     30  HB2 LEU A   2      -1.493  -6.339  -2.493  1.00  0.00           H  
ATOM     31  HB3 LEU A   2      -2.731  -6.755  -1.306  1.00  0.00           H  
ATOM     32  HG  LEU A   2      -1.126  -8.603  -0.531  1.00  0.00           H  
ATOM     33 HD11 LEU A   2       0.312  -8.382  -2.601  1.00  0.00           H  
ATOM     34 HD12 LEU A   2       0.890  -6.849  -1.954  1.00  0.00           H  
ATOM     35 HD13 LEU A   2       1.204  -8.348  -1.080  1.00  0.00           H  
ATOM     36 HD21 LEU A   2      -1.290  -5.814   0.082  1.00  0.00           H  
ATOM     37 HD22 LEU A   2      -0.830  -7.137   1.153  1.00  0.00           H  
ATOM     38 HD23 LEU A   2       0.399  -6.301   0.208  1.00  0.00           H  
ATOM     39  N   SER A   3      -4.466  -9.480  -2.739  1.00  0.00           N  
ATOM     40  CA  SER A   3      -5.948  -9.569  -2.693  1.00  0.00           C  
ATOM     41  C   SER A   3      -6.429  -8.800  -1.464  1.00  0.00           C  
ATOM     42  O   SER A   3      -5.671  -8.558  -0.550  1.00  0.00           O  
ATOM     43  CB  SER A   3      -6.369 -11.035  -2.582  1.00  0.00           C  
ATOM     44  OG  SER A   3      -5.286 -11.796  -2.065  1.00  0.00           O  
ATOM     45  H   SER A   3      -3.924 -10.296  -2.703  1.00  0.00           H  
ATOM     46  HA  SER A   3      -6.370  -9.132  -3.586  1.00  0.00           H  
ATOM     47  HB2 SER A   3      -7.217 -11.120  -1.916  1.00  0.00           H  
ATOM     48  HB3 SER A   3      -6.644 -11.406  -3.562  1.00  0.00           H  
ATOM     49  HG  SER A   3      -5.585 -12.699  -1.949  1.00  0.00           H  
ATOM     50  N   ASP A   4      -7.670  -8.408  -1.430  1.00  0.00           N  
ATOM     51  CA  ASP A   4      -8.158  -7.574  -0.293  1.00  0.00           C  
ATOM     52  C   ASP A   4      -7.627  -8.129   1.036  1.00  0.00           C  
ATOM     53  O   ASP A   4      -6.723  -7.579   1.631  1.00  0.00           O  
ATOM     54  CB  ASP A   4      -9.687  -7.588  -0.279  1.00  0.00           C  
ATOM     55  CG  ASP A   4     -10.213  -6.556  -1.279  1.00  0.00           C  
ATOM     56  OD1 ASP A   4      -9.620  -6.433  -2.338  1.00  0.00           O  
ATOM     57  OD2 ASP A   4     -11.198  -5.906  -0.969  1.00  0.00           O  
ATOM     58  H   ASP A   4      -8.281  -8.651  -2.157  1.00  0.00           H  
ATOM     59  HA  ASP A   4      -7.810  -6.559  -0.419  1.00  0.00           H  
ATOM     60  HB2 ASP A   4     -10.042  -8.570  -0.556  1.00  0.00           H  
ATOM     61  HB3 ASP A   4     -10.043  -7.342   0.710  1.00  0.00           H  
ATOM     62  N   GLU A   5      -8.192  -9.208   1.506  1.00  0.00           N  
ATOM     63  CA  GLU A   5      -7.798  -9.756   2.844  1.00  0.00           C  
ATOM     64  C   GLU A   5      -6.363  -9.348   3.207  1.00  0.00           C  
ATOM     65  O   GLU A   5      -6.136  -8.651   4.175  1.00  0.00           O  
ATOM     66  CB  GLU A   5      -7.885 -11.285   2.823  1.00  0.00           C  
ATOM     67  CG  GLU A   5      -9.309 -11.724   2.494  1.00  0.00           C  
ATOM     68  CD  GLU A   5      -9.715 -12.861   3.435  1.00  0.00           C  
ATOM     69  OE1 GLU A   5      -8.887 -13.270   4.235  1.00  0.00           O  
ATOM     70  OE2 GLU A   5     -10.845 -13.306   3.337  1.00  0.00           O  
ATOM     71  H   GLU A   5      -8.887  -9.658   0.983  1.00  0.00           H  
ATOM     72  HA  GLU A   5      -8.472  -9.372   3.594  1.00  0.00           H  
ATOM     73  HB2 GLU A   5      -7.214 -11.672   2.075  1.00  0.00           H  
ATOM     74  HB3 GLU A   5      -7.605 -11.676   3.788  1.00  0.00           H  
ATOM     75  HG2 GLU A   5      -9.986 -10.888   2.615  1.00  0.00           H  
ATOM     76  HG3 GLU A   5      -9.344 -12.075   1.474  1.00  0.00           H  
ATOM     77  N   ASP A   6      -5.388  -9.790   2.455  1.00  0.00           N  
ATOM     78  CA  ASP A   6      -3.976  -9.419   2.777  1.00  0.00           C  
ATOM     79  C   ASP A   6      -3.854  -7.897   2.872  1.00  0.00           C  
ATOM     80  O   ASP A   6      -3.492  -7.362   3.899  1.00  0.00           O  
ATOM     81  CB  ASP A   6      -3.048  -9.946   1.679  1.00  0.00           C  
ATOM     82  CG  ASP A   6      -2.628 -11.380   2.008  1.00  0.00           C  
ATOM     83  OD1 ASP A   6      -3.508 -12.214   2.159  1.00  0.00           O  
ATOM     84  OD2 ASP A   6      -1.436 -11.621   2.104  1.00  0.00           O  
ATOM     85  H   ASP A   6      -5.580 -10.376   1.693  1.00  0.00           H  
ATOM     86  HA  ASP A   6      -3.696  -9.855   3.727  1.00  0.00           H  
ATOM     87  HB2 ASP A   6      -3.568  -9.932   0.732  1.00  0.00           H  
ATOM     88  HB3 ASP A   6      -2.170  -9.322   1.616  1.00  0.00           H  
ATOM     89  N   PHE A   7      -4.172  -7.193   1.822  1.00  0.00           N  
ATOM     90  CA  PHE A   7      -3.899  -5.730   1.802  1.00  0.00           C  
ATOM     91  C   PHE A   7      -4.294  -5.152   3.145  1.00  0.00           C  
ATOM     92  O   PHE A   7      -3.510  -4.533   3.834  1.00  0.00           O  
ATOM     93  CB  PHE A   7      -4.770  -5.084   0.736  1.00  0.00           C  
ATOM     94  CG  PHE A   7      -4.239  -3.709   0.422  1.00  0.00           C  
ATOM     95  CD1 PHE A   7      -3.257  -3.531  -0.560  1.00  0.00           C  
ATOM     96  CD2 PHE A   7      -4.725  -2.610   1.136  1.00  0.00           C  
ATOM     97  CE1 PHE A   7      -2.767  -2.247  -0.825  1.00  0.00           C  
ATOM     98  CE2 PHE A   7      -4.232  -1.332   0.869  1.00  0.00           C  
ATOM     99  CZ  PHE A   7      -3.253  -1.153  -0.109  1.00  0.00           C  
ATOM    100  H   PHE A   7      -4.607  -7.620   1.058  1.00  0.00           H  
ATOM    101  HA  PHE A   7      -2.857  -5.538   1.606  1.00  0.00           H  
ATOM    102  HB2 PHE A   7      -4.769  -5.695  -0.143  1.00  0.00           H  
ATOM    103  HB3 PHE A   7      -5.782  -4.996   1.108  1.00  0.00           H  
ATOM    104  HD1 PHE A   7      -2.881  -4.377  -1.114  1.00  0.00           H  
ATOM    105  HD2 PHE A   7      -5.484  -2.747   1.891  1.00  0.00           H  
ATOM    106  HE1 PHE A   7      -2.006  -2.100  -1.574  1.00  0.00           H  
ATOM    107  HE2 PHE A   7      -4.604  -0.484   1.420  1.00  0.00           H  
ATOM    108  HZ  PHE A   7      -2.870  -0.172  -0.313  1.00  0.00           H  
ATOM    109  N   LYS A   8      -5.522  -5.354   3.494  1.00  0.00           N  
ATOM    110  CA  LYS A   8      -6.101  -4.674   4.689  1.00  0.00           C  
ATOM    111  C   LYS A   8      -5.033  -4.522   5.781  1.00  0.00           C  
ATOM    112  O   LYS A   8      -4.721  -3.425   6.205  1.00  0.00           O  
ATOM    113  CB  LYS A   8      -7.274  -5.496   5.232  1.00  0.00           C  
ATOM    114  CG  LYS A   8      -8.402  -4.545   5.637  1.00  0.00           C  
ATOM    115  CD  LYS A   8      -9.764  -5.183   5.339  1.00  0.00           C  
ATOM    116  CE  LYS A   8     -10.818  -4.082   5.189  1.00  0.00           C  
ATOM    117  NZ  LYS A   8     -11.613  -3.965   6.445  1.00  0.00           N  
ATOM    118  H   LYS A   8      -6.076  -5.957   2.949  1.00  0.00           H  
ATOM    119  HA  LYS A   8      -6.456  -3.695   4.400  1.00  0.00           H  
ATOM    120  HB2 LYS A   8      -7.626  -6.174   4.466  1.00  0.00           H  
ATOM    121  HB3 LYS A   8      -6.951  -6.058   6.093  1.00  0.00           H  
ATOM    122  HG2 LYS A   8      -8.328  -4.330   6.692  1.00  0.00           H  
ATOM    123  HG3 LYS A   8      -8.310  -3.625   5.079  1.00  0.00           H  
ATOM    124  HD2 LYS A   8      -9.706  -5.752   4.424  1.00  0.00           H  
ATOM    125  HD3 LYS A   8     -10.042  -5.840   6.150  1.00  0.00           H  
ATOM    126  HE2 LYS A   8     -10.329  -3.141   4.990  1.00  0.00           H  
ATOM    127  HE3 LYS A   8     -11.476  -4.326   4.370  1.00  0.00           H  
ATOM    128  HZ1 LYS A   8     -11.093  -4.407   7.230  1.00  0.00           H  
ATOM    129  HZ2 LYS A   8     -11.773  -2.962   6.660  1.00  0.00           H  
ATOM    130  HZ3 LYS A   8     -12.526  -4.446   6.325  1.00  0.00           H  
ATOM    131  N   ALA A   9      -4.477  -5.610   6.249  1.00  0.00           N  
ATOM    132  CA  ALA A   9      -3.550  -5.537   7.421  1.00  0.00           C  
ATOM    133  C   ALA A   9      -2.159  -5.088   6.962  1.00  0.00           C  
ATOM    134  O   ALA A   9      -1.162  -5.404   7.580  1.00  0.00           O  
ATOM    135  CB  ALA A   9      -3.441  -6.920   8.069  1.00  0.00           C  
ATOM    136  H   ALA A   9      -4.669  -6.478   5.833  1.00  0.00           H  
ATOM    137  HA  ALA A   9      -3.936  -4.832   8.142  1.00  0.00           H  
ATOM    138  HB1 ALA A   9      -4.329  -7.491   7.846  1.00  0.00           H  
ATOM    139  HB2 ALA A   9      -2.576  -7.434   7.675  1.00  0.00           H  
ATOM    140  HB3 ALA A   9      -3.340  -6.810   9.139  1.00  0.00           H  
ATOM    141  N   VAL A  10      -2.082  -4.358   5.885  1.00  0.00           N  
ATOM    142  CA  VAL A  10      -0.760  -3.880   5.408  1.00  0.00           C  
ATOM    143  C   VAL A  10      -0.900  -2.473   4.815  1.00  0.00           C  
ATOM    144  O   VAL A  10      -0.632  -1.487   5.472  1.00  0.00           O  
ATOM    145  CB  VAL A  10      -0.237  -4.846   4.349  1.00  0.00           C  
ATOM    146  CG1 VAL A  10       1.050  -4.292   3.741  1.00  0.00           C  
ATOM    147  CG2 VAL A  10       0.048  -6.201   5.008  1.00  0.00           C  
ATOM    148  H   VAL A  10      -2.889  -4.132   5.387  1.00  0.00           H  
ATOM    149  HA  VAL A  10      -0.068  -3.850   6.237  1.00  0.00           H  
ATOM    150  HB  VAL A  10      -0.979  -4.968   3.575  1.00  0.00           H  
ATOM    151 HG11 VAL A  10       1.003  -3.213   3.709  1.00  0.00           H  
ATOM    152 HG12 VAL A  10       1.887  -4.597   4.347  1.00  0.00           H
[truncated: 9,288,317 more chars]
