# Supplementary material for: Differentiable rotamer sampling with molecular force fields
Source: Brief Bioinform. 2023 Dec 12;25(1):bbad456. doi: 10.1093/bib/bbad456 (PMC10720392; doi:10.1093/bib/bbad456)
Supplement: Trajectory_2_bbad456 [file trajectory_2_bbad456.zip › Trajectory_2_bbad456.pdb]

REMARK   1 CREATED WITH OPENMM 7.7, 2023-02-15
MODEL outputorigrandAcc_1E68_H1kn_contstop3000_0.616_10_pre1000/1E68annealOld73.pdb
ATOM      1  N   MET A   1      -5.276   4.620   2.842  1.00  0.00           N  
ATOM      2  H2  MET A   1      -5.640   5.772   2.968  1.00  0.00           H  
ATOM      3  H3  MET A   1      -4.791   3.515   3.203  1.00  0.00           H  
ATOM      4  CA  MET A   1      -3.838   4.902   3.050  1.00  0.00           C  
ATOM      5  C   MET A   1      -3.598   6.341   3.514  1.00  0.00           C  
ATOM      6  O   MET A   1      -2.933   6.552   4.528  1.00  0.00           O  
ATOM      7  CB  MET A   1      -3.051   4.619   1.773  1.00  0.00           C  
ATOM      8  CG  MET A   1      -2.520   3.185   1.770  1.00  0.00           C  
ATOM      9  SD  MET A   1      -1.431   2.780   0.355  1.00  0.00           S  
ATOM     10  CE  MET A   1      -0.002   3.755   0.780  1.00  0.00           C  
ATOM     11  H   MET A   1      -5.560   4.463   1.888  1.00  0.00           H  
ATOM     12  HA  MET A   1      -3.536   4.218   3.844  1.00  0.00           H  
ATOM     13  HB2 MET A   1      -3.688   4.778   0.904  1.00  0.00           H  
ATOM     14  HB3 MET A   1      -2.219   5.319   1.690  1.00  0.00           H  
ATOM     15  HG2 MET A   1      -1.973   3.015   2.697  1.00  0.00           H  
ATOM     16  HG3 MET A   1      -3.369   2.501   1.770  1.00  0.00           H  
ATOM     17  HE1 MET A   1      -0.281   4.807   0.837  1.00  0.00           H  
ATOM     18  HE2 MET A   1       0.387   3.430   1.746  1.00  0.00           H  
ATOM     19  HE3 MET A   1       0.761   3.618   0.014  1.00  0.00           H  
ATOM     20  N   ALA A   2      -4.328   7.262   2.885  1.00  0.00           N  
ATOM     21  CA  ALA A   2      -4.187   8.704   3.131  1.00  0.00           C  
ATOM     22  C   ALA A   2      -4.387   9.073   4.616  1.00  0.00           C  
ATOM     23  O   ALA A   2      -3.463   9.546   5.276  1.00  0.00           O  
ATOM     24  CB  ALA A   2      -5.143   9.492   2.227  1.00  0.00           C  
ATOM     25  H   ALA A   2      -5.036   7.011   2.230  1.00  0.00           H  
ATOM     26  HA  ALA A   2      -3.165   8.963   2.854  1.00  0.00           H  
ATOM     27  HB1 ALA A   2      -6.171   9.214   2.459  1.00  0.00           H  
ATOM     28  HB2 ALA A   2      -5.014  10.562   2.390  1.00  0.00           H  
ATOM     29  HB3 ALA A   2      -4.930   9.258   1.184  1.00  0.00           H  
ATOM     30  N   LYS A   3      -5.454   8.498   5.145  1.00  0.00           N  
ATOM     31  CA  LYS A   3      -6.029   8.849   6.446  1.00  0.00           C  
ATOM     32  C   LYS A   3      -5.177   8.403   7.653  1.00  0.00           C  
ATOM     33  O   LYS A   3      -4.709   9.233   8.432  1.00  0.00           O  
ATOM     34  CB  LYS A   3      -7.397   8.178   6.449  1.00  0.00           C  
ATOM     35  CG  LYS A   3      -8.171   8.623   7.670  1.00  0.00           C  
ATOM     36  CD  LYS A   3      -9.448   7.817   7.851  1.00  0.00           C  
ATOM     37  CE  LYS A   3     -10.032   8.117   9.229  1.00  0.00           C  
ATOM     38  NZ  LYS A   3     -10.228   9.564   9.365  1.00  0.00           N  
ATOM     39  H   LYS A   3      -5.988   7.813   4.629  1.00  0.00           H  
ATOM     40  HA  LYS A   3      -6.156   9.931   6.486  1.00  0.00           H  
ATOM     41  HB2 LYS A   3      -7.945   8.437   5.544  1.00  0.00           H  
ATOM     42  HB3 LYS A   3      -7.283   7.093   6.452  1.00  0.00           H  
ATOM     43  HG2 LYS A   3      -7.545   8.517   8.556  1.00  0.00           H  
ATOM     44  HG3 LYS A   3      -8.416   9.681   7.579  1.00  0.00           H  
ATOM     45  HD2 LYS A   3     -10.168   8.072   7.074  1.00  0.00           H  
ATOM     46  HD3 LYS A   3      -9.239   6.752   7.754  1.00  0.00           H  
ATOM     47  HE2 LYS A   3     -10.980   7.595   9.356  1.00  0.00           H  
ATOM     48  HE3 LYS A   3      -9.361   7.753  10.008  1.00  0.00           H  
ATOM     49  HZ1 LYS A   3     -10.800   9.873   8.603  1.00  0.00           H  
ATOM     50  HZ2 LYS A   3     -10.667   9.784  10.227  1.00  0.00           H  
ATOM     51  HZ3 LYS A   3      -9.332  10.015   9.304  1.00  0.00           H  
ATOM     52  N   GLU A   4      -4.996   7.098   7.775  1.00  0.00           N  
ATOM     53  CA  GLU A   4      -4.371   6.465   8.959  1.00  0.00           C  
ATOM     54  C   GLU A   4      -2.858   6.684   9.088  1.00  0.00           C  
ATOM     55  O   GLU A   4      -2.320   6.788  10.178  1.00  0.00           O  
ATOM     56  CB  GLU A   4      -4.685   4.974   8.920  1.00  0.00           C  
ATOM     57  CG  GLU A   4      -4.754   4.385  10.331  1.00  0.00           C  
ATOM     58  CD  GLU A   4      -5.213   2.930  10.266  1.00  0.00           C  
ATOM     59  OE1 GLU A   4      -4.354   2.063  10.017  1.00  0.00           O  
ATOM     60  OE2 GLU A   4      -6.433   2.710  10.394  1.00  0.00           O  
ATOM     61  H   GLU A   4      -5.299   6.463   7.053  1.00  0.00           H  
ATOM     62  HA  GLU A   4      -4.871   6.921   9.814  1.00  0.00           H  
ATOM     63  HB2 GLU A   4      -5.634   4.812   8.409  1.00  0.00           H  
ATOM     64  HB3 GLU A   4      -3.919   4.453   8.345  1.00  0.00           H  
ATOM     65  HG2 GLU A   4      -3.776   4.446  10.807  1.00  0.00           H  
ATOM     66  HG3 GLU A   4      -5.443   4.967  10.943  1.00  0.00           H  
ATOM     67  N   PHE A   5      -2.204   6.674   7.924  1.00  0.00           N  
ATOM     68  CA  PHE A   5      -0.737   6.693   7.864  1.00  0.00           C  
ATOM     69  C   PHE A   5      -0.074   8.047   7.599  1.00  0.00           C  
ATOM     70  O   PHE A   5       1.090   8.224   7.944  1.00  0.00           O  
ATOM     71  CB  PHE A   5      -0.236   5.682   6.828  1.00  0.00           C  
ATOM     72  CG  PHE A   5      -0.593   4.240   7.174  1.00  0.00           C  
ATOM     73  CD1 PHE A   5      -0.006   3.615   8.301  1.00  0.00           C  
ATOM     74  CD2 PHE A   5      -1.499   3.542   6.343  1.00  0.00           C  
ATOM     75  CE1 PHE A   5      -0.304   2.265   8.582  1.00  0.00           C  
ATOM     76  CE2 PHE A   5      -1.799   2.193   6.634  1.00  0.00           C  
ATOM     77  CZ  PHE A   5      -1.196   1.560   7.744  1.00  0.00           C  
ATOM     78  H   PHE A   5      -2.701   6.541   7.069  1.00  0.00           H  
ATOM     79  HA  PHE A   5      -0.440   6.396   8.870  1.00  0.00           H  
ATOM     80  HB2 PHE A   5      -0.659   5.930   5.854  1.00  0.00           H  
ATOM     81  HB3 PHE A   5       0.846   5.770   6.737  1.00  0.00           H  
ATOM     82  HD1 PHE A   5       0.672   4.173   8.947  1.00  0.00           H  
ATOM     83  HD2 PHE A   5      -1.960   4.038   5.489  1.00  0.00           H  
ATOM     84  HE1 PHE A   5       0.151   1.770   9.440  1.00  0.00           H  
ATOM     85  HE2 PHE A   5      -2.495   1.640   6.003  1.00  0.00           H  
ATOM     86  HZ  PHE A   5      -1.422   0.515   7.956  1.00  0.00           H  
ATOM     87  N   GLY A   6      -0.852   8.980   7.038  1.00  0.00           N  
ATOM     88  CA  GLY A   6      -0.367  10.328   6.681  1.00  0.00           C  
ATOM     89  C   GLY A   6       0.393  10.318   5.336  1.00  0.00           C  
ATOM     90  O   GLY A   6       1.589  10.581   5.263  1.00  0.00           O  
ATOM     91  H   GLY A   6      -1.837   8.847   6.949  1.00  0.00           H  
ATOM     92  HA2 GLY A   6       0.290  10.701   7.467  1.00  0.00           H  
ATOM     93  HA3 GLY A   6      -1.210  11.016   6.618  1.00  0.00           H  
ATOM     94  N   ILE A   7      -0.367   9.959   4.301  1.00  0.00           N  
ATOM     95  CA  ILE A   7       0.098   9.911   2.896  1.00  0.00           C  
ATOM     96  C   ILE A   7      -0.649  10.954   2.041  1.00  0.00           C  
ATOM     97  O   ILE A   7      -1.776  11.327   2.344  1.00  0.00           O  
ATOM     98  CB  ILE A   7      -0.073   8.431   2.456  1.00  0.00           C  
ATOM     99  CG1 ILE A   7       1.240   7.676   2.629  1.00  0.00           C  
ATOM    100  CG2 ILE A   7      -0.659   8.171   1.065  1.00  0.00           C  
ATOM    101  CD1 ILE A   7       1.016   6.427   3.483  1.00  0.00           C  
ATOM    102  H   ILE A   7      -1.323   9.733   4.440  1.00  0.00           H  
ATOM    103  HA  ILE A   7       1.161  10.149   2.874  1.00  0.00           H  
ATOM    104  HB  ILE A   7      -0.783   7.985   3.153  1.00  0.00           H  
ATOM    105 HG12 ILE A   7       1.639   7.395   1.655  1.00  0.00           H  
ATOM    106 HG13 ILE A   7       1.981   8.321   3.102  1.00  0.00           H  
ATOM    107 HG21 ILE A   7      -1.648   8.624   1.003  1.00  0.00           H  
ATOM    108 HG22 ILE A   7      -0.008   8.617   0.313  1.00  0.00           H  
ATOM    109 HG23 ILE A   7      -0.747   7.102   0.868  1.00  0.00           H  
ATOM    110 HD11 ILE A   7       0.638   6.718   4.464  1.00  0.00           H  
ATOM    111 HD12 ILE A   7       0.292   5.776   2.993  1.00  0.00           H  
ATOM    112 HD13 ILE A   7       1.962   5.897   3.599  1.00  0.00           H  
ATOM    113  N   PRO A   8       0.031  11.510   1.038  1.00  0.00           N  
ATOM    114  CA  PRO A   8      -0.681  12.144  -0.076  1.00  0.00           C  
ATOM    115  C   PRO A   8      -0.970  11.101  -1.158  1.00  0.00           C  
ATOM    116  O   PRO A   8      -0.168  10.195  -1.402  1.00  0.00           O  
ATOM    117  CB  PRO A   8       0.270  13.223  -0.604  1.00  0.00           C  
ATOM    118  CG  PRO A   8       1.631  12.600  -0.310  1.00  0.00           C  
ATOM    119  CD  PRO A   8       1.436  11.944   1.053  1.00  0.00           C  
ATOM    120  HA  PRO A   8      -1.563  12.512   0.222  1.00  0.00           H  
ATOM    121  HB2 PRO A   8       0.126  13.413  -1.667  1.00  0.00           H  
ATOM    122  HB3 PRO A   8       0.136  14.176  -0.089  1.00  0.00           H  
ATOM    123  HG2 PRO A   8       1.909  11.870  -1.070  1.00  0.00           H  
ATOM    124  HG3 PRO A   8       2.419  13.352  -0.285  1.00  0.00           H  
ATOM    125  HD2 PRO A   8       2.114  11.101   1.192  1.00  0.00           H  
ATOM    126  HD3 PRO A   8       1.629  12.645   1.865  1.00  0.00           H  
ATOM    127  N   ALA A   9      -2.059  11.331  -1.882  1.00  0.00           N  
ATOM    128  CA  ALA A   9      -2.434  10.512  -3.051  1.00  0.00           C  
ATOM    129  C   ALA A   9      -1.328  10.339  -4.114  1.00  0.00           C  
ATOM    130  O   ALA A   9      -1.274   9.311  -4.789  1.00  0.00           O  
ATOM    131  CB  ALA A   9      -3.686  11.110  -3.701  1.00  0.00           C  
ATOM    132  H   ALA A   9      -2.736  12.006  -1.604  1.00  0.00           H  
ATOM    133  HA  ALA A   9      -2.679   9.524  -2.659  1.00  0.00           H  
ATOM    134  HB1 ALA A   9      -4.003  10.492  -4.540  1.00  0.00           H  
ATOM    135  HB2 ALA A   9      -3.463  12.116  -4.058  1.00  0.00           H  
ATOM    136  HB3 ALA A   9      -4.489  11.157  -2.964  1.00  0.00           H  
ATOM    137  N   ALA A  10      -0.381  11.279  -4.080  1.00  0.00           N  
ATOM    138  CA  ALA A  10       0.904  11.255  -4.814  1.00  0.00           C  
ATOM    139  C   ALA A  10       1.515   9.844  -4.874  1.00  0.00           C  
ATOM    140  O   ALA A  10       1.647   9.282  -5.956  1.00  0.00           O  
ATOM    141  CB  ALA A  10       1.864  12.207  -4.100  1.00  0.00           C  
ATOM    142  H   ALA A  10      -0.504  12.097  -3.523  1.00  0.00           H  
ATOM    143  HA  ALA A  10       0.715  11.609  -5.827  1.00  0.00           H  
ATOM    144  HB1 ALA A  10       1.440  13.210  -4.092  1.00  0.00           H  
ATOM    145  HB2 ALA A  10       2.819  12.218  -4.626  1.00  0.00           H  
ATOM    146  HB3 ALA A  10       2.016  11.869  -3.075  1.00  0.00           H  
ATOM    147  N   VAL A  11       1.661   9.221  -3.708  1.00  0.00           N  
ATOM    148  CA  VAL A  11       2.350   7.916  -3.605  1.00  0.00           C  
ATOM    149  C   VAL A  11       1.447   6.695  -3.882  1.00  0.00           C  
ATOM    150  O   VAL A  11       1.911   5.687  -4.415  1.00  0.00           O  
ATOM    151  CB  VAL A  11       3.134   7.802  -2.279  1.00  0.00           C  
ATOM    152  CG1 VAL A  11       4.132   8.936  -2.135  1.00  0.00           C  
ATOM    153  CG2 VAL A  11       2.230   7.785  -1.055  1.00  0.00           C  
ATOM    154  H   VAL A  11       1.332   9.609  -2.851  1.00  0.00           H  
ATOM    155  HA  VAL A  11       3.095   7.934  -4.400  1.00  0.00           H  
ATOM    156  HB  VAL A  11       3.685   6.862  -2.303  1.00  0.00           H  
ATOM    157 HG11 VAL A  11       4.835   8.909  -2.968  1.00  0.00           H  
ATOM    158 HG12 VAL A  11       3.601   9.889  -2.139  1.00  0.00           H  
ATOM    159 HG13 VAL A  11       4.677   8.830  -1.197  1.00  0.00           H  
ATOM    160 HG21 VAL A  11       1.648   8.707  -1.023  1.00  0.00           H  
ATOM    161 HG22 VAL A  11       1.556   6.931  -1.115  1.00  0.00           H  
ATOM    162 HG23 VAL A  11       2.831   7.707  -0.149  1.00  0.00           H  
ATOM    163  N   ALA A  12       0.159   6.850  -3.632  1.00  0.00           N  
ATOM    164  CA  ALA A  12      -0.859   5.851  -4.015  1.00  0.00           C  
ATOM    165  C   ALA A  12      -1.023   5.713  -5.546  1.00  0.00           C  
ATOM    166  O   ALA A  12      -1.224   4.610  -6.045  1.00  0.00           O  
ATOM    167  CB  ALA A  12      -2.193   6.153  -3.354  1.00  0.00           C  
ATOM    168  H   ALA A  12      -0.201   7.646  -3.139  1.00  0.00           H  
ATOM    169  HA  ALA A  12      -0.499   4.897  -3.629  1.00  0.00           H  
ATOM    170  HB1 ALA A  12      -2.552   7.124  -3.693  1.00  0.00           H  
ATOM    171  HB2 ALA A  12      -2.925   5.389  -3.614  1.00  0.00           H  
ATOM    172  HB3 ALA A  12      -2.064   6.172  -2.272  1.00  0.00           H  
ATOM    173  N   GLY A  13      -0.845   6.830  -6.249  1.00  0.00           N  
ATOM    174  CA  GLY A  13      -0.787   6.875  -7.720  1.00  0.00           C  
ATOM    175  C   GLY A  13       0.373   6.039  -8.298  1.00  0.00           C  
ATOM    176  O   GLY A  13       0.225   5.349  -9.316  1.00  0.00           O  
ATOM    177  H   GLY A  13      -0.820   7.734  -5.810  1.00  0.00           H  
ATOM    178  HA2 GLY A  13      -0.681   7.909  -8.043  1.00  0.00           H  
ATOM    179  HA3 GLY A  13      -1.730   6.509  -8.127  1.00  0.00           H  
ATOM    180  N   THR A  14       1.510   6.094  -7.609  1.00  0.00           N  
ATOM    181  CA  THR A  14       2.709   5.291  -7.930  1.00  0.00           C  
ATOM    182  C   THR A  14       2.454   3.783  -7.824  1.00  0.00           C  
ATOM    183  O   THR A  14       2.790   3.026  -8.731  1.00  0.00           O  
ATOM    184  CB  THR A  14       3.826   5.744  -6.967  1.00  0.00           C  
ATOM    185  OG1 THR A  14       3.686   7.136  -6.655  1.00  0.00           O  
ATOM    186  CG2 THR A  14       5.208   5.539  -7.604  1.00  0.00           C  
ATOM    187  H   THR A  14       1.699   6.825  -6.946  1.00  0.00           H  
ATOM    188  HA  THR A  14       2.995   5.498  -8.960  1.00  0.00           H  
ATOM    189  HB  THR A  14       3.761   5.148  -6.056  1.00  0.00           H  
ATOM    190  HG1 THR A  14       4.455   7.443  -6.094  1.00  0.00           H  
ATOM    191 HG21 THR A  14       5.320   4.496  -7.903  1.00  0.00           H  
ATOM    192 HG22 THR A  14       5.303   6.180  -8.480  1.00  0.00           H  
ATOM    193 HG23 THR A  14       5.984   5.795  -6.882  1.00  0.00           H  
ATOM    194  N   VAL A  15       1.717   3.378  -6.795  1.00  0.00           N  
ATOM    195  CA  VAL A  15       1.215   1.996  -6.624  1.00  0.00           C  
ATOM    196  C   VAL A  15       0.450   1.479  -7.859  1.00  0.00           C  
ATOM    197  O   VAL A  15       0.605   0.324  -8.247  1.00  0.00           O  
ATOM    198  CB  VAL A  15       0.372   1.943  -5.322  1.00  0.00           C  
ATOM    199  CG1 VAL A  15      -0.568   0.733  -5.192  1.00  0.00           C  
ATOM    200  CG2 VAL A  15       1.278   2.027  -4.096  1.00  0.00           C  
ATOM    201  H   VAL A  15       1.548   3.989  -6.017  1.00  0.00           H  
ATOM    202  HA  VAL A  15       2.088   1.359  -6.483  1.00  0.00           H  
ATOM    203  HB  VAL A  15      -0.260   2.831  -5.325  1.00  0.00           H  
ATOM    204 HG11 VAL A  15      -1.271   0.731  -6.024  1.00  0.00           H  
ATOM    205 HG12 VAL A  15       0.022  -0.185  -5.211  1.00  0.00           H  
ATOM    206 HG13 VAL A  15      -1.125   0.778  -4.256  1.00  0.00           H  
ATOM    207 HG21 VAL A  15       1.863   2.946  -4.139  1.00  0.00           H  
ATOM    208 HG22 VAL A  15       0.674   2.025  -3.190  1.00  0.00           H  
ATOM    209 HG23 VAL A  15       1.950   1.169  -4.084  1.00  0.00           H  
ATOM    210  N   LEU A  16      -0.346   2.347  -8.476  1.00  0.00           N  
ATOM    211  CA  LEU A  16      -1.091   2.006  -9.710  1.00  0.00           C  
ATOM    212  C   LEU A  16      -0.198   1.604 -10.887  1.00  0.00           C  
ATOM    213  O   LEU A  16      -0.547   0.687 -11.632  1.00  0.00           O  
ATOM    214  CB  LEU A  16      -1.984   3.175 -10.147  1.00  0.00           C  
ATOM    215  CG  LEU A  16      -3.000   3.621  -9.080  1.00  0.00           C  
ATOM    216  CD1 LEU A  16      -3.826   4.783  -9.632  1.00  0.00           C  
ATOM    217  CD2 LEU A  16      -3.905   2.489  -8.604  1.00  0.00           C  
ATOM    218  H   LEU A  16      -0.549   3.248  -8.075  1.00  0.00           H  
ATOM    219  HA  LEU A  16      -1.735   1.164  -9.459  1.00  0.00           H  
ATOM    220  HB2 LEU A  16      -1.351   4.024 -10.409  1.00  0.00           H  
ATOM    221  HB3 LEU A  16      -2.523   2.889 -11.051  1.00  0.00           H  
ATOM    222  HG  LEU A  16      -2.451   3.982  -8.210  1.00  0.00           H  
ATOM    223 HD11 LEU A  16      -3.165   5.611  -9.886  1.00  0.00           H  
ATOM    224 HD12 LEU A  16      -4.359   4.458 -10.526  1.00  0.00           H  
ATOM    225 HD13 LEU A  16      -4.541   5.104  -8.875  1.00  0.00           H  
ATOM    226 HD21 LEU A  16      -4.453   2.083  -9.454  1.00  0.00           H  
ATOM    227 HD22 LEU A  16      -3.297   1.704  -8.154  1.00  0.00           H  
ATOM    228 HD23 LEU A  16      -4.611   2.865  -7.865  1.00  0.00           H  
ATOM    229  N   ASN A  17       0.968   2.243 -10.970  1.00  0.00           N  
ATOM    230  CA  ASN A  17       2.050   1.849 -11.901  1.00  0.00           C  
ATOM    231  C   ASN A  17       2.365   0.340 -11.810  1.00  0.00           C  
ATOM    232  O   ASN A  17       2.291  -0.374 -12.818  1.00  0.00           O  
ATOM    233  CB  ASN A  17       3.309   2.668 -11.579  1.00  0.00           C  
ATOM    234  CG  ASN A  17       4.430   2.417 -12.580  1.00  0.00           C  
ATOM    235  OD1 ASN A  17       5.257   1.528 -12.441  1.00  0.00           O  
ATOM    236  ND2 ASN A  17       4.425   3.154 -13.672  1.00  0.00           N  
ATOM    237  H   ASN A  17       1.114   3.090 -10.446  1.00  0.00           H  
ATOM    238  HA  ASN A  17       1.672   2.113 -12.888  1.00  0.00           H  
ATOM    239  HB2 ASN A  17       3.057   3.729 -11.575  1.00  0.00           H  
ATOM    240  HB3 ASN A  17       3.656   2.418 -10.577  1.00  0.00           H  
ATOM    241 HD21 ASN A  17       3.720   3.856 -13.773  1.00  0.00           H  
ATOM    242 HD22 ASN A  17       5.114   3.012 -14.384  1.00  0.00           H  
ATOM    243  N   VAL A  18       2.511  -0.120 -10.566  1.00  0.00           N  
ATOM    244  CA  VAL A  18       2.747  -1.543 -10.226  1.00  0.00           C  
ATOM    245  C   VAL A  18       1.724  -2.490 -10.893  1.00  0.00           C  
ATOM    246  O   VAL A  18       2.111  -3.415 -11.596  1.00  0.00           O  
ATOM    247  CB  VAL A  18       2.851  -1.698  -8.698  1.00  0.00           C  
ATOM    248  CG1 VAL A  18       2.201  -2.924  -8.040  1.00  0.00           C  
ATOM    249  CG2 VAL A  18       4.330  -1.665  -8.317  1.00  0.00           C  
ATOM    250  H   VAL A  18       2.504   0.516  -9.803  1.00  0.00           H  
ATOM    251  HA  VAL A  18       3.727  -1.791 -10.637  1.00  0.00           H  
ATOM    252  HB  VAL A  18       2.365  -0.824  -8.265  1.00  0.00           H  
ATOM    253 HG11 VAL A  18       2.644  -3.830  -8.457  1.00  0.00           H  
ATOM    254 HG12 VAL A  18       2.354  -2.923  -6.961  1.00  0.00           H  
ATOM    255 HG13 VAL A  18       1.131  -2.915  -8.244  1.00  0.00           H  
ATOM    256 HG21 VAL A  18       4.776  -0.736  -8.673  1.00  0.00           H  
ATOM    257 HG22 VAL A  18       4.429  -1.723  -7.233  1.00  0.00           H  
ATOM    258 HG23 VAL A  18       4.842  -2.512  -8.774  1.00  0.00           H  
ATOM    259  N   VAL A  19       0.457  -2.125 -10.743  1.00  0.00           N  
ATOM    260  CA  VAL A  19      -0.683  -2.962 -11.175  1.00  0.00           C  
ATOM    261  C   VAL A  19      -0.695  -3.105 -12.718  1.00  0.00           C  
ATOM    262  O   VAL A  19      -0.554  -4.212 -13.241  1.00  0.00           O  
ATOM    263  CB  VAL A  19      -2.025  -2.397 -10.685  1.00  0.00           C  
ATOM    264  CG1 VAL A  19      -3.108  -3.476 -10.775  1.00  0.00           C  
ATOM    265  CG2 VAL A  19      -1.984  -1.963  -9.216  1.00  0.00           C  
ATOM    266  H   VAL A  19       0.205  -1.275 -10.276  1.00  0.00           H  
ATOM    267  HA  VAL A  19      -0.543  -3.945 -10.726  1.00  0.00           H  
ATOM    268  HB  VAL A  19      -2.295  -1.545 -11.308  1.00  0.00           H  
ATOM    269 HG11 VAL A  19      -2.820  -4.332 -10.164  1.00  0.00           H  
ATOM    270 HG12 VAL A  19      -4.055  -3.074 -10.414  1.00  0.00           H  
ATOM    271 HG13 VAL A  19      -3.221  -3.792 -11.813  1.00  0.00           H  
ATOM    272 HG21 VAL A  19      -1.702  -2.814  -8.596  1.00  0.00           H  
ATOM    273 HG22 VAL A  19      -1.251  -1.165  -9.095  1.00  0.00           H  
ATOM    274 HG23 VAL A  19      -2.964  -1.602  -8.906  1.00  0.00           H  
ATOM    275  N   GLU A  20      -0.615  -1.952 -13.381  1.00  0.00           N  
ATOM    276  CA  GLU A  20      -0.655  -1.810 -14.849  1.00  0.00           C  
ATOM    277  C   GLU A  20       0.499  -2.523 -15.586  1.00  0.00           C  
ATOM    278  O   GLU A  20       0.299  -3.042 -16.681  1.00  0.00           O  
ATOM    279  CB  GLU A  20      -0.578  -0.305 -15.120  1.00  0.00           C  
ATOM    280  CG  GLU A  20      -1.970   0.349 -15.032  1.00  0.00           C  
ATOM    281  CD  GLU A  20      -1.882   1.878 -15.111  1.00  0.00           C  
ATOM    282  OE1 GLU A  20      -1.530   2.485 -14.079  1.00  0.00           O  
ATOM    283  OE2 GLU A  20      -2.215   2.412 -16.204  1.00  0.00           O  
ATOM    284  H   GLU A  20      -0.424  -1.088 -12.926  1.00  0.00           H  
ATOM    285  HA  GLU A  20      -1.614  -2.217 -15.171  1.00  0.00           H  
ATOM    286  HB2 GLU A  20       0.092   0.164 -14.399  1.00  0.00           H  
ATOM    287  HB3 GLU A  20      -0.155  -0.132 -16.109  1.00  0.00           H  
ATOM    288  HG2 GLU A  20      -2.599  -0.023 -15.841  1.00  0.00           H  
ATOM    289  HG3 GLU A  20      -2.450   0.060 -14.097  1.00  0.00           H  
ATOM    290  N   ALA A  21       1.826  -2.565 -15.027  1.00  0.00           N  
ATOM    291  CA  ALA A  21       2.894  -3.153 -15.853  1.00  0.00           C  
ATOM    292  C   ALA A  21       3.398  -4.544 -15.449  1.00  0.00           C  
ATOM    293  O   ALA A  21       4.018  -5.225 -16.268  1.00  0.00           O  
ATOM    294  CB  ALA A  21       4.057  -2.162 -15.889  1.00  0.00           C  
ATOM    295  H   ALA A  21       2.140  -2.127 -14.180  1.00  0.00           H  
ATOM    296  HA  ALA A  21       2.475  -3.238 -16.856  1.00  0.00           H  
ATOM    297  HB1 ALA A  21       4.454  -2.033 -14.883  1.00  0.00           H  
ATOM    298  HB2 ALA A  21       3.704  -1.203 -16.267  1.00  0.00           H  
ATOM    299  HB3 ALA A  21       4.845  -2.539 -16.541  1.00  0.00           H  
ATOM    300  N   GLY A  22       3.089  -4.984 -14.225  1.00  0.00           N  
ATOM    301  CA  GLY A  22       3.522  -6.298 -13.704  1.00  0.00           C  
ATOM    302  C   GLY A  22       5.043  -6.344 -13.443  1.00  0.00           C  
ATOM    303  O   GLY A  22       5.699  -7.360 -13.685  1.00  0.00           O  
ATOM    304  H   GLY A  22       2.483  -4.477 -13.612  1.00  0.00           H  
ATOM    305  HA2 GLY A  22       3.253  -7.076 -14.418  1.00  0.00           H  
ATOM    306  HA3 GLY A  22       2.989  -6.514 -12.779  1.00  0.00           H  
ATOM    307  N   GLY A  23       5.505  -5.314 -12.735  1.00  0.00           N  
ATOM    308  CA  GLY A  23       6.941  -4.981 -12.604  1.00  0.00           C  
ATOM    309  C   GLY A  23       7.568  -5.388 -11.256  1.00  0.00           C  
ATOM    310  O   GLY A  23       6.889  -5.608 -10.257  1.00  0.00           O  
ATOM    311  H   GLY A  23       4.885  -4.752 -12.194  1.00  0.00           H  
ATOM    312  HA2 GLY A  23       7.066  -3.907 -12.740  1.00  0.00           H  
ATOM    313  HA3 GLY A  23       7.489  -5.470 -13.409  1.00  0.00           H  
ATOM    314  N   TRP A  24       8.899  -5.339 -11.264  1.00  0.00           N  
ATOM    315  CA  TRP A  24       9.742  -5.702 -10.108  1.00  0.00           C  
ATOM    316  C   TRP A  24       9.439  -4.841  -8.878  1.00  0.00           C  
ATOM    317  O   TRP A  24       9.699  -3.646  -8.822  1.00  0.00           O  
ATOM    318  CB  TRP A  24      11.233  -5.565 -10.450  1.00  0.00           C  
ATOM    319  CG  TRP A  24      11.646  -6.369 -11.684  1.00  0.00           C  
ATOM    320  CD1 TRP A  24      11.826  -5.835 -12.892  1.00  0.00           C  
ATOM    321  CD2 TRP A  24      11.735  -7.757 -11.822  1.00  0.00           C  
ATOM    322  NE1 TRP A  24      11.970  -6.806 -13.803  1.00  0.00           N  
ATOM    323  CE2 TRP A  24      11.910  -7.985 -13.198  1.00  0.00           C  
ATOM    324  CE3 TRP A  24      11.739  -8.831 -10.909  1.00  0.00           C  
ATOM    325  CZ2 TRP A  24      12.078  -9.303 -13.691  1.00  0.00           C  
ATOM    326  CZ3 TRP A  24      11.917 -10.140 -11.395  1.00  0.00           C  
ATOM    327  CH2 TRP A  24      12.074 -10.376 -12.781  1.00  0.00           C  
ATOM    328  H   TRP A  24       9.415  -5.094 -12.080  1.00  0.00           H  
ATOM    329  HA  TRP A  24       9.545  -6.751  -9.889  1.00  0.00           H  
ATOM    330  HB2 TRP A  24      11.466  -4.513 -10.614  1.00  0.00           H  
ATOM    331  HB3 TRP A  24      11.826  -5.892  -9.596  1.00  0.00           H  
ATOM    332  HD1 TRP A  24      11.852  -4.766 -13.106  1.00  0.00           H  
ATOM    333  HE1 TRP A  24      12.150  -6.661 -14.769  1.00  0.00           H  
ATOM    334  HE3 TRP A  24      11.605  -8.654  -9.842  1.00  0.00           H  
ATOM    335  HZ2 TRP A  24      12.210  -9.482 -14.757  1.00  0.00           H  
ATOM    336  HZ3 TRP A  24      11.936 -10.978 -10.699  1.00  0.00           H  
ATOM    337  HH2 TRP A  24      12.191 -11.397 -13.146  1.00  0.00           H  
ATOM    338  N   VAL A  25       8.803  -5.499  -7.910  1.00  0.00           N  
ATOM    339  CA  VAL A  25       8.573  -4.879  -6.592  1.00  0.00           C  
ATOM    340  C   VAL A  25       9.867  -4.395  -5.897  1.00  0.00           C  
ATOM    341  O   VAL A  25       9.818  -3.417  -5.167  1.00  0.00           O  
ATOM    342  CB  VAL A  25       7.715  -5.813  -5.711  1.00  0.00           C  
ATOM    343  CG1 VAL A  25       8.502  -6.934  -5.018  1.00  0.00           C  
ATOM    344  CG2 VAL A  25       6.922  -5.004  -4.687  1.00  0.00           C  
ATOM    345  H   VAL A  25       8.185  -6.257  -8.143  1.00  0.00           H  
ATOM    346  HA  VAL A  25       7.970  -3.992  -6.789  1.00  0.00           H  
ATOM    347  HB  VAL A  25       6.997  -6.297  -6.374  1.00  0.00           H  
ATOM    348 HG11 VAL A  25       8.989  -7.552  -5.771  1.00  0.00           H  
ATOM    349 HG12 VAL A  25       9.256  -6.493  -4.365  1.00  0.00           H  
ATOM    350 HG13 VAL A  25       7.831  -7.554  -4.423  1.00  0.00           H  
ATOM    351 HG21 VAL A  25       6.289  -4.284  -5.205  1.00  0.00           H  
ATOM    352 HG22 VAL A  25       6.298  -5.673  -4.093  1.00  0.00           H  
ATOM    353 HG23 VAL A  25       7.612  -4.474  -4.030  1.00  0.00           H  
ATOM    354  N   THR A  26      11.011  -4.987  -6.245  1.00  0.00           N  
ATOM    355  CA  THR A  26      12.326  -4.649  -5.637  1.00  0.00           C  
ATOM    356  C   THR A  26      12.673  -3.155  -5.728  1.00  0.00           C  
ATOM    357  O   THR A  26      13.067  -2.567  -4.719  1.00  0.00           O  
ATOM    358  CB  THR A  26      13.481  -5.562  -6.098  1.00  0.00           C  
ATOM    359  OG1 THR A  26      14.742  -5.017  -5.678  1.00  0.00           O  
ATOM    360  CG2 THR A  26      13.518  -5.827  -7.604  1.00  0.00           C  
ATOM    361  H   THR A  26      11.043  -5.644  -6.992  1.00  0.00           H  
ATOM    362  HA  THR A  26      12.190  -4.835  -4.572  1.00  0.00           H  
ATOM    363  HB  THR A  26      13.336  -6.526  -5.609  1.00  0.00           H  
ATOM    364  HG1 THR A  26      14.646  -4.545  -4.792  1.00  0.00           H  
ATOM    365 HG21 THR A  26      12.553  -6.220  -7.925  1.00  0.00           H  
ATOM    366 HG22 THR A  26      13.723  -4.894  -8.129  1.00  0.00           H  
ATOM    367 HG23 THR A  26      14.296  -6.551  -7.847  1.00  0.00           H  
ATOM    368  N   THR A  27      12.332  -2.530  -6.860  1.00  0.00           N  
ATOM    369  CA  THR A  27      12.550  -1.094  -7.103  1.00  0.00           C  
ATOM    370  C   THR A  27      11.774  -0.213  -6.114  1.00  0.00           C  
ATOM    371  O   THR A  27      12.301   0.750  -5.561  1.00  0.00           O  
ATOM    372  CB  THR A  27      12.104  -0.706  -8.523  1.00  0.00           C  
ATOM    373  OG1 THR A  27      11.466  -1.810  -9.182  1.00  0.00           O  
ATOM    374  CG2 THR A  27      13.282  -0.194  -9.347  1.00  0.00           C  
ATOM    375  H   THR A  27      11.910  -3.003  -7.639  1.00  0.00           H  
ATOM    376  HA  THR A  27      13.614  -0.894  -6.972  1.00  0.00           H  
ATOM    377  HB  THR A  27      11.383   0.106  -8.433  1.00  0.00           H  
ATOM    378  HG1 THR A  27      11.448  -1.622 -10.160  1.00  0.00           H  
ATOM    379 HG21 THR A  27      13.768   0.624  -8.816  1.00  0.00           H  
ATOM    380 HG22 THR A  27      13.997  -1.004  -9.499  1.00  0.00           H  
ATOM    381 HG23 THR A  27      12.927   0.163 -10.314  1.00  0.00           H  
ATOM    382  N   ILE A  28      10.526  -0.607  -5.884  1.00  0.00           N  
ATOM    383  CA  ILE A  28       9.573   0.098  -5.005  1.00  0.00           C  
ATOM    384  C   ILE A  28      10.130   0.264  -3.570  1.00  0.00           C  
ATOM    385  O   ILE A  28      10.144   1.374  -3.044  1.00  0.00           O  
ATOM    386  CB  ILE A  28       8.227  -0.659  -5.126  1.00  0.00           C  
ATOM    387  CG1 ILE A  28       7.396  -0.104  -6.298  1.00  0.00           C  
ATOM    388  CG2 ILE A  28       7.348  -0.705  -3.867  1.00  0.00           C  
ATOM    389  CD1 ILE A  28       7.935  -0.419  -7.704  1.00  0.00           C  
ATOM    390  H   ILE A  28      10.153  -1.411  -6.349  1.00  0.00           H  
ATOM    391  HA  ILE A  28       9.421   1.095  -5.416  1.00  0.00           H  
ATOM    392  HB  ILE A  28       8.468  -1.695  -5.363  1.00  0.00           H  
ATOM    393 HG12 ILE A  28       6.383  -0.497  -6.220  1.00  0.00           H  
ATOM    394 HG13 ILE A  28       7.327   0.978  -6.190  1.00  0.00           H  
ATOM    395 HG21 ILE A  28       7.900  -1.190  -3.062  1.00  0.00           H  
ATOM    396 HG22 ILE A  28       7.093   0.312  -3.572  1.00  0.00           H  
ATOM    397 HG23 ILE A  28       6.429  -1.261  -4.051  1.00  0.00           H  
ATOM    398 HD11 ILE A  28       8.937  -0.001  -7.807  1.00  0.00           H  
ATOM    399 HD12 ILE A  28       7.977  -1.499  -7.839  1.00  0.00           H  
ATOM    400 HD13 ILE A  28       7.288   0.010  -8.469  1.00  0.00           H  
ATOM    401  N   VAL A  29      10.746  -0.803  -3.059  1.00  0.00           N  
ATOM    402  CA  VAL A  29      11.432  -0.817  -1.749  1.00  0.00           C  
ATOM    403  C   VAL A  29      12.471   0.317  -1.616  1.00  0.00           C  
ATOM    404  O   VAL A  29      12.525   0.980  -0.574  1.00  0.00           O  
ATOM    405  CB  VAL A  29      12.032  -2.224  -1.506  1.00  0.00           C  
ATOM    406  CG1 VAL A  29      12.997  -2.306  -0.307  1.00  0.00           C  
ATOM    407  CG2 VAL A  29      10.929  -3.262  -1.288  1.00  0.00           C  
ATOM    408  H   VAL A  29      10.722  -1.686  -3.540  1.00  0.00           H  
ATOM    409  HA  VAL A  29      10.662  -0.651  -0.994  1.00  0.00           H  
ATOM    410  HB  VAL A  29      12.590  -2.496  -2.403  1.00  0.00           H  
ATOM    411 HG11 VAL A  29      12.467  -2.017   0.601  1.00  0.00           H  
ATOM    412 HG12 VAL A  29      13.377  -3.321  -0.192  1.00  0.00           H  
ATOM    413 HG13 VAL A  29      13.834  -1.627  -0.471  1.00  0.00           H  
ATOM    414 HG21 VAL A  29      10.280  -3.290  -2.163  1.00  0.00           H  
ATOM    415 HG22 VAL A  29      11.371  -4.247  -1.135  1.00  0.00           H  
ATOM    416 HG23 VAL A  29      10.344  -2.990  -0.410  1.00  0.00           H  
ATOM    417  N   SER A  30      13.198   0.613  -2.697  1.00  0.00           N  
ATOM    418  CA  SER A  30      14.132   1.766  -2.744  1.00  0.00           C  
ATOM    419  C   SER A  30      13.432   3.109  -2.473  1.00  0.00           C  
ATOM    420  O   SER A  30      13.930   3.933  -1.711  1.00  0.00           O  
ATOM    421  CB  SER A  30      14.787   1.945  -4.119  1.00  0.00           C  
ATOM    422  OG  SER A  30      15.008   0.690  -4.747  1.00  0.00           O  
ATOM    423  H   SER A  30      13.260  -0.004  -3.491  1.00  0.00           H  
ATOM    424  HA  SER A  30      14.885   1.547  -1.985  1.00  0.00           H  
ATOM    425  HB2 SER A  30      14.150   2.564  -4.751  1.00  0.00           H  
ATOM    426  HB3 SER A  30      15.735   2.471  -4.009  1.00  0.00           H  
ATOM    427  HG  SER A  30      15.407   0.869  -5.648  1.00  0.00           H  
ATOM    428  N   ILE A  31      12.232   3.200  -2.989  1.00  0.00           N  
ATOM    429  CA  ILE A  31      11.399   4.425  -2.983  1.00  0.00           C  
ATOM    430  C   ILE A  31      11.050   4.808  -1.525  1.00  0.00           C  
ATOM    431  O   ILE A  31      11.069   5.978  -1.164  1.00  0.00           O  
ATOM    432  CB  ILE A  31      10.143   4.165  -3.860  1.00  0.00           C  
ATOM    433  CG1 ILE A  31      10.465   3.631  -5.273  1.00  0.00           C  
ATOM    434  CG2 ILE A  31       9.209   5.381  -3.952  1.00  0.00           C  
ATOM    435  CD1 ILE A  31      11.445   4.477  -6.115  1.00  0.00           C  
ATOM    436  H   ILE A  31      11.765   2.397  -3.347  1.00  0.00           H  
ATOM    437  HA  ILE A  31      11.972   5.234  -3.437  1.00  0.00           H  
ATOM    438  HB  ILE A  31       9.573   3.380  -3.361  1.00  0.00           H  
ATOM    439 HG12 ILE A  31      10.876   2.626  -5.175  1.00  0.00           H  
ATOM    440 HG13 ILE A  31       9.529   3.539  -5.826  1.00  0.00           H  
ATOM    441 HG21 ILE A  31       8.892   5.669  -2.950  1.00  0.00           H  
ATOM    442 HG22 ILE A  31       9.742   6.210  -4.416  1.00  0.00           H  
ATOM    443 HG23 ILE A  31       8.330   5.141  -4.550  1.00  0.00           H  
ATOM    444 HD11 ILE A  31      11.031   5.476  -6.254  1.00  0.00           H  
ATOM    445 HD12 ILE A  31      12.399   4.549  -5.592  1.00  0.00           H  
ATOM    446 HD13 ILE A  31      11.609   4.021  -7.092  1.00  0.00           H  
ATOM    447  N   LEU A  32      10.919   3.778  -0.697  1.00  0.00           N  
ATOM    448  CA  LEU A  32      10.707   3.861   0.758  1.00  0.00           C  
ATOM    449  C   LEU A  32      11.874   4.548   1.487  1.00  0.00           C  
ATOM    450  O   LEU A  32      11.679   5.473   2.268  1.00  0.00           O  
ATOM    451  CB  LEU A  32      10.504   2.441   1.297  1.00  0.00           C  
ATOM    452  CG  LEU A  32       9.053   1.941   1.319  1.00  0.00           C  
ATOM    453  CD1 LEU A  32       8.272   2.631   2.430  1.00  0.00           C  
ATOM    454  CD2 LEU A  32       8.311   2.053  -0.022  1.00  0.00           C  
ATOM    455  H   LEU A  32      10.940   2.835  -1.058  1.00  0.00           H  
ATOM    456  HA  LEU A  32       9.796   4.434   0.928  1.00  0.00           H  
ATOM    457  HB2 LEU A  32      11.097   1.754   0.693  1.00  0.00           H  
ATOM    458  HB3 LEU A  32      10.901   2.397   2.311  1.00  0.00           H  
ATOM    459  HG  LEU A  32       9.081   0.878   1.563  1.00  0.00           H  
ATOM    460 HD11 LEU A  32       8.756   2.436   3.387  1.00  0.00           H  
ATOM    461 HD12 LEU A  32       8.251   3.704   2.245  1.00  0.00           H  
ATOM    462 HD13 LEU A  32       7.252   2.247   2.456  1.00  0.00           H  
ATOM    463 HD21 LEU A  32       8.840   1.470  -0.776  1.00  0.00           H  
ATOM    464 HD22 LEU A  32       7.294   1.676   0.072  1.00  0.00           H  
ATOM    465 HD23 LEU A  32       8.279   3.099  -0.328  1.00  0.00           H  
ATOM    466  N   THR A  33      13.080   4.023   1.267  1.00  0.00           N  
ATOM    467  CA  THR A  33      14.321   4.614   1.796  1.00  0.00           C  
ATOM    468  C   THR A  33      14.694   5.966   1.170  1.00  0.00           C  
ATOM    469  O   THR A  33      15.449   6.721   1.771  1.00  0.00           O  
ATOM    470  CB  THR A  33      15.535   3.705   1.665  1.00  0.00           C  
ATOM    471  OG1 THR A  33      15.702   3.193   0.343  1.00  0.00           O  
ATOM    472  CG2 THR A  33      15.486   2.592   2.734  1.00  0.00           C  
ATOM    473  H   THR A  33      13.190   3.170   0.754  1.00  0.00           H  
ATOM    474  HA  THR A  33      14.131   4.799   2.854  1.00  0.00           H  
ATOM    475  HB  THR A  33      16.411   4.315   1.883  1.00  0.00           H  
ATOM    476  HG1 THR A  33      15.149   2.375   0.188  1.00  0.00           H  
ATOM    477 HG21 THR A  33      15.363   3.041   3.719  1.00  0.00           H  
ATOM    478 HG22 THR A  33      14.645   1.929   2.529  1.00  0.00           H  
ATOM    479 HG23 THR A  33      16.413   2.019   2.711  1.00  0.00           H  
ATOM    480  N   ALA A  34      14.173   6.236  -0.025  1.00  0.00           N  
ATOM    481  CA  ALA A  34      14.293   7.546  -0.708  1.00  0.00           C  
ATOM    482  C   ALA A  34      13.873   8.753   0.168  1.00  0.00           C  
ATOM    483  O   ALA A  34      14.173   9.895  -0.158  1.00  0.00           O  
ATOM    484  CB  ALA A  34      13.490   7.513  -2.012  1.00  0.00           C  
ATOM    485  H   ALA A  34      13.843   5.482  -0.596  1.00  0.00           H  
ATOM    486  HA  ALA A  34      15.348   7.662  -0.954  1.00  0.00           H  
ATOM    487  HB1 ALA A  34      13.855   6.701  -2.640  1.00  0.00           H  
ATOM    488  HB2 ALA A  34      12.437   7.352  -1.785  1.00  0.00           H  
ATOM    489  HB3 ALA A  34      13.605   8.459  -2.542  1.00  0.00           H  
ATOM    490  N   VAL A  35      13.082   8.465   1.205  1.00  0.00           N  
ATOM    491  CA  VAL A  35      12.679   9.416   2.268  1.00  0.00           C  
ATOM    492  C   VAL A  35      13.890   9.885   3.107  1.00  0.00           C  
ATOM    493  O   VAL A  35      13.928  11.005   3.602  1.00  0.00           O  
ATOM    494  CB  VAL A  35      11.629   8.747   3.192  1.00  0.00           C  
ATOM    495  CG1 VAL A  35      11.093   9.681   4.274  1.00  0.00           C  
ATOM    496  CG2 VAL A  35      10.428   8.255   2.389  1.00  0.00           C  
ATOM    497  H   VAL A  35      12.597   7.594   1.233  1.00  0.00           H  
ATOM    498  HA  VAL A  35      12.225  10.278   1.780  1.00  0.00           H  
ATOM    499  HB  VAL A  35      12.105   7.894   3.676  1.00  0.00           H  
ATOM    500 HG11 VAL A  35      10.630  10.549   3.804  1.00  0.00           H  
ATOM    501 HG12 VAL A  35      10.352   9.165   4.884  1.00  0.00           H  
ATOM    502 HG13 VAL A  35      11.916  10.008   4.909  1.00  0.00           H  
ATOM    503 HG21 VAL A  35      10.760   7.527   1.649  1.00  0.00           H  
ATOM    504 HG22 VAL A  35       9.704   7.786   3.056  1.00  0.00           H  
ATOM    505 HG23 VAL A  35       9.959   9.099   1.883  1.00  0.00           H  
ATOM    506  N   GLY A  36      14.805   8.941   3.349  1.00  0.00           N  
ATOM    507  CA  GLY A  36      16.038   9.145   4.137  1.00  0.00           C  
ATOM    508  C   GLY A  36      15.984   8.327   5.437  1.00  0.00           C  
ATOM    509  O   GLY A  36      15.587   7.164   5.454  1.00  0.00           O  
ATOM    510  H   GLY A  36      14.777   8.062   2.872  1.00  0.00           H  
ATOM    511  HA2 GLY A  36      16.157  10.202   4.370  1.00  0.00           H  
ATOM    512  HA3 GLY A  36      16.906   8.848   3.549  1.00  0.00           H  
ATOM    513  N   SER A  37      16.116   9.079   6.522  1.00  0.00           N  
ATOM    514  CA  SER A  37      16.303   8.530   7.882  1.00  0.00           C  
ATOM    515  C   SER A  37      15.177   7.617   8.376  1.00  0.00           C  
ATOM    516  O   SER A  37      15.467   6.595   8.986  1.00  0.00           O  
ATOM    517  CB  SER A  37      16.523   9.661   8.894  1.00  0.00           C  
ATOM    518  OG  SER A  37      15.518  10.659   8.689  1.00  0.00           O  
ATOM    519  H   SER A  37      16.003  10.068   6.488  1.00  0.00           H  
ATOM    520  HA  SER A  37      17.221   7.950   7.798  1.00  0.00           H  
ATOM    521  HB2 SER A  37      16.472   9.273   9.911  1.00  0.00           H  
ATOM    522  HB3 SER A  37      17.518  10.092   8.768  1.00  0.00           H  
ATOM    523  HG  SER A  37      15.579  11.344   9.426  1.00  0.00           H  
ATOM    524  N   GLY A  38      13.941   7.941   7.984  1.00  0.00           N  
ATOM    525  CA  GLY A  38      12.719   7.202   8.390  1.00  0.00           C  
ATOM    526  C   GLY A  38      12.860   5.678   8.336  1.00  0.00           C  
ATOM    527  O   GLY A  38      12.506   4.967   9.277  1.00  0.00           O  
ATOM    528  H   GLY A  38      13.768   8.790   7.494  1.00  0.00           H  
ATOM    529  HA2 GLY A  38      11.895   7.503   7.744  1.00  0.00           H  
ATOM    530  HA3 GLY A  38      12.452   7.496   9.405  1.00  0.00           H  
ATOM    531  N   GLY A  39      13.468   5.190   7.255  1.00  0.00           N  
ATOM    532  CA  GLY A  39      13.793   3.763   7.082  1.00  0.00           C  
ATOM    533  C   GLY A  39      14.866   3.285   8.075  1.00  0.00           C  
ATOM    534  O   GLY A  39      14.628   2.398   8.877  1.00  0.00           O  
ATOM    535  H   GLY A  39      13.775   5.791   6.509  1.00  0.00           H  
ATOM    536  HA2 GLY A  39      14.142   3.593   6.063  1.00  0.00           H  
ATOM    537  HA3 GLY A  39      12.888   3.168   7.212  1.00  0.00           H  
ATOM    538  N   LEU A  40      15.930   4.082   8.136  1.00  0.00           N  
ATOM    539  CA  LEU A  40      17.160   3.756   8.886  1.00  0.00           C  
ATOM    540  C   LEU A  40      16.974   3.726  10.412  1.00  0.00           C  
ATOM    541  O   LEU A  40      17.498   2.829  11.083  1.00  0.00           O  
ATOM    542  CB  LEU A  40      18.231   4.785   8.516  1.00  0.00           C  
ATOM    543  CG  LEU A  40      18.773   4.510   7.111  1.00  0.00           C  
ATOM    544  CD1 LEU A  40      19.260   5.815   6.464  1.00  0.00           C  
ATOM    545  CD2 LEU A  40      19.886   3.459   7.147  1.00  0.00           C  
ATOM    546  H   LEU A  40      15.878   5.020   7.790  1.00  0.00           H  
ATOM    547  HA  LEU A  40      17.491   2.772   8.554  1.00  0.00           H  
ATOM    548  HB2 LEU A  40      17.810   5.789   8.561  1.00  0.00           H  
ATOM    549  HB3 LEU A  40      19.045   4.748   9.241  1.00  0.00           H  
ATOM    550  HG  LEU A  40      17.966   4.115   6.495  1.00  0.00           H  
ATOM    551 HD11 LEU A  40      20.048   6.253   7.076  1.00  0.00           H  
ATOM    552 HD12 LEU A  40      19.649   5.601   5.468  1.00  0.00           H  
ATOM    553 HD13 LEU A  40      18.427   6.515   6.387  1.00  0.00           H  
ATOM    554 HD21 LEU A  40      20.698   3.813   7.782  1.00  0.00           H  
ATOM    555 HD22 LEU A  40      19.492   2.525   7.548  1.00  0.00           H  
ATOM    556 HD23 LEU A  40      20.261   3.292   6.137  1.00  0.00           H  
ATOM    557  N   SER A  41      16.128   4.668  11.077  1.00  0.00           N  
ATOM    558  CA  SER A  41      16.053   4.595  12.554  1.00  0.00           C  
ATOM    559  C   SER A  41      15.601   3.220  13.071  1.00  0.00           C  
ATOM    560  O   SER A  41      16.239   2.669  13.974  1.00  0.00           O  
ATOM    561  CB  SER A  41      15.177   5.718  13.105  1.00  0.00           C  
ATOM    562  OG  SER A  41      13.913   5.718  12.431  1.00  0.00           O  
ATOM    563  H   SER A  41      15.562   5.390  10.656  1.00  0.00           H  
ATOM    564  HA  SER A  41      17.080   4.771  12.876  1.00  0.00           H  
ATOM    565  HB2 SER A  41      15.030   5.583  14.177  1.00  0.00           H  
ATOM    566  HB3 SER A  41      15.674   6.679  12.970  1.00  0.00           H  
ATOM    567  HG  SER A  41      13.368   6.538  12.688  1.00  0.00           H  
ATOM    568  N   LEU A  42      14.655   2.594  12.366  1.00  0.00           N  
ATOM    569  CA  LEU A  42      14.166   1.235  12.703  1.00  0.00           C  
ATOM    570  C   LEU A  42      15.287   0.199  12.523  1.00  0.00           C  
ATOM    571  O   LEU A  42      15.599  -0.561  13.449  1.00  0.00           O  
ATOM    572  CB  LEU A  42      12.979   0.893  11.785  1.00  0.00           C  
ATOM    573  CG  LEU A  42      12.357  -0.480  12.121  1.00  0.00           C  
ATOM    574  CD1 LEU A  42      11.381  -0.383  13.286  1.00  0.00           C  
ATOM    575  CD2 LEU A  42      11.646  -1.043  10.893  1.00  0.00           C  
ATOM    576  H   LEU A  42      14.205   3.035  11.589  1.00  0.00           H  
ATOM    577  HA  LEU A  42      13.827   1.237  13.739  1.00  0.00           H  
ATOM    578  HB2 LEU A  42      12.217   1.668  11.876  1.00  0.00           H  
ATOM    579  HB3 LEU A  42      13.313   0.896  10.747  1.00  0.00           H  
ATOM    580  HG  LEU A  42      13.153  -1.170  12.403  1.00  0.00           H  
ATOM    581 HD11 LEU A  42      10.587   0.322  13.037  1.00  0.00           H  
ATOM    582 HD12 LEU A  42      10.948  -1.364  13.481  1.00  0.00           H  
ATOM    583 HD13 LEU A  42      11.909  -0.037  14.174  1.00  0.00           H  
ATOM    584 HD21 LEU A  42      10.864  -0.351  10.578  1.00  0.00           H  
ATOM    585 HD22 LEU A  42      12.365  -1.171  10.083  1.00  0.00           H  
ATOM    586 HD23 LEU A  42      11.202  -2.006  11.145  1.00  0.00           H  
ATOM    587  N   LEU A  43      15.954   0.271  11.375  1.00  0.00           N  
ATOM    588  CA  LEU A  43      17.063  -0.653  11.042  1.00  0.00           C  
ATOM    589  C   LEU A  43      18.306  -0.522  11.939  1.00  0.00           C  
ATOM    590  O   LEU A  43      18.942  -1.526  12.267  1.00  0.00           O  
ATOM    591  CB  LEU A  43      17.456  -0.549   9.561  1.00  0.00           C  
ATOM    592  CG  LEU A  43      16.280  -0.846   8.621  1.00  0.00           C  
ATOM    593  CD1 LEU A  43      16.791  -0.832   7.176  1.00  0.00           C  
ATOM    594  CD2 LEU A  43      15.559  -2.163   8.942  1.00  0.00           C  
ATOM    595  H   LEU A  43      15.666   0.900  10.646  1.00  0.00           H  
ATOM    596  HA  LEU A  43      16.660  -1.654  11.192  1.00  0.00           H  
ATOM    597  HB2 LEU A  43      17.837   0.452   9.358  1.00  0.00           H  
ATOM    598  HB3 LEU A  43      18.269  -1.247   9.355  1.00  0.00           H  
ATOM    599  HG  LEU A  43      15.546  -0.046   8.725  1.00  0.00           H  
ATOM    600 HD11 LEU A  43      17.218   0.145   6.950  1.00  0.00           H  
ATOM    601 HD12 LEU A  43      17.555  -1.601   7.053  1.00  0.00           H  
ATOM    602 HD13 LEU A  43      15.959  -1.034   6.502  1.00  0.00           H  
ATOM    603 HD21 LEU A  43      16.268  -2.988   8.876  1.00  0.00           H  
ATOM    604 HD22 LEU A  43      15.151  -2.115   9.952  1.00  0.00           H  
ATOM    605 HD23 LEU A  43      14.749  -2.325   8.232  1.00  0.00           H  
ATOM    606  N   ALA A  44      18.572   0.696  12.377  1.00  0.00           N  
ATOM    607  CA  ALA A  44      19.648   0.989  13.353  1.00  0.00           C  
ATOM    608  C   ALA A  44      19.394   0.397  14.753  1.00  0.00           C  
ATOM    609  O   ALA A  44      20.334  -0.119  15.351  1.00  0.00           O  
ATOM    610  CB  ALA A  44      19.842   2.508  13.445  1.00  0.00           C  
ATOM    611  H   ALA A  44      18.091   1.500  12.004  1.00  0.00           H  
ATOM    612  HA  ALA A  44      20.557   0.542  12.954  1.00  0.00           H  
ATOM    613  HB1 ALA A  44      20.085   2.903  12.459  1.00  0.00           H  
ATOM    614  HB2 ALA A  44      20.653   2.736  14.136  1.00  0.00           H  
ATOM    615  HB3 ALA A  44      18.922   2.970  13.805  1.00  0.00           H  
ATOM    616  N   ALA A  45      18.112   0.238  15.113  1.00  0.00           N  
ATOM    617  CA  ALA A  45      17.686  -0.054  16.496  1.00  0.00           C  
ATOM    618  C   ALA A  45      18.341  -1.287  17.133  1.00  0.00           C  
ATOM    619  O   ALA A  45      18.879  -1.203  18.239  1.00  0.00           O  
ATOM    620  CB  ALA A  45      16.163  -0.156  16.553  1.00  0.00           C  
ATOM    621  H   ALA A  45      17.367   0.223  14.440  1.00  0.00           H  
ATOM    622  HA  ALA A  45      17.988   0.813  17.083  1.00  0.00           H  
ATOM    623  HB1 ALA A  45      15.834  -0.990  15.934  1.00  0.00           H  
ATOM    624  HB2 ALA A  45      15.836  -0.319  17.579  1.00  0.00           H  
ATOM    625  HB3 ALA A  45      15.724   0.769  16.179  1.00  0.00           H  
ATOM    626  N   ALA A  46      18.316  -2.406  16.410  1.00  0.00           N  
ATOM    627  CA  ALA A  46      19.022  -3.643  16.820  1.00  0.00           C  
ATOM    628  C   ALA A  46      19.525  -4.486  15.632  1.00  0.00           C  
ATOM    629  O   ALA A  46      19.455  -5.713  15.617  1.00  0.00           O  
ATOM    630  CB  ALA A  46      18.144  -4.450  17.788  1.00  0.00           C  
ATOM    631  H   ALA A  46      17.793  -2.438  15.564  1.00  0.00           H  
ATOM    632  HA  ALA A  46      19.900  -3.310  17.373  1.00  0.00           H  
ATOM    633  HB1 ALA A  46      17.230  -4.756  17.277  1.00  0.00           H  
ATOM    634  HB2 ALA A  46      17.890  -3.832  18.648  1.00  0.00           H  
ATOM    635  HB3 ALA A  46      18.682  -5.336  18.127  1.00  0.00           H  
ATOM    636  N   GLY A  47      20.212  -3.779  14.732  1.00  0.00           N  
ATOM    637  CA  GLY A  47      20.598  -4.297  13.393  1.00  0.00           C  
ATOM    638  C   GLY A  47      21.289  -5.674  13.447  1.00  0.00           C  
ATOM    639  O   GLY A  47      20.804  -6.643  12.867  1.00  0.00           O  
ATOM    640  H   GLY A  47      20.472  -2.830  14.905  1.00  0.00           H  
ATOM    641  HA2 GLY A  47      21.266  -3.581  12.914  1.00  0.00           H  
ATOM    642  HA3 GLY A  47      19.707  -4.369  12.770  1.00  0.00           H  
ATOM    643  N   ARG A  48      22.269  -5.751  14.333  1.00  0.00           N  
ATOM    644  CA  ARG A  48      23.143  -6.913  14.562  1.00  0.00           C  
ATOM    645  C   ARG A  48      22.383  -8.210  14.908  1.00  0.00           C  
ATOM    646  O   ARG A  48      22.538  -9.229  14.242  1.00  0.00           O  
ATOM    647  CB  ARG A  48      24.040  -6.471  15.706  1.00  0.00           C  
ATOM    648  CG  ARG A  48      25.110  -7.495  16.057  1.00  0.00           C  
ATOM    649  CD  ARG A  48      25.832  -6.917  17.261  1.00  0.00           C  
ATOM    650  NE  ARG A  48      26.802  -7.881  17.778  1.00  0.00           N  
ATOM    651  CZ  ARG A  48      27.534  -7.703  18.867  1.00  0.00           C  
ATOM    652  NH1 ARG A  48      27.509  -6.531  19.513  1.00  0.00           N  
ATOM    653  NH2 ARG A  48      28.346  -8.659  19.287  1.00  0.00           N  
ATOM    654  H   ARG A  48      22.484  -4.965  14.913  1.00  0.00           H  
ATOM    655  HA  ARG A  48      23.712  -7.042  13.642  1.00  0.00           H  
ATOM    656  HB2 ARG A  48      24.520  -5.529  15.439  1.00  0.00           H  
ATOM    657  HB3 ARG A  48      23.428  -6.277  16.587  1.00  0.00           H  
ATOM    658  HG2 ARG A  48      24.667  -8.464  16.290  1.00  0.00           H  
ATOM    659  HG3 ARG A  48      25.795  -7.651  15.223  1.00  0.00           H  
ATOM    660  HD2 ARG A  48      26.339  -5.995  16.982  1.00  0.00           H  
ATOM    661  HD3 ARG A  48      25.113  -6.664  18.039  1.00  0.00           H  
ATOM    662  HE  ARG A  48      26.935  -8.705  17.225  1.00  0.00           H  
ATOM    663 HH11 ARG A  48      26.922  -5.792  19.183  1.00  0.00           H  
ATOM    664 HH12 ARG A  48      28.077  -6.392  20.325  1.00  0.00           H  
ATOM    665 HH21 ARG A  48      28.393  -9.526  18.791  1.00  0.00           H  
ATOM    666 HH22 ARG A  48      28.912  -8.519  20.099  1.00  0.00           H  
ATOM    667  N   GLU A  49      21.464  -8.086  15.862  1.00  0.00           N  
ATOM    668  CA  GLU A  49      20.672  -9.212  16.395  1.00  0.00           C  
ATOM    669  C   GLU A  49      19.504  -9.646  15.482  1.00  0.00           C  
ATOM    670  O   GLU A  49      18.764 -10.576  15.788  1.00  0.00           O  
ATOM    671  CB  GLU A  49      20.226  -8.693  17.768  1.00  0.00           C  
ATOM    672  CG  GLU A  49      19.599  -9.759  18.681  1.00  0.00           C  
ATOM    673  CD  GLU A  49      18.069  -9.651  18.711  1.00  0.00           C  
ATOM    674  OE1 GLU A  49      17.566  -8.515  18.805  1.00  0.00           O  
ATOM    675  OE2 GLU A  49      17.441 -10.730  18.678  1.00  0.00           O  
ATOM    676  H   GLU A  49      21.226  -7.187  16.242  1.00  0.00           H  
ATOM    677  HA  GLU A  49      21.360 -10.049  16.514  1.00  0.00           H  
ATOM    678  HB2 GLU A  49      21.088  -8.260  18.276  1.00  0.00           H  
ATOM    679  HB3 GLU A  49      19.505  -7.888  17.621  1.00  0.00           H  
ATOM    680  HG2 GLU A  49      19.887 -10.750  18.332  1.00  0.00           H  
ATOM    681  HG3 GLU A  49      19.992  -9.650  19.691  1.00  0.00           H  
ATOM    682  N   SER A  50      19.604  -9.179  14.235  1.00  0.00           N  
ATOM    683  CA  SER A  50      18.597  -9.282  13.159  1.00  0.00           C  
ATOM    684  C   SER A  50      17.187  -8.888  13.649  1.00  0.00           C  
ATOM    685  O   SER A  50      16.585  -9.567  14.474  1.00  0.00           O  
ATOM    686  CB  SER A  50      18.547 -10.671  12.488  1.00  0.00           C  
ATOM    687  OG  SER A  50      17.904 -11.631  13.324  1.00  0.00           O  
ATOM    688  H   SER A  50      20.460  -8.739  13.978  1.00  0.00           H  
ATOM    689  HA  SER A  50      18.941  -8.559  12.419  1.00  0.00           H  
ATOM    690  HB2 SER A  50      18.015 -10.599  11.540  1.00  0.00           H  
ATOM    691  HB3 SER A  50      19.559 -11.005  12.262  1.00  0.00           H  
ATOM    692  HG  SER A  50      18.304 -11.552  14.256  1.00  0.00           H  
ATOM    693  N   ILE A  51      16.835  -7.852  13.114  1.00  0.00           N  
ATOM    694  CA  ILE A  51      15.471  -7.279  13.077  1.00  0.00           C  
ATOM    695  C   ILE A  51      14.481  -8.143  12.271  1.00  0.00           C  
ATOM    696  O   ILE A  51      13.362  -8.367  12.725  1.00  0.00           O  
ATOM    697  CB  ILE A  51      15.561  -5.799  12.616  1.00  0.00           C  
ATOM    698  CG1 ILE A  51      16.260  -4.949  13.698  1.00  0.00           C  
ATOM    699  CG2 ILE A  51      14.238  -5.163  12.175  1.00  0.00           C  
ATOM    700  CD1 ILE A  51      15.584  -4.911  15.069  1.00  0.00           C  
ATOM    701  H   ILE A  51      17.561  -7.239  12.805  1.00  0.00           H  
ATOM    702  HA  ILE A  51      15.117  -7.264  14.108  1.00  0.00           H  
ATOM    703  HB  ILE A  51      16.206  -5.780  11.738  1.00  0.00           H  
ATOM    704 HG12 ILE A  51      17.275  -5.326  13.828  1.00  0.00           H  
ATOM    705 HG13 ILE A  51      16.345  -3.927  13.329  1.00  0.00           H  
ATOM    706 HG21 ILE A  51      13.826  -5.732  11.341  1.00  0.00           H  
ATOM    707 HG22 ILE A  51      13.535  -5.180  13.007  1.00  0.00           H  
ATOM    708 HG23 ILE A  51      14.394  -4.131  11.860  1.00  0.00           H  
ATOM    709 HD11 ILE A  51      15.525  -5.923  15.468  1.00  0.00           H  
ATOM    710 HD12 ILE A  51      16.150  -4.287  15.761  1.00  0.00           H  
ATOM    711 HD13 ILE A  51      14.579  -4.502  14.962  1.00  0.00           H  
ATOM    712  N   LYS A  52      14.986  -8.770  11.219  1.00  0.00           N  
ATOM    713  CA  LYS A  52      14.190  -9.555  10.257  1.00  0.00           C  
ATOM    714  C   LYS A  52      13.451 -10.712  10.950  1.00  0.00           C  
ATOM    715  O   LYS A  52      12.268 -10.576  11.266  1.00  0.00           O  
ATOM    716  CB  LYS A  52      15.146 -10.049   9.174  1.00  0.00           C  
ATOM    717  CG  LYS A  52      14.396 -10.325   7.886  1.00  0.00           C  
ATOM    718  CD  LYS A  52      15.422 -10.606   6.793  1.00  0.00           C  
ATOM    719  CE  LYS A  52      14.735 -10.815   5.456  1.00  0.00           C  
ATOM    720  NZ  LYS A  52      15.803 -11.021   4.476  1.00  0.00           N  
ATOM    721  H   LYS A  52      15.975  -8.773  11.036  1.00  0.00           H  
ATOM    722  HA  LYS A  52      13.457  -8.891   9.797  1.00  0.00           H  
ATOM    723  HB2 LYS A  52      15.921  -9.303   8.999  1.00  0.00           H  
ATOM    724  HB3 LYS A  52      15.648 -10.956   9.512  1.00  0.00           H  
ATOM    725  HG2 LYS A  52      13.727 -11.177   8.009  1.00  0.00           H  
ATOM    726  HG3 LYS A  52      13.776  -9.470   7.616  1.00  0.00           H  
ATOM    727  HD2 LYS A  52      16.122  -9.774   6.722  1.00  0.00           H  
ATOM    728  HD3 LYS A  52      16.003 -11.491   7.052  1.00  0.00           H  
ATOM    729  HE2 LYS A  52      14.068 -11.677   5.493  1.00  0.00           H  
ATOM    730  HE3 LYS A  52      14.126  -9.951   5.193  1.00  0.00           H  
ATOM    731  HZ1 LYS A  52      16.417 -11.731   4.813  1.00  0.00           H  
ATOM    732  HZ2 LYS A  52      15.410 -11.326   3.603  1.00  0.00           H  
ATOM    733  HZ3 LYS A  52      16.309 -10.173   4.342  1.00  0.00           H  
ATOM    734  N   ALA A  53      14.231 -11.674  11.459  1.00  0.00           N  
ATOM    735  CA  ALA A  53      13.700 -12.940  11.993  1.00  0.00           C  
ATOM    736  C   ALA A  53      12.810 -12.754  13.231  1.00  0.00           C  
ATOM    737  O   ALA A  53      11.729 -13.340  13.297  1.00  0.00           O  
ATOM    738  CB  ALA A  53      14.883 -13.870  12.308  1.00  0.00           C  
ATOM    739  H   ALA A  53      15.230 -11.568  11.548  1.00  0.00           H  
ATOM    740  HA  ALA A  53      13.099 -13.387  11.202  1.00  0.00           H  
ATOM    741  HB1 ALA A  53      15.466 -14.035  11.403  1.00  0.00           H  
ATOM    742  HB2 ALA A  53      14.510 -14.825  12.678  1.00  0.00           H  
ATOM    743  HB3 ALA A  53      15.515 -13.409  13.068  1.00  0.00           H  
ATOM    744  N   TYR A  54      13.166 -11.763  14.047  1.00  0.00           N  
ATOM    745  CA  TYR A  54      12.389 -11.308  15.217  1.00  0.00           C  
ATOM    746  C   TYR A  54      10.933 -10.996  14.845  1.00  0.00           C  
ATOM    747  O   TYR A  54      10.052 -11.795  15.131  1.00  0.00           O  
ATOM    748  CB  TYR A  54      13.099 -10.087  15.814  1.00  0.00           C  
ATOM    749  CG  TYR A  54      12.354  -9.348  16.926  1.00  0.00           C  
ATOM    750  CD1 TYR A  54      11.781 -10.058  18.006  1.00  0.00           C  
ATOM    751  CD2 TYR A  54      12.284  -7.942  16.862  1.00  0.00           C  
ATOM    752  CE1 TYR A  54      11.134  -9.354  19.033  1.00  0.00           C  
ATOM    753  CE2 TYR A  54      11.639  -7.224  17.889  1.00  0.00           C  
ATOM    754  CZ  TYR A  54      11.080  -7.936  18.967  1.00  0.00           C  
ATOM    755  OH  TYR A  54      10.404  -7.261  19.929  1.00  0.00           O  
ATOM    756  H   TYR A  54      14.010 -11.240  13.894  1.00  0.00           H  
ATOM    757  HA  TYR A  54      12.371 -12.146  15.914  1.00  0.00           H  
ATOM    758  HB2 TYR A  54      14.064 -10.410  16.205  1.00  0.00           H  
ATOM    759  HB3 TYR A  54      13.302  -9.381  15.009  1.00  0.00           H  
ATOM    760  HD1 TYR A  54      11.841 -11.146  18.039  1.00  0.00           H  
ATOM    761  HD2 TYR A  54      12.729  -7.411  16.021  1.00  0.00           H  
ATOM    762  HE1 TYR A  54      10.680  -9.887  19.868  1.00  0.00           H  
ATOM    763  HE2 TYR A  54      11.574  -6.136  17.849  1.00  0.00           H  
ATOM    764  HH  TYR A  54       9.875  -7.907  20.483  1.00  0.00           H  
ATOM    765  N   LEU A  55      10.740  -9.933  14.082  1.00  0.00           N  
ATOM    766  CA  LEU A  55       9.401  -9.345  13.856  1.00  0.00           C  
ATOM    767  C   LEU A  55       8.454 -10.281  13.118  1.00  0.00           C  
ATOM    768  O   LEU A  55       7.349 -10.541  13.604  1.00  0.00           O  
ATOM    769  CB  LEU A  55       9.493  -8.034  13.068  1.00  0.00           C  
ATOM    770  CG  LEU A  55      10.368  -6.995  13.776  1.00  0.00           C  
ATOM    771  CD1 LEU A  55      10.706  -5.861  12.806  1.00  0.00           C  
ATOM    772  CD2 LEU A  55       9.738  -6.443  15.058  1.00  0.00           C  
ATOM    773  H   LEU A  55      11.496  -9.531  13.552  1.00  0.00           H  
ATOM    774  HA  LEU A  55       8.987  -9.124  14.839  1.00  0.00           H  
ATOM    775  HB2 LEU A  55       9.901  -8.236  12.077  1.00  0.00           H  
ATOM    776  HB3 LEU A  55       8.493  -7.627  12.924  1.00  0.00           H  
ATOM    777  HG  LEU A  55      11.304  -7.477  14.061  1.00  0.00           H  
ATOM    778 HD11 LEU A  55      11.236  -6.266  11.944  1.00  0.00           H  
ATOM    779 HD12 LEU A  55       9.786  -5.380  12.474  1.00  0.00           H  
ATOM    780 HD13 LEU A  55      11.337  -5.129  13.311  1.00  0.00           H  
ATOM    781 HD21 LEU A  55       8.783  -5.976  14.820  1.00  0.00           H  
ATOM    782 HD22 LEU A  55       9.577  -7.260  15.763  1.00  0.00           H  
ATOM    783 HD23 LEU A  55      10.399  -5.704  15.511  1.00  0.00           H  
ATOM    784  N   LYS A  56       9.016 -10.949  12.113  1.00  0.00           N  
ATOM    785  CA  LYS A  56       8.240 -11.744  11.158  1.00  0.00           C  
ATOM    786  C   LYS A  56       7.312 -12.768  11.821  1.00  0.00           C  
ATOM    787  O   LYS A  56       6.108 -12.576  11.803  1.00  0.00           O  
ATOM    788  CB  LYS A  56       9.142 -12.417  10.124  1.00  0.00           C  
ATOM    789  CG  LYS A  56       9.634 -11.375   9.125  1.00  0.00           C  
ATOM    790  CD  LYS A  56      10.544 -12.018   8.074  1.00  0.00           C  
ATOM    791  CE  LYS A  56      10.999 -10.941   7.096  1.00  0.00           C  
ATOM    792  NZ  LYS A  56      11.799 -11.587   6.042  1.00  0.00           N  
ATOM    793  H   LYS A  56      10.009 -10.952  11.993  1.00  0.00           H  
ATOM    794  HA  LYS A  56       7.616 -11.032  10.620  1.00  0.00           H  
ATOM    795  HB2 LYS A  56       9.990 -12.891  10.619  1.00  0.00           H  
ATOM    796  HB3 LYS A  56       8.595 -13.204   9.607  1.00  0.00           H  
ATOM    797  HG2 LYS A  56       8.782 -10.902   8.636  1.00  0.00           H  
ATOM    798  HG3 LYS A  56      10.176 -10.588   9.650  1.00  0.00           H  
ATOM    799  HD2 LYS A  56      11.406 -12.482   8.554  1.00  0.00           H  
ATOM    800  HD3 LYS A  56      10.010 -12.808   7.545  1.00  0.00           H  
ATOM    801  HE2 LYS A  56      10.138 -10.432   6.663  1.00  0.00           H  
ATOM    802  HE3 LYS A  56      11.589 -10.184   7.613  1.00  0.00           H  
ATOM    803  HZ1 LYS A  56      11.365 -12.437   5.761  1.00  0.00           H  
ATOM    804  HZ2 LYS A  56      11.873 -10.963   5.263  1.00  0.00           H  
ATOM    805  HZ3 LYS A  56      12.717 -11.789   6.396  1.00  0.00           H  
ATOM    806  N   LYS A  57       7.912 -13.605  12.664  1.00  0.00           N  
ATOM    807  CA  LYS A  57       7.152 -14.674  13.339  1.00  0.00           C  
ATOM    808  C   LYS A  57       5.987 -14.121  14.190  1.00  0.00           C  
ATOM    809  O   LYS A  57       4.869 -14.622  14.087  1.00  0.00           O  
ATOM    810  CB  LYS A  57       8.078 -15.543  14.192  1.00  0.00           C  
ATOM    811  CG  LYS A  57       7.332 -16.829  14.545  1.00  0.00           C  
ATOM    812  CD  LYS A  57       8.315 -17.941  14.946  1.00  0.00           C  
ATOM    813  CE  LYS A  57       8.233 -18.311  16.434  1.00  0.00           C  
ATOM    814  NZ  LYS A  57       8.727 -17.178  17.232  1.00  0.00           N  
ATOM    815  H   LYS A  57       8.903 -13.574  12.836  1.00  0.00           H  
ATOM    816  HA  LYS A  57       6.737 -15.307  12.555  1.00  0.00           H  
ATOM    817  HB2 LYS A  57       8.994 -15.771  13.649  1.00  0.00           H  
ATOM    818  HB3 LYS A  57       8.369 -15.011  15.099  1.00  0.00           H  
ATOM    819  HG2 LYS A  57       6.638 -16.639  15.365  1.00  0.00           H  
ATOM    820  HG3 LYS A  57       6.736 -17.154  13.693  1.00  0.00           H  
ATOM    821  HD2 LYS A  57       8.114 -18.828  14.345  1.00  0.00           H  
ATOM    822  HD3 LYS A  57       9.330 -17.622  14.712  1.00  0.00           H  
ATOM    823  HE2 LYS A  57       7.205 -18.546  16.709  1.00  0.00           H  
ATOM    824  HE3 LYS A  57       8.829 -19.202  16.635  1.00  0.00           H  
ATOM    825  HZ1 LYS A  57       8.290 -16.341  16.906  1.00  0.00           H  
ATOM    826  HZ2 LYS A  57       8.534 -17.334  18.195  1.00  0.00           H  
ATOM    827  HZ3 LYS A  57       9.717 -17.097  17.092  1.00  0.00           H  
ATOM    828  N   GLU A  58       6.231 -13.009  14.881  1.00  0.00           N  
ATOM    829  CA  GLU A  58       5.219 -12.385  15.747  1.00  0.00           C  
ATOM    830  C   GLU A  58       3.943 -12.052  14.960  1.00  0.00           C  
ATOM    831  O   GLU A  58       2.897 -12.634  15.233  1.00  0.00           O  
ATOM    832  CB  GLU A  58       5.807 -11.127  16.402  1.00  0.00           C  
ATOM    833  CG  GLU A  58       4.871 -10.516  17.455  1.00  0.00           C  
ATOM    834  CD  GLU A  58       5.437  -9.207  18.016  1.00  0.00           C  
ATOM    835  OE1 GLU A  58       5.953  -8.402  17.218  1.00  0.00           O  
ATOM    836  OE2 GLU A  58       5.316  -9.033  19.254  1.00  0.00           O  
ATOM    837  H   GLU A  58       7.101 -12.495  14.802  1.00  0.00           H  
ATOM    838  HA  GLU A  58       4.995 -13.125  16.516  1.00  0.00           H  
ATOM    839  HB2 GLU A  58       6.759 -11.376  16.869  1.00  0.00           H  
ATOM    840  HB3 GLU A  58       6.014 -10.385  15.631  1.00  0.00           H  
ATOM    841  HG2 GLU A  58       3.894 -10.330  17.011  1.00  0.00           H  
ATOM    842  HG3 GLU A  58       4.723 -11.227  18.268  1.00  0.00           H  
ATOM    843  N   ILE A  59       4.095 -11.335  13.853  1.00  0.00           N  
ATOM    844  CA  ILE A  59       2.929 -10.972  13.013  1.00  0.00           C  
ATOM    845  C   ILE A  59       2.553 -12.082  12.033  1.00  0.00           C  
ATOM    846  O   ILE A  59       1.357 -12.324  11.834  1.00  0.00           O  
ATOM    847  CB  ILE A  59       3.111  -9.590  12.361  1.00  0.00           C  
ATOM    848  CG1 ILE A  59       3.598  -8.468  13.317  1.00  0.00           C  
ATOM    849  CG2 ILE A  59       1.837  -9.133  11.640  1.00  0.00           C  
ATOM    850  CD1 ILE A  59       3.113  -8.517  14.768  1.00  0.00           C  
ATOM    851  H   ILE A  59       4.992 -11.022  13.498  1.00  0.00           H  
ATOM    852  HA  ILE A  59       2.094 -10.866  13.704  1.00  0.00           H  
ATOM    853  HB  ILE A  59       3.884  -9.698  11.600  1.00  0.00           H  
ATOM    854 HG12 ILE A  59       4.688  -8.484  13.325  1.00  0.00           H  
ATOM    855 HG13 ILE A  59       3.296  -7.510  12.893  1.00  0.00           H  
ATOM    856 HG21 ILE A  59       1.569  -9.869  10.883  1.00  0.00           H  
ATOM    857 HG22 ILE A  59       1.027  -9.042  12.363  1.00  0.00           H  
ATOM    858 HG23 ILE A  59       2.001  -8.168  11.160  1.00  0.00           H  
ATOM    859 HD11 ILE A  59       2.024  -8.465  14.785  1.00  0.00           H  
ATOM    860 HD12 ILE A  59       3.438  -9.453  15.223  1.00  0.00           H  
ATOM    861 HD13 ILE A  59       3.516  -7.685  15.345  1.00  0.00           H  
ATOM    862  N   LYS A  60       3.558 -12.825  11.556  1.00  0.00           N  
ATOM    863  CA  LYS A  60       3.347 -13.942  10.624  1.00  0.00           C  
ATOM    864  C   LYS A  60       2.385 -15.021  11.136  1.00  0.00           C  
ATOM    865  O   LYS A  60       1.730 -15.724  10.366  1.00  0.00           O  
ATOM    866  CB  LYS A  60       4.711 -14.578  10.303  1.00  0.00           C  
ATOM    867  CG  LYS A  60       4.750 -15.418   9.032  1.00  0.00           C  
ATOM    868  CD  LYS A  60       6.157 -15.973   8.770  1.00  0.00           C  
ATOM    869  CE  LYS A  60       7.201 -14.905   8.437  1.00  0.00           C  
ATOM    870  NZ  LYS A  60       6.785 -14.175   7.235  1.00  0.00           N  
ATOM    871  H   LYS A  60       4.521 -12.653  11.772  1.00  0.00           H  
ATOM    872  HA  LYS A  60       2.937 -13.517   9.707  1.00  0.00           H  
ATOM    873  HB2 LYS A  60       5.454 -13.785  10.218  1.00  0.00           H  
ATOM    874  HB3 LYS A  60       5.009 -15.204  11.143  1.00  0.00           H  
ATOM    875  HG2 LYS A  60       4.041 -16.243   9.118  1.00  0.00           H  
ATOM    876  HG3 LYS A  60       4.432 -14.812   8.184  1.00  0.00           H  
ATOM    877  HD2 LYS A  60       6.486 -16.527   9.648  1.00  0.00           H  
ATOM    878  HD3 LYS A  60       6.106 -16.685   7.944  1.00  0.00           H  
ATOM    879  HE2 LYS A  60       7.311 -14.216   9.275  1.00  0.00           H  
ATOM    880  HE3 LYS A  60       8.174 -15.369   8.276  1.00  0.00           H  
ATOM    881  HZ1 LYS A  60       5.882 -14.515   6.957  1.00  0.00           H  
ATOM    882  HZ2 LYS A  60       6.717 -13.201   7.446  1.00  0.00           H  
ATOM    883  HZ3 LYS A  60       7.451 -14.299   6.496  1.00  0.00           H  
ATOM    884  N   LYS A  61       2.077 -15.173  12.575  1.00  0.00           N  
ATOM    885  CA  LYS A  61       1.168 -16.280  12.921  1.00  0.00           C  
ATOM    886  C   LYS A  61      -0.309 -15.984  12.598  1.00  0.00           C  
ATOM    887  O   LYS A  61      -1.086 -16.888  12.289  1.00  0.00           O  
ATOM    888  CB  LYS A  61       1.287 -16.629  14.402  1.00  0.00           C  
ATOM    889  CG  LYS A  61       2.662 -17.233  14.630  1.00  0.00           C  
ATOM    890  CD  LYS A  61       2.814 -17.783  16.041  1.00  0.00           C  
ATOM    891  CE  LYS A  61       4.119 -18.563  16.075  1.00  0.00           C  
ATOM    892  NZ  LYS A  61       4.008 -19.502  17.191  1.00  0.00           N  
ATOM    893  H   LYS A  61       2.437 -14.638  13.338  1.00  0.00           H  
ATOM    894  HA  LYS A  61       1.491 -17.143  12.339  1.00  0.00           H  
ATOM    895  HB2 LYS A  61       1.155 -15.738  15.017  1.00  0.00           H  
ATOM    896  HB3 LYS A  61       0.507 -17.334  14.692  1.00  0.00           H  
ATOM    897  HG2 LYS A  61       2.830 -18.033  13.908  1.00  0.00           H  
ATOM    898  HG3 LYS A  61       3.425 -16.476  14.451  1.00  0.00           H  
ATOM    899  HD2 LYS A  61       2.830 -16.973  16.769  1.00  0.00           H  
ATOM    900  HD3 LYS A  61       1.973 -18.427  16.296  1.00  0.00           H  
ATOM    901  HE2 LYS A  61       4.279 -19.092  15.136  1.00  0.00           H  
ATOM    902  HE3 LYS A  61       4.967 -17.893  16.212  1.00  0.00           H  
ATOM    903  HZ1 LYS A  61       3.201 -20.078  17.033  1.00  0.00           H  
ATOM    904  HZ2 LYS A  61       4.827 -20.074  17.223  1.00  0.00           H  
ATOM    905  HZ3 LYS A  61       3.905 -18.997  18.044  1.00  0.00           H  
ATOM    906  N   LYS A  62      -0.657 -14.714  12.753  1.00  0.00           N  
ATOM    907  CA  LYS A  62      -2.001 -14.146  12.568  1.00  0.00           C  
ATOM    908  C   LYS A  62      -2.470 -14.117  11.094  1.00  0.00           C  
ATOM    909  O   LYS A  62      -3.488 -14.705  10.747  1.00  0.00           O  
ATOM    910  CB  LYS A  62      -1.933 -12.735  13.145  1.00  0.00           C  
ATOM    911  CG  LYS A  62      -3.230 -12.331  13.849  1.00  0.00           C  
ATOM    912  CD  LYS A  62      -2.895 -11.157  14.769  1.00  0.00           C  
ATOM    913  CE  LYS A  62      -4.105 -10.776  15.614  1.00  0.00           C  
ATOM    914  NZ  LYS A  62      -3.731  -9.686  16.531  1.00  0.00           N  
ATOM    915  H   LYS A  62      -0.009 -14.070  13.162  1.00  0.00           H  
ATOM    916  HA  LYS A  62      -2.705 -14.739  13.152  1.00  0.00           H  
ATOM    917  HB2 LYS A  62      -1.104 -12.673  13.852  1.00  0.00           H  
ATOM    918  HB3 LYS A  62      -1.721 -12.027  12.344  1.00  0.00           H  
ATOM    919  HG2 LYS A  62      -3.990 -12.046  13.122  1.00  0.00           H  
ATOM    920  HG3 LYS A  62      -3.633 -13.166  14.422  1.00  0.00           H  
ATOM    921  HD2 LYS A  62      -2.061 -11.424  15.419  1.00  0.00           H  
ATOM    922  HD3 LYS A  62      -2.576 -10.301  14.174  1.00  0.00           H  
ATOM    923  HE2 LYS A  62      -4.927 -10.461  14.972  1.00  0.00           H  
ATOM    924  HE3 LYS A  62      -4.455 -11.640  16.179  1.00  0.00           H  
ATOM    925  HZ1 LYS A  62      -2.914  -9.935  17.045  1.00  0.00           H  
ATOM    926  HZ2 LYS A  62      -3.595  -8.849  16.019  1.00  0.00           H  
ATOM    927  HZ3 LYS A  62      -4.492  -9.546  17.175  1.00  0.00           H  
ATOM    928  N   GLY A  63      -1.702 -13.397  10.278  1.00  0.00           N  
ATOM    929  CA  GLY A  63      -2.113 -13.034   8.907  1.00  0.00           C  
ATOM    930  C   GLY A  63      -2.409 -11.530   8.760  1.00  0.00           C  
ATOM    931  O   GLY A  63      -3.424 -11.021   9.225  1.00  0.00           O  
ATOM    932  H   GLY A  63      -0.756 -13.202  10.526  1.00  0.00           H  
ATOM    933  HA2 GLY A  63      -3.001 -13.605   8.634  1.00  0.00           H  
ATOM    934  HA3 GLY A  63      -1.326 -13.316   8.208  1.00  0.00           H  
ATOM    935  N   LYS A  64      -1.596 -10.932   7.902  1.00  0.00           N  
ATOM    936  CA  LYS A  64      -1.523  -9.492   7.580  1.00  0.00           C  
ATOM    937  C   LYS A  64      -2.801  -8.632   7.640  1.00  0.00           C  
ATOM    938  O   LYS A  64      -2.781  -7.512   8.146  1.00  0.00           O  
ATOM    939  CB  LYS A  64      -0.887  -9.326   6.187  1.00  0.00           C  
ATOM    940  CG  LYS A  64       0.601  -9.715   6.107  1.00  0.00           C  
ATOM    941  CD  LYS A  64       0.814 -11.167   5.677  1.00  0.00           C  
ATOM    942  CE  LYS A  64       2.311 -11.488   5.607  1.00  0.00           C  
ATOM    943  NZ  LYS A  64       2.772 -12.090   6.860  1.00  0.00           N  
ATOM    944  H   LYS A  64      -0.882 -11.475   7.461  1.00  0.00           H  
ATOM    945  HA  LYS A  64      -0.829  -9.077   8.311  1.00  0.00           H  
ATOM    946  HB2 LYS A  64      -1.445  -9.934   5.473  1.00  0.00           H  
ATOM    947  HB3 LYS A  64      -0.994  -8.289   5.874  1.00  0.00           H  
ATOM    948  HG2 LYS A  64       1.107  -9.054   5.403  1.00  0.00           H  
ATOM    949  HG3 LYS A  64       1.066  -9.557   7.081  1.00  0.00           H  
ATOM    950  HD2 LYS A  64       0.323 -11.838   6.383  1.00  0.00           H  
ATOM    951  HD3 LYS A  64       0.352 -11.335   4.704  1.00  0.00           H  
ATOM    952  HE2 LYS A  64       2.502 -12.171   4.779  1.00  0.00           H  
ATOM    953  HE3 LYS A  64       2.874 -10.578   5.406  1.00  0.00           H  
ATOM    954  HZ1 LYS A  64       2.464 -11.544   7.634  1.00  0.00           H  
ATOM    955  HZ2 LYS A  64       2.392 -13.012   6.941  1.00  0.00           H  
ATOM    956  HZ3 LYS A  64       3.771 -12.164   6.858  1.00  0.00           H  
ATOM    957  N   ARG A  65      -3.912  -9.179   7.164  1.00  0.00           N  
ATOM    958  CA  ARG A  65      -5.208  -8.475   7.097  1.00  0.00           C  
ATOM    959  C   ARG A  65      -5.626  -7.799   8.413  1.00  0.00           C  
ATOM    960  O   ARG A  65      -6.062  -6.656   8.435  1.00  0.00           O  
ATOM    961  CB  ARG A  65      -6.236  -9.537   6.716  1.00  0.00           C  
ATOM    962  CG  ARG A  65      -7.287  -8.952   5.775  1.00  0.00           C  
ATOM    963  CD  ARG A  65      -8.692  -9.415   6.141  1.00  0.00           C  
ATOM    964  NE  ARG A  65      -9.006  -8.899   7.494  1.00  0.00           N  
ATOM    965  CZ  ARG A  65      -9.632  -9.558   8.466  1.00  0.00           C  
ATOM    966  NH1 ARG A  65     -10.116 -10.783   8.285  1.00  0.00           N  
ATOM    967  NH2 ARG A  65      -9.774  -8.987   9.654  1.00  0.00           N  
ATOM    968  H   ARG A  65      -3.926 -10.116   6.816  1.00  0.00           H  
ATOM    969  HA  ARG A  65      -5.094  -7.734   6.305  1.00  0.00           H  
ATOM    970  HB2 ARG A  65      -5.738 -10.379   6.235  1.00  0.00           H  
ATOM    971  HB3 ARG A  65      -6.719  -9.923   7.614  1.00  0.00           H  
ATOM    972  HG2 ARG A  65      -7.242  -7.863   5.812  1.00  0.00           H  
ATOM    973  HG3 ARG A  65      -7.063  -9.246   4.750  1.00  0.00           H  
ATOM    974  HD2 ARG A  65      -9.416  -9.046   5.415  1.00  0.00           H  
ATOM    975  HD3 ARG A  65      -8.750 -10.503   6.126  1.00  0.00           H  
ATOM    976  HE  ARG A  65      -8.718  -7.965   7.665  1.00  0.00           H  
ATOM    977 HH11 ARG A  65     -10.014 -11.230   7.396  1.00  0.00           H  
ATOM    978 HH12 ARG A  65     -10.582 -11.263   9.029  1.00  0.00           H  
ATOM    979 HH21 ARG A  65      -9.413  -8.068   9.812  1.00  0.00           H  
ATOM    980 HH22 ARG A  65     -10.241  -9.473  10.392  1.00  0.00           H  
ATOM    981  N   ALA A  66      -5.404  -8.524   9.497  1.00  0.00           N  
ATOM    982  CA  ALA A  66      -5.747  -8.077  10.860  1.00  0.00           C  
ATOM    983  C   ALA A  66      -5.022  -6.798  11.287  1.00  0.00           C  
ATOM    984  O   ALA A  66      -5.622  -5.944  11.937  1.00  0.00           O  
ATOM    985  CB  ALA A  66      -5.447  -9.217  11.848  1.00  0.00           C  
ATOM    986  H   ALA A  66      -4.989  -9.433   9.422  1.00  0.00           H  
ATOM    987  HA  ALA A  66      -6.818  -7.880  10.861  1.00  0.00           H  
ATOM    988  HB1 ALA A  66      -6.019 -10.101  11.565  1.00  0.00           H  
ATOM    989  HB2 ALA A  66      -5.725  -8.914  12.857  1.00  0.00           H  
ATOM    990  HB3 ALA A  66      -4.382  -9.450  11.820  1.00  0.00           H  
ATOM    991  N   VAL A  67      -3.828  -6.591  10.739  1.00  0.00           N  
ATOM    992  CA  VAL A  67      -3.029  -5.364  10.951  1.00  0.00           C  
ATOM    993  C   VAL A  67      -3.598  -4.194  10.130  1.00  0.00           C  
ATOM    994  O   VAL A  67      -3.804  -3.102  10.674  1.00  0.00           O  
ATOM    995  CB  VAL A  67      -1.546  -5.646  10.642  1.00  0.00           C  
ATOM    996  CG1 VAL A  67      -0.646  -4.458  10.988  1.00  0.00           C  
ATOM    997  CG2 VAL A  67      -1.070  -6.886  11.414  1.00  0.00           C  
ATOM    998  H   VAL A  67      -3.398  -7.267  10.134  1.00  0.00           H  
ATOM    999  HA  VAL A  67      -3.107  -5.110  12.008  1.00  0.00           H  
ATOM   1000  HB  VAL A  67      -1.454  -5.844   9.574  1.00  0.00           H  
ATOM   1001 HG11 VAL A  67      -0.743  -4.226  12.048  1.00  0.00           H  
ATOM   1002 HG12 VAL A  67       0.393  -4.704  10.765  1.00  0.00           H  
ATOM   1003 HG13 VAL A  67      -0.946  -3.592  10.397  1.00  0.00           H  
ATOM   1004 HG21 VAL A  67      -1.184  -6.715  12.484  1.00  0.00           H  
ATOM   1005 HG22 VAL A  67      -1.667  -7.750  11.118  1.00  0.00           H  
ATOM   1006 HG23 VAL A  67      -0.021  -7.074  11.186  1.00  0.00           H  
ATOM   1007  N   ILE A  68      -3.970  -4.492   8.890  1.00  0.00           N  
ATOM   1008  CA  ILE A  68      -4.726  -3.573   8.005  1.00  0.00           C  
ATOM   1009  C   ILE A  68      -5.951  -2.994   8.738  1.00  0.00           C  
ATOM   1010  O   ILE A  68      -6.129  -1.774   8.772  1.00  0.00           O  
ATOM   1011  CB  ILE A  68      -5.055  -4.332   6.684  1.00  0.00           C  
ATOM   1012  CG1 ILE A  68      -3.802  -4.520   5.807  1.00  0.00           C  
ATOM   1013  CG2 ILE A  68      -6.256  -3.773   5.893  1.00  0.00           C  
ATOM   1014  CD1 ILE A  68      -3.118  -3.233   5.340  1.00  0.00           C  
ATOM   1015  H   ILE A  68      -3.718  -5.359   8.462  1.00  0.00           H  
ATOM   1016  HA  ILE A  68      -4.065  -2.746   7.748  1.00  0.00           H  
ATOM   1017  HB  ILE A  68      -5.358  -5.336   6.981  1.00  0.00           H  
ATOM   1018 HG12 ILE A  68      -3.077  -5.114   6.364  1.00  0.00           H  
ATOM   1019 HG13 ILE A  68      -4.081  -5.101   4.927  1.00  0.00           H  
ATOM   1020 HG21 ILE A  68      -7.142  -3.787   6.526  1.00  0.00           H  
ATOM   1021 HG22 ILE A  68      -6.042  -2.747   5.591  1.00  0.00           H  
ATOM   1022 HG23 ILE A  68      -6.442  -4.375   5.004  1.00  0.00           H  
ATOM   1023 HD11 ILE A  68      -3.822  -2.645   4.751  1.00  0.00           H  
ATOM   1024 HD12 ILE A  68      -2.802  -2.658   6.211  1.00  0.00           H  
ATOM   1025 HD13 ILE A  68      -2.246  -3.462   4.728  1.00  0.00           H  
ATOM   1026  N   ALA A  69      -6.676  -3.867   9.457  1.00  0.00           N  
ATOM   1027  CA  ALA A  69      -7.949  -3.479  10.098  1.00  0.00           C  
ATOM   1028  C   ALA A  69      -7.787  -2.448  11.224  1.00  0.00           C  
ATOM   1029  O   ALA A  69      -8.320  -1.347  11.149  1.00  0.00           O  
ATOM   1030  CB  ALA A  69      -8.662  -4.750  10.608  1.00  0.00           C  
ATOM   1031  H   ALA A  69      -6.350  -4.804   9.622  1.00  0.00           H  
ATOM   1032  HA  ALA A  69      -8.561  -3.028   9.316  1.00  0.00           H  
ATOM   1033  HB1 ALA A  69      -8.826  -5.432   9.774  1.00  0.00           H  
ATOM   1034  HB2 ALA A  69      -8.040  -5.237  11.359  1.00  0.00           H  
ATOM   1035  HB3 ALA A  69      -9.621  -4.481  11.051  1.00  0.00           H  
ATOM   1036  N   TRP A  70      -6.812  -2.728  12.091  1.00  0.00           N  
ATOM   1037  CA  TRP A  70      -6.533  -2.017  13.358  1.00  0.00           C  
ATOM   1038  C   TRP A  70      -6.467  -0.492  13.189  1.00  0.00           C  
ATOM   1039  O   TRP A  70      -7.281   0.234  13.761  1.00  0.00           O  
ATOM   1040  CB  TRP A  70      -5.226  -2.587  13.916  1.00  0.00           C  
ATOM   1041  CG  TRP A  70      -4.691  -1.848  15.149  1.00  0.00           C  
ATOM   1042  CD1 TRP A  70      -5.328  -1.709  16.301  1.00  0.00           C  
ATOM   1043  CD2 TRP A  70      -3.475  -1.191  15.256  1.00  0.00           C  
ATOM   1044  NE1 TRP A  70      -4.596  -0.979  17.144  1.00  0.00           N  
ATOM   1045  CE2 TRP A  70      -3.442  -0.640  16.553  1.00  0.00           C  
ATOM   1046  CE3 TRP A  70      -2.345  -1.079  14.417  1.00  0.00           C  
ATOM   1047  CZ2 TRP A  70      -2.298   0.025  17.034  1.00  0.00           C  
ATOM   1048  CZ3 TRP A  70      -1.202  -0.404  14.884  1.00  0.00           C  
ATOM   1049  CH2 TRP A  70      -1.175   0.147  16.189  1.00  0.00           C  
ATOM   1050  H   TRP A  70      -6.191  -3.498  11.921  1.00  0.00           H  
ATOM   1051  HA  TRP A  70      -7.330  -2.269  14.057  1.00  0.00           H  
ATOM   1052  HB2 TRP A  70      -5.381  -3.636  14.173  1.00  0.00           H  
ATOM   1053  HB3 TRP A  70      -4.468  -2.561  13.133  1.00  0.00           H  
ATOM   1054  HD1 TRP A  70      -6.308  -2.130  16.529  1.00  0.00           H  
ATOM   1055  HE1 TRP A  70      -4.879  -0.695  18.061  1.00  0.00           H  
ATOM   1056  HE3 TRP A  70      -2.356  -1.510  13.415  1.00  0.00           H  
ATOM   1057  HZ2 TRP A  70      -2.279   0.438  18.043  1.00  0.00           H  
ATOM   1058  HZ3 TRP A  70      -0.331  -0.307  14.237  1.00  0.00           H  
ATOM   1059  HH2 TRP A  70      -0.284   0.668  16.540  1.00  0.00           H  
ATOM   1060  OXT TRP A  70      -5.511  -0.712  12.488  1.00  0.00           O  
TER    1061      TRP A  70
ENDMDL
REMARK   1 CREATED WITH OPENMM 7.7, 2023-02-15
MODEL outputorigrandAcc_1E68_H1kn_contstop3000_0.616_10_pre1000/1E68annealOld67.pdb
ATOM      1  N   MET A   1      -5.391   4.751   2.912  1.00  0.00           N  
ATOM      2  H2  MET A   1      -5.746   5.894   3.120  1.00  0.00           H  
ATOM      3  H3  MET A   1      -4.866   3.638   3.178  1.00  0.00           H  
ATOM      4  CA  MET A   1      -3.940   5.039   2.984  1.00  0.00           C  
ATOM      5  C   MET A   1      -3.662   6.469   3.454  1.00  0.00           C  
ATOM      6  O   MET A   1      -2.924   6.661   4.420  1.00  0.00           O  
ATOM      7  CB  MET A   1      -3.280   4.787   1.630  1.00  0.00           C  
ATOM      8  CG  MET A   1      -2.746   3.357   1.544  1.00  0.00           C  
ATOM      9  SD  MET A   1      -1.799   2.989   0.022  1.00  0.00           S  
ATOM     10  CE  MET A   1      -0.340   3.964   0.326  1.00  0.00           C  
ATOM     11  H   MET A   1      -5.769   4.629   1.986  1.00  0.00           H  
ATOM     12  HA  MET A   1      -3.559   4.340   3.730  1.00  0.00           H  
ATOM     13  HB2 MET A   1      -4.001   4.960   0.832  1.00  0.00           H  
ATOM     14  HB3 MET A   1      -2.464   5.495   1.482  1.00  0.00           H  
ATOM     15  HG2 MET A   1      -2.110   3.172   2.410  1.00  0.00           H  
ATOM     16  HG3 MET A   1      -3.588   2.668   1.613  1.00  0.00           H  
ATOM     17  HE1 MET A   1      -0.617   5.013   0.433  1.00  0.00           H  
ATOM     18  HE2 MET A   1       0.143   3.622   1.242  1.00  0.00           H  
ATOM     19  HE3 MET A   1       0.345   3.849  -0.514  1.00  0.00           H  
ATOM     20  N   ALA A   2      -4.434   7.402   2.896  1.00  0.00           N  
ATOM     21  CA  ALA A   2      -4.266   8.840   3.148  1.00  0.00           C  
ATOM     22  C   ALA A   2      -4.414   9.199   4.641  1.00  0.00           C  
ATOM     23  O   ALA A   2      -3.463   9.652   5.276  1.00  0.00           O  
ATOM     24  CB  ALA A   2      -5.238   9.648   2.281  1.00  0.00           C  
ATOM     25  H   ALA A   2      -5.193   7.163   2.296  1.00  0.00           H  
ATOM     26  HA  ALA A   2      -3.249   9.087   2.842  1.00  0.00           H  
ATOM     27  HB1 ALA A   2      -6.262   9.382   2.542  1.00  0.00           H  
ATOM     28  HB2 ALA A   2      -5.089  10.715   2.448  1.00  0.00           H  
ATOM     29  HB3 ALA A   2      -5.061   9.419   1.230  1.00  0.00           H  
ATOM     30  N   LYS A   3      -5.474   8.636   5.198  1.00  0.00           N  
ATOM     31  CA  LYS A   3      -5.994   8.974   6.526  1.00  0.00           C  
ATOM     32  C   LYS A   3      -5.115   8.473   7.692  1.00  0.00           C  
ATOM     33  O   LYS A   3      -4.580   9.270   8.462  1.00  0.00           O  
ATOM     34  CB  LYS A   3      -7.381   8.345   6.561  1.00  0.00           C  
ATOM     35  CG  LYS A   3      -8.098   8.784   7.818  1.00  0.00           C  
ATOM     36  CD  LYS A   3      -9.394   8.013   8.025  1.00  0.00           C  
ATOM     37  CE  LYS A   3      -9.921   8.297   9.428  1.00  0.00           C  
ATOM     38  NZ  LYS A   3     -10.067   9.746   9.604  1.00  0.00           N  
ATOM     39  H   LYS A   3      -6.042   7.974   4.689  1.00  0.00           H  
ATOM     40  HA  LYS A   3      -6.085  10.058   6.595  1.00  0.00           H  
ATOM     41  HB2 LYS A   3      -7.951   8.642   5.681  1.00  0.00           H  
ATOM     42  HB3 LYS A   3      -7.301   7.258   6.535  1.00  0.00           H  
ATOM     43  HG2 LYS A   3      -7.447   8.637   8.679  1.00  0.00           H  
ATOM     44  HG3 LYS A   3      -8.314   9.850   7.760  1.00  0.00           H  
ATOM     45  HD2 LYS A   3     -10.131   8.309   7.278  1.00  0.00           H  
ATOM     46  HD3 LYS A   3      -9.222   6.945   7.896  1.00  0.00           H  
ATOM     47  HE2 LYS A   3     -10.880   7.802   9.576  1.00  0.00           H  
ATOM     48  HE3 LYS A   3      -9.236   7.895  10.175  1.00  0.00           H  
ATOM     49  HZ1 LYS A   3     -10.655  10.090   8.869  1.00  0.00           H  
ATOM     50  HZ2 LYS A   3     -10.470   9.959  10.486  1.00  0.00           H  
ATOM     51  HZ3 LYS A   3      -9.160  10.171   9.523  1.00  0.00           H  
ATOM     52  N   GLU A   4      -4.989   7.160   7.791  1.00  0.00           N  
ATOM     53  CA  GLU A   4      -4.375   6.481   8.954  1.00  0.00           C  
ATOM     54  C   GLU A   4      -2.858   6.668   9.088  1.00  0.00           C  
ATOM     55  O   GLU A   4      -2.318   6.737  10.180  1.00  0.00           O  
ATOM     56  CB  GLU A   4      -4.715   4.998   8.873  1.00  0.00           C  
ATOM     57  CG  GLU A   4      -4.795   4.369  10.265  1.00  0.00           C  
ATOM     58  CD  GLU A   4      -5.280   2.925  10.158  1.00  0.00           C  
ATOM     59  OE1 GLU A   4      -4.436   2.050   9.883  1.00  0.00           O  
ATOM     60  OE2 GLU A   4      -6.503   2.723  10.281  1.00  0.00           O  
ATOM     61  H   GLU A   4      -5.329   6.551   7.063  1.00  0.00           H  
ATOM     62  HA  GLU A   4      -4.866   6.921   9.824  1.00  0.00           H  
ATOM     63  HB2 GLU A   4      -5.667   4.868   8.358  1.00  0.00           H  
ATOM     64  HB3 GLU A   4      -3.960   4.480   8.281  1.00  0.00           H  
ATOM     65  HG2 GLU A   4      -3.815   4.398  10.742  1.00  0.00           H  
ATOM     66  HG3 GLU A   4      -5.473   4.945  10.895  1.00  0.00           H  
ATOM     67  N   PHE A   5      -2.204   6.674   7.924  1.00  0.00           N  
ATOM     68  CA  PHE A   5      -0.737   6.693   7.864  1.00  0.00           C  
ATOM     69  C   PHE A   5      -0.074   8.047   7.599  1.00  0.00           C  
ATOM     70  O   PHE A   5       1.090   8.224   7.945  1.00  0.00           O  
ATOM     71  CB  PHE A   5      -0.236   5.682   6.828  1.00  0.00           C  
ATOM     72  CG  PHE A   5      -0.593   4.240   7.174  1.00  0.00           C  
ATOM     73  CD1 PHE A   5      -0.006   3.615   8.301  1.00  0.00           C  
ATOM     74  CD2 PHE A   5      -1.499   3.542   6.343  1.00  0.00           C  
ATOM     75  CE1 PHE A   5      -0.304   2.265   8.582  1.00  0.00           C  
ATOM     76  CE2 PHE A   5      -1.799   2.193   6.634  1.00  0.00           C  
ATOM     77  CZ  PHE A   5      -1.196   1.560   7.744  1.00  0.00           C  
ATOM     78  H   PHE A   5      -2.701   6.553   7.067  1.00  0.00           H  
ATOM     79  HA  PHE A   5      -0.440   6.396   8.870  1.00  0.00           H  
ATOM     80  HB2 PHE A   5      -0.659   5.930   5.854  1.00  0.00           H  
ATOM     81  HB3 PHE A   5       0.846   5.770   6.737  1.00  0.00           H  
ATOM     82  HD1 PHE A   5       0.672   4.173   8.947  1.00  0.00           H  
ATOM     83  HD2 PHE A   5      -1.960   4.038   5.489  1.00  0.00           H  
ATOM     84  HE1 PHE A   5       0.151   1.770   9.440  1.00  0.00           H  
ATOM     85  HE2 PHE A   5      -2.495   1.640   6.003  1.00  0.00           H  
ATOM     86  HZ  PHE A   5      -1.422   0.515   7.956  1.00  0.00           H  
ATOM     87  N   GLY A   6      -0.852   8.980   7.038  1.00  0.00           N  
ATOM     88  CA  GLY A   6      -0.365  10.325   6.673  1.00  0.00           C  
ATOM     89  C   GLY A   6       0.451  10.296   5.362  1.00  0.00           C  
ATOM     90  O   GLY A   6       1.644  10.578   5.331  1.00  0.00           O  
ATOM     91  H   GLY A   6      -1.838   8.849   6.953  1.00  0.00           H  
ATOM     92  HA2 GLY A   6       0.256  10.720   7.478  1.00  0.00           H  
ATOM     93  HA3 GLY A   6      -1.211  11.003   6.561  1.00  0.00           H  
ATOM     94  N   ILE A   7      -0.259   9.898   4.306  1.00  0.00           N  
ATOM     95  CA  ILE A   7       0.251   9.865   2.916  1.00  0.00           C  
ATOM     96  C   ILE A   7      -0.500  10.886   2.037  1.00  0.00           C  
ATOM     97  O   ILE A   7      -1.650  11.217   2.299  1.00  0.00           O  
ATOM     98  CB  ILE A   7       0.138   8.381   2.471  1.00  0.00           C  
ATOM     99  CG1 ILE A   7       1.468   7.666   2.686  1.00  0.00           C  
ATOM    100  CG2 ILE A   7      -0.395   8.103   1.062  1.00  0.00           C  
ATOM    101  CD1 ILE A   7       1.255   6.409   3.532  1.00  0.00           C  
ATOM    102  H   ILE A   7      -1.209   9.629   4.416  1.00  0.00           H  
ATOM    103  HA  ILE A   7       1.306  10.135   2.927  1.00  0.00           H  
ATOM    104  HB  ILE A   7      -0.579   7.913   3.145  1.00  0.00           H  
ATOM    105 HG12 ILE A   7       1.906   7.397   1.725  1.00  0.00           H  
ATOM    106 HG13 ILE A   7       2.173   8.333   3.182  1.00  0.00           H  
ATOM    107 HG21 ILE A   7      -1.396   8.527   0.969  1.00  0.00           H  
ATOM    108 HG22 ILE A   7       0.265   8.570   0.331  1.00  0.00           H  
ATOM    109 HG23 ILE A   7      -0.444   7.033   0.863  1.00  0.00           H  
ATOM    110 HD11 ILE A   7       0.837   6.689   4.500  1.00  0.00           H  
ATOM    111 HD12 ILE A   7       0.566   5.738   3.019  1.00  0.00           H  
ATOM    112 HD13 ILE A   7       2.212   5.908   3.679  1.00  0.00           H  
ATOM    113  N   PRO A   8       0.197  11.470   1.062  1.00  0.00           N  
ATOM    114  CA  PRO A   8      -0.495  12.076  -0.079  1.00  0.00           C  
ATOM    115  C   PRO A   8      -0.716  11.019  -1.163  1.00  0.00           C  
ATOM    116  O   PRO A   8       0.119  10.135  -1.374  1.00  0.00           O  
ATOM    117  CB  PRO A   8       0.433  13.194  -0.568  1.00  0.00           C  
ATOM    118  CG  PRO A   8       1.804  12.625  -0.221  1.00  0.00           C  
ATOM    119  CD  PRO A   8       1.581  11.961   1.134  1.00  0.00           C  
ATOM    120  HA  PRO A   8      -1.396  12.420   0.185  1.00  0.00           H  
ATOM    121  HB2 PRO A   8       0.324  13.378  -1.637  1.00  0.00           H  
ATOM    122  HB3 PRO A   8       0.239  14.139  -0.060  1.00  0.00           H  
ATOM    123  HG2 PRO A   8       2.143  11.908  -0.968  1.00  0.00           H  
ATOM    124  HG3 PRO A   8       2.560  13.409  -0.163  1.00  0.00           H  
ATOM    125  HD2 PRO A   8       2.286  11.145   1.301  1.00  0.00           H  
ATOM    126  HD3 PRO A   8       1.713  12.667   1.953  1.00  0.00           H  
ATOM    127  N   ALA A   9      -1.787  11.212  -1.925  1.00  0.00           N  
ATOM    128  CA  ALA A   9      -2.097  10.375  -3.100  1.00  0.00           C  
ATOM    129  C   ALA A   9      -0.931  10.176  -4.093  1.00  0.00           C  
ATOM    130  O   ALA A   9      -0.860   9.147  -4.764  1.00  0.00           O  
ATOM    131  CB  ALA A   9      -3.304  10.971  -3.834  1.00  0.00           C  
ATOM    132  H   ALA A   9      -2.492  11.869  -1.675  1.00  0.00           H  
ATOM    133  HA  ALA A   9      -2.374   9.396  -2.707  1.00  0.00           H  
ATOM    134  HB1 ALA A   9      -3.575  10.340  -4.680  1.00  0.00           H  
ATOM    135  HB2 ALA A   9      -3.051  11.968  -4.194  1.00  0.00           H  
ATOM    136  HB3 ALA A   9      -4.149  11.036  -3.147  1.00  0.00           H  
ATOM    137  N   ALA A  10       0.034  11.093  -3.998  1.00  0.00           N  
ATOM    138  CA  ALA A  10       1.372  11.024  -4.625  1.00  0.00           C  
ATOM    139  C   ALA A  10       1.955   9.600  -4.602  1.00  0.00           C  
ATOM    140  O   ALA A  10       2.164   9.010  -5.656  1.00  0.00           O  
ATOM    141  CB  ALA A  10       2.293  11.974  -3.859  1.00  0.00           C  
ATOM    142  H   ALA A  10      -0.113  11.924  -3.466  1.00  0.00           H  
ATOM    143  HA  ALA A  10       1.273  11.356  -5.658  1.00  0.00           H  
ATOM    144  HB1 ALA A  10       1.893  12.986  -3.909  1.00  0.00           H  
ATOM    145  HB2 ALA A  10       3.287  11.952  -4.307  1.00  0.00           H  
ATOM    146  HB3 ALA A  10       2.355  11.660  -2.817  1.00  0.00           H  
ATOM    147  N   VAL A  11       1.987   9.001  -3.414  1.00  0.00           N  
ATOM    148  CA  VAL A  11       2.647   7.691  -3.224  1.00  0.00           C  
ATOM    149  C   VAL A  11       1.744   6.474  -3.516  1.00  0.00           C  
ATOM    150  O   VAL A  11       2.222   5.447  -3.997  1.00  0.00           O  
ATOM    151  CB  VAL A  11       3.344   7.613  -1.847  1.00  0.00           C  
ATOM    152  CG1 VAL A  11       4.349   8.736  -1.678  1.00  0.00           C  
ATOM    153  CG2 VAL A  11       2.364   7.651  -0.683  1.00  0.00           C  
ATOM    154  H   VAL A  11       1.589   9.412  -2.598  1.00  0.00           H  
ATOM    155  HA  VAL A  11       3.442   7.671  -3.970  1.00  0.00           H  
ATOM    156  HB  VAL A  11       3.880   6.664  -1.803  1.00  0.00           H  
ATOM    157 HG11 VAL A  11       5.103   8.670  -2.463  1.00  0.00           H  
ATOM    158 HG12 VAL A  11       3.835   9.696  -1.748  1.00  0.00           H  
ATOM    159 HG13 VAL A  11       4.832   8.655  -0.704  1.00  0.00           H  
ATOM    160 HG21 VAL A  11       1.796   8.581  -0.719  1.00  0.00           H  
ATOM    161 HG22 VAL A  11       1.681   6.805  -0.757  1.00  0.00           H  
ATOM    162 HG23 VAL A  11       2.906   7.596   0.262  1.00  0.00           H  
ATOM    163  N   ALA A  12       0.446   6.651  -3.338  1.00  0.00           N  
ATOM    164  CA  ALA A  12      -0.564   5.663  -3.766  1.00  0.00           C  
ATOM    165  C   ALA A  12      -0.644   5.509  -5.303  1.00  0.00           C  
ATOM    166  O   ALA A  12      -0.844   4.404  -5.798  1.00  0.00           O  
ATOM    167  CB  ALA A  12      -1.928   5.994  -3.184  1.00  0.00           C  
ATOM    168  H   ALA A  12       0.073   7.458  -2.873  1.00  0.00           H  
ATOM    169  HA  ALA A  12      -0.242   4.708  -3.349  1.00  0.00           H  
ATOM    170  HB1 ALA A  12      -2.252   6.967  -3.555  1.00  0.00           H  
ATOM    171  HB2 ALA A  12      -2.657   5.238  -3.477  1.00  0.00           H  
ATOM    172  HB3 ALA A  12      -1.860   6.025  -2.097  1.00  0.00           H  
ATOM    173  N   GLY A  13      -0.399   6.611  -6.007  1.00  0.00           N  
ATOM    174  CA  GLY A  13      -0.269   6.637  -7.474  1.00  0.00           C  
ATOM    175  C   GLY A  13       0.890   5.759  -7.987  1.00  0.00           C  
ATOM    176  O   GLY A  13       0.759   5.040  -8.987  1.00  0.00           O  
ATOM    177  H   GLY A  13      -0.366   7.519  -5.577  1.00  0.00           H  
ATOM    178  HA2 GLY A  13      -0.115   7.664  -7.802  1.00  0.00           H  
ATOM    179  HA3 GLY A  13      -1.203   6.295  -7.922  1.00  0.00           H  
ATOM    180  N   THR A  14       2.005   5.812  -7.263  1.00  0.00           N  
ATOM    181  CA  THR A  14       3.197   4.976  -7.521  1.00  0.00           C  
ATOM    182  C   THR A  14       2.907   3.478  -7.374  1.00  0.00           C  
ATOM    183  O   THR A  14       3.248   2.685  -8.249  1.00  0.00           O  
ATOM    184  CB  THR A  14       4.292   5.439  -6.539  1.00  0.00           C  
ATOM    185  OG1 THR A  14       4.172   6.843  -6.277  1.00  0.00           O  
ATOM    186  CG2 THR A  14       5.689   5.186  -7.126  1.00  0.00           C  
ATOM    187  H   THR A  14       2.188   6.558  -6.616  1.00  0.00           H  
ATOM    188  HA  THR A  14       3.518   5.143  -8.548  1.00  0.00           H  
ATOM    189  HB  THR A  14       4.188   4.875  -5.611  1.00  0.00           H  
ATOM    190  HG1 THR A  14       4.930   7.154  -5.703  1.00  0.00           H  
ATOM    191 HG21 THR A  14       5.789   4.132  -7.387  1.00  0.00           H  
ATOM    192 HG22 THR A  14       5.824   5.796  -8.019  1.00  0.00           H  
ATOM    193 HG23 THR A  14       6.448   5.451  -6.389  1.00  0.00           H  
ATOM    194  N   VAL A  15       2.140   3.120  -6.350  1.00  0.00           N  
ATOM    195  CA  VAL A  15       1.638   1.745  -6.125  1.00  0.00           C  
ATOM    196  C   VAL A  15       0.940   1.152  -7.367  1.00  0.00           C  
ATOM    197  O   VAL A  15       1.147  -0.012  -7.697  1.00  0.00           O  
ATOM    198  CB  VAL A  15       0.730   1.759  -4.867  1.00  0.00           C  
ATOM    199  CG1 VAL A  15      -0.208   0.549  -4.717  1.00  0.00           C  
ATOM    200  CG2 VAL A  15       1.571   1.920  -3.604  1.00  0.00           C  
ATOM    201  H   VAL A  15       1.943   3.768  -5.610  1.00  0.00           H  
ATOM    202  HA  VAL A  15       2.507   1.126  -5.904  1.00  0.00           H  
ATOM    203  HB  VAL A  15       0.093   2.640  -4.954  1.00  0.00           H  
ATOM    204 HG11 VAL A  15      -0.867   0.494  -5.582  1.00  0.00           H  
ATOM    205 HG12 VAL A  15       0.387  -0.362  -4.653  1.00  0.00           H  
ATOM    206 HG13 VAL A  15      -0.813   0.642  -3.814  1.00  0.00           H  
ATOM    207 HG21 VAL A  15       2.151   2.841  -3.669  1.00  0.00           H  
ATOM    208 HG22 VAL A  15       0.921   1.965  -2.731  1.00  0.00           H  
ATOM    209 HG23 VAL A  15       2.247   1.070  -3.508  1.00  0.00           H  
ATOM    210  N   LEU A  16       0.145   1.967  -8.052  1.00  0.00           N  
ATOM    211  CA  LEU A  16      -0.539   1.550  -9.298  1.00  0.00           C  
ATOM    212  C   LEU A  16       0.412   1.128 -10.421  1.00  0.00           C  
ATOM    213  O   LEU A  16       0.121   0.171 -11.141  1.00  0.00           O  
ATOM    214  CB  LEU A  16      -1.449   2.670  -9.820  1.00  0.00           C  
ATOM    215  CG  LEU A  16      -2.520   3.127  -8.814  1.00  0.00           C  
ATOM    216  CD1 LEU A  16      -3.359   4.237  -9.449  1.00  0.00           C  
ATOM    217  CD2 LEU A  16      -3.408   1.988  -8.325  1.00  0.00           C  
ATOM    218  H   LEU A  16      -0.100   2.878  -7.701  1.00  0.00           H  
ATOM    219  HA  LEU A  16      -1.166   0.699  -9.035  1.00  0.00           H  
ATOM    220  HB2 LEU A  16      -0.833   3.526 -10.095  1.00  0.00           H  
ATOM    221  HB3 LEU A  16      -1.942   2.328 -10.731  1.00  0.00           H  
ATOM    222  HG  LEU A  16      -2.018   3.543  -7.940  1.00  0.00           H  
ATOM    223 HD11 LEU A  16      -2.714   5.075  -9.712  1.00  0.00           H  
ATOM    224 HD12 LEU A  16      -3.845   3.857 -10.347  1.00  0.00           H  
ATOM    225 HD13 LEU A  16      -4.113   4.567  -8.735  1.00  0.00           H  
ATOM    226 HD21 LEU A  16      -3.909   1.528  -9.176  1.00  0.00           H  
ATOM    227 HD22 LEU A  16      -2.795   1.243  -7.817  1.00  0.00           H  
ATOM    228 HD23 LEU A  16      -4.155   2.372  -7.630  1.00  0.00           H  
ATOM    229  N   ASN A  17       1.562   1.797 -10.484  1.00  0.00           N  
ATOM    230  CA  ASN A  17       2.688   1.403 -11.361  1.00  0.00           C  
ATOM    231  C   ASN A  17       3.062  -0.084 -11.185  1.00  0.00           C  
ATOM    232  O   ASN A  17       3.081  -0.843 -12.162  1.00  0.00           O  
ATOM    233  CB  ASN A  17       3.902   2.290 -11.045  1.00  0.00           C  
ATOM    234  CG  ASN A  17       5.063   2.038 -11.998  1.00  0.00           C  
ATOM    235  OD1 ASN A  17       5.921   1.193 -11.790  1.00  0.00           O  
ATOM    236  ND2 ASN A  17       5.062   2.719 -13.127  1.00  0.00           N  
ATOM    237  H   ASN A  17       1.666   2.665  -9.985  1.00  0.00           H  
ATOM    238  HA  ASN A  17       2.331   1.602 -12.371  1.00  0.00           H  
ATOM    239  HB2 ASN A  17       3.607   3.339 -11.103  1.00  0.00           H  
ATOM    240  HB3 ASN A  17       4.227   2.106 -10.022  1.00  0.00           H  
ATOM    241 HD21 ASN A  17       4.333   3.384 -13.284  1.00  0.00           H  
ATOM    242 HD22 ASN A  17       5.779   2.571 -13.809  1.00  0.00           H  
ATOM    243  N   VAL A  18       3.151  -0.484  -9.915  1.00  0.00           N  
ATOM    244  CA  VAL A  18       3.439  -1.877  -9.498  1.00  0.00           C  
ATOM    245  C   VAL A  18       2.511  -2.905 -10.184  1.00  0.00           C  
ATOM    246  O   VAL A  18       2.989  -3.825 -10.836  1.00  0.00           O  
ATOM    247  CB  VAL A  18       3.453  -1.964  -7.962  1.00  0.00           C  
ATOM    248  CG1 VAL A  18       2.827  -3.195  -7.291  1.00  0.00           C  
ATOM    249  CG2 VAL A  18       4.900  -1.835  -7.492  1.00  0.00           C  
ATOM    250  H   VAL A  18       3.063   0.181  -9.183  1.00  0.00           H  
ATOM    251  HA  VAL A  18       4.454  -2.088  -9.836  1.00  0.00           H  
ATOM    252  HB  VAL A  18       2.895  -1.100  -7.598  1.00  0.00           H  
ATOM    253 HG11 VAL A  18       3.341  -4.092  -7.639  1.00  0.00           H  
ATOM    254 HG12 VAL A  18       2.910  -3.141  -6.206  1.00  0.00           H  
ATOM    255 HG13 VAL A  18       1.772  -3.253  -7.561  1.00  0.00           H  
ATOM    256 HG21 VAL A  18       5.319  -0.898  -7.860  1.00  0.00           H  
ATOM    257 HG22 VAL A  18       4.933  -1.843  -6.402  1.00  0.00           H  
ATOM    258 HG23 VAL A  18       5.483  -2.670  -7.879  1.00  0.00           H  
ATOM    259  N   VAL A  19       1.217  -2.614 -10.111  1.00  0.00           N  
ATOM    260  CA  VAL A  19       0.155  -3.529 -10.579  1.00  0.00           C  
ATOM    261  C   VAL A  19       0.243  -3.721 -12.114  1.00  0.00           C  
ATOM    262  O   VAL A  19       0.480  -4.832 -12.590  1.00  0.00           O  
ATOM    263  CB  VAL A  19      -1.244  -3.029 -10.187  1.00  0.00           C  
ATOM    264  CG1 VAL A  19      -2.257  -4.171 -10.302  1.00  0.00           C  
ATOM    265  CG2 VAL A  19      -1.315  -2.548  -8.734  1.00  0.00           C  
ATOM    266  H   VAL A  19       0.891  -1.770  -9.680  1.00  0.00           H  
ATOM    267  HA  VAL A  19       0.323  -4.488 -10.089  1.00  0.00           H  
ATOM    268  HB  VAL A  19      -1.524  -2.213 -10.854  1.00  0.00           H  
ATOM    269 HG11 VAL A  19      -1.959  -4.989  -9.647  1.00  0.00           H  
ATOM    270 HG12 VAL A  19      -3.245  -3.814 -10.011  1.00  0.00           H  
ATOM    271 HG13 VAL A  19      -2.289  -4.526 -11.334  1.00  0.00           H  
ATOM    272 HG21 VAL A  19      -1.023  -3.361  -8.070  1.00  0.00           H  
ATOM    273 HG22 VAL A  19      -0.637  -1.705  -8.598  1.00  0.00           H  
ATOM    274 HG23 VAL A  19      -2.331  -2.235  -8.494  1.00  0.00           H  
ATOM    275  N   GLU A  20       0.294  -2.586 -12.811  1.00  0.00           N  
ATOM    276  CA  GLU A  20       0.349  -2.493 -14.282  1.00  0.00           C  
ATOM    277  C   GLU A  20       1.602  -3.139 -14.911  1.00  0.00           C  
ATOM    278  O   GLU A  20       1.517  -3.714 -15.993  1.00  0.00           O  
ATOM    279  CB  GLU A  20       0.335  -0.995 -14.601  1.00  0.00           C  
ATOM    280  CG  GLU A  20      -1.104  -0.446 -14.634  1.00  0.00           C  
ATOM    281  CD  GLU A  20      -1.122   1.082 -14.762  1.00  0.00           C  
ATOM    282  OE1 GLU A  20      -0.890   1.746 -13.730  1.00  0.00           O  
ATOM    283  OE2 GLU A  20      -1.414   1.556 -15.893  1.00  0.00           O  
ATOM    284  H   GLU A  20       0.395  -1.697 -12.375  1.00  0.00           H  
ATOM    285  HA  GLU A  20      -0.552  -2.980 -14.655  1.00  0.00           H  
ATOM    286  HB2 GLU A  20       0.915  -0.455 -13.854  1.00  0.00           H  
ATOM    287  HB3 GLU A  20       0.814  -0.821 -15.564  1.00  0.00           H  
ATOM    288  HG2 GLU A  20      -1.644  -0.889 -15.470  1.00  0.00           H  
ATOM    289  HG3 GLU A  20      -1.627  -0.741 -13.724  1.00  0.00           H  
ATOM    290  N   ALA A  21       2.960  -3.085 -14.305  1.00  0.00           N  
ATOM    291  CA  ALA A  21       4.032  -3.614 -15.164  1.00  0.00           C  
ATOM    292  C   ALA A  21       4.608  -4.986 -14.791  1.00  0.00           C  
ATOM    293  O   ALA A  21       5.211  -5.642 -15.642  1.00  0.00           O  
ATOM    294  CB  ALA A  21       5.150  -2.572 -15.215  1.00  0.00           C  
ATOM    295  H   ALA A  21       3.275  -2.644 -13.460  1.00  0.00           H  
ATOM    296  HA  ALA A  21       3.594  -3.706 -16.158  1.00  0.00           H  
ATOM    297  HB1 ALA A  21       5.564  -2.437 -14.216  1.00  0.00           H  
ATOM    298  HB2 ALA A  21       4.745  -1.625 -15.571  1.00  0.00           H  
ATOM    299  HB3 ALA A  21       5.937  -2.905 -15.890  1.00  0.00           H  
ATOM    300  N   GLY A  22       4.378  -5.439 -13.554  1.00  0.00           N  
ATOM    301  CA  GLY A  22       4.849  -6.755 -13.073  1.00  0.00           C  
ATOM    302  C   GLY A  22       6.379  -6.780 -12.863  1.00  0.00           C  
ATOM    303  O   GLY A  22       7.044  -7.776 -13.155  1.00  0.00           O  
ATOM    304  H   GLY A  22       3.808  -4.941 -12.900  1.00  0.00           H  
ATOM    305  HA2 GLY A  22       4.570  -7.524 -13.792  1.00  0.00           H  
ATOM    306  HA3 GLY A  22       4.351  -6.997 -12.135  1.00  0.00           H  
ATOM    307  N   GLY A  23       6.845  -5.761 -12.142  1.00  0.00           N  
ATOM    308  CA  GLY A  23       8.282  -5.427 -12.020  1.00  0.00           C  
ATOM    309  C   GLY A  23       8.919  -5.837 -10.677  1.00  0.00           C  
ATOM    310  O   GLY A  23       8.245  -6.082  -9.679  1.00  0.00           O  
ATOM    311  H   GLY A  23       6.229  -5.210 -11.584  1.00  0.00           H  
ATOM    312  HA2 GLY A  23       8.404  -4.352 -12.153  1.00  0.00           H  
ATOM    313  HA3 GLY A  23       8.825  -5.913 -12.830  1.00  0.00           H  
ATOM    314  N   TRP A  24      10.249  -5.762 -10.686  1.00  0.00           N  
ATOM    315  CA  TRP A  24      11.099  -6.098  -9.527  1.00  0.00           C  
ATOM    316  C   TRP A  24      10.710  -5.307  -8.275  1.00  0.00           C  
ATOM    317  O   TRP A  24      10.889  -4.100  -8.170  1.00  0.00           O  
ATOM    318  CB  TRP A  24      12.580  -5.836  -9.837  1.00  0.00           C  
ATOM    319  CG  TRP A  24      13.074  -6.562 -11.089  1.00  0.00           C  
ATOM    320  CD1 TRP A  24      13.230  -5.975 -12.275  1.00  0.00           C  
ATOM    321  CD2 TRP A  24      13.272  -7.934 -11.272  1.00  0.00           C  
ATOM    322  NE1 TRP A  24      13.464  -6.900 -13.215  1.00  0.00           N  
ATOM    323  CE2 TRP A  24      13.485  -8.101 -12.651  1.00  0.00           C  
ATOM    324  CE3 TRP A  24      13.345  -9.035 -10.395  1.00  0.00           C  
ATOM    325  CZ2 TRP A  24      13.763  -9.383 -13.183  1.00  0.00           C  
ATOM    326  CZ3 TRP A  24      13.632 -10.310 -10.920  1.00  0.00           C  
ATOM    327  CH2 TRP A  24      13.828 -10.485 -12.310  1.00  0.00           C  
ATOM    328  H   TRP A  24      10.759  -5.514 -11.504  1.00  0.00           H  
ATOM    329  HA  TRP A  24      10.980  -7.167  -9.346  1.00  0.00           H  
ATOM    330  HB2 TRP A  24      12.733  -4.764  -9.962  1.00  0.00           H  
ATOM    331  HB3 TRP A  24      13.182  -6.145  -8.983  1.00  0.00           H  
ATOM    332  HD1 TRP A  24      13.177  -4.901 -12.453  1.00  0.00           H  
ATOM    333  HE1 TRP A  24      13.647  -6.708 -14.172  1.00  0.00           H  
ATOM    334  HE3 TRP A  24      13.181  -8.906  -9.325  1.00  0.00           H  
ATOM    335  HZ2 TRP A  24      13.925  -9.515 -14.252  1.00  0.00           H  
ATOM    336  HZ3 TRP A  24      13.704 -11.167 -10.252  1.00  0.00           H  
ATOM    337  HH2 TRP A  24      14.030 -11.480 -12.706  1.00  0.00           H  
ATOM    338  N   VAL A  25      10.098  -6.041  -7.348  1.00  0.00           N  
ATOM    339  CA  VAL A  25       9.819  -5.495  -6.006  1.00  0.00           C  
ATOM    340  C   VAL A  25      11.079  -4.993  -5.264  1.00  0.00           C  
ATOM    341  O   VAL A  25      10.981  -4.037  -4.510  1.00  0.00           O  
ATOM    342  CB  VAL A  25       8.986  -6.506  -5.188  1.00  0.00           C  
ATOM    343  CG1 VAL A  25       9.808  -7.625  -4.535  1.00  0.00           C  
ATOM    344  CG2 VAL A  25       8.142  -5.782  -4.142  1.00  0.00           C  
ATOM    345  H   VAL A  25       9.523  -6.818  -7.625  1.00  0.00           H  
ATOM    346  HA  VAL A  25       9.182  -4.626  -6.173  1.00  0.00           H  
ATOM    347  HB  VAL A  25       8.301  -6.987  -5.887  1.00  0.00           H  
ATOM    348 HG11 VAL A  25      10.334  -8.185  -5.307  1.00  0.00           H  
ATOM    349 HG12 VAL A  25      10.531  -7.186  -3.846  1.00  0.00           H  
ATOM    350 HG13 VAL A  25       9.154  -8.301  -3.983  1.00  0.00           H  
ATOM    351 HG21 VAL A  25       7.488  -5.064  -4.637  1.00  0.00           H  
ATOM    352 HG22 VAL A  25       7.537  -6.504  -3.593  1.00  0.00           H  
ATOM    353 HG23 VAL A  25       8.798  -5.256  -3.447  1.00  0.00           H  
ATOM    354  N   THR A  26      12.249  -5.540  -5.598  1.00  0.00           N  
ATOM    355  CA  THR A  26      13.540  -5.163  -4.963  1.00  0.00           C  
ATOM    356  C   THR A  26      13.823  -3.653  -5.008  1.00  0.00           C  
ATOM    357  O   THR A  26      14.195  -3.080  -3.981  1.00  0.00           O  
ATOM    358  CB  THR A  26      14.740  -6.011  -5.432  1.00  0.00           C  
ATOM    359  OG1 THR A  26      15.970  -5.425  -4.979  1.00  0.00           O  
ATOM    360  CG2 THR A  26      14.808  -6.233  -6.944  1.00  0.00           C  
ATOM    361  H   THR A  26      12.318  -6.187  -6.351  1.00  0.00           H  
ATOM    362  HA  THR A  26      13.399  -5.384  -3.905  1.00  0.00           H  
ATOM    363  HB  THR A  26      14.631  -6.994  -4.972  1.00  0.00           H  
ATOM    364  HG1 THR A  26      15.843  -4.983  -4.081  1.00  0.00           H  
ATOM    365 HG21 THR A  26      13.865  -6.657  -7.289  1.00  0.00           H  
ATOM    366 HG22 THR A  26      14.979  -5.277  -7.440  1.00  0.00           H  
ATOM    367 HG23 THR A  26      15.620  -6.916  -7.195  1.00  0.00           H  
ATOM    368  N   THR A  27      13.452  -3.008  -6.119  1.00  0.00           N  
ATOM    369  CA  THR A  27      13.624  -1.560  -6.324  1.00  0.00           C  
ATOM    370  C   THR A  27      12.797  -0.731  -5.332  1.00  0.00           C  
ATOM    371  O   THR A  27      13.276   0.240  -4.749  1.00  0.00           O  
ATOM    372  CB  THR A  27      13.194  -1.155  -7.744  1.00  0.00           C  
ATOM    373  OG1 THR A  27      12.609  -2.265  -8.442  1.00  0.00           O  
ATOM    374  CG2 THR A  27      14.370  -0.583  -8.530  1.00  0.00           C  
ATOM    375  H   THR A  27      13.037  -3.472  -6.906  1.00  0.00           H  
ATOM    376  HA  THR A  27      14.677  -1.326  -6.166  1.00  0.00           H  
ATOM    377  HB  THR A  27      12.443  -0.370  -7.651  1.00  0.00           H  
ATOM    378  HG1 THR A  27      12.605  -2.053  -9.415  1.00  0.00           H  
ATOM    379 HG21 THR A  27      14.815   0.239  -7.970  1.00  0.00           H  
ATOM    380 HG22 THR A  27      15.116  -1.362  -8.686  1.00  0.00           H  
ATOM    381 HG23 THR A  27      14.022  -0.215  -9.497  1.00  0.00           H  
ATOM    382  N   ILE A  28      11.561  -1.175  -5.135  1.00  0.00           N  
ATOM    383  CA  ILE A  28      10.570  -0.535  -4.248  1.00  0.00           C  
ATOM    384  C   ILE A  28      11.087  -0.423  -2.793  1.00  0.00           C  
ATOM    385  O   ILE A  28      11.045   0.657  -2.210  1.00  0.00           O  
ATOM    386  CB  ILE A  28       9.246  -1.315  -4.438  1.00  0.00           C  
ATOM    387  CG1 ILE A  28       8.431  -0.724  -5.605  1.00  0.00           C  
ATOM    388  CG2 ILE A  28       8.337  -1.439  -3.206  1.00  0.00           C  
ATOM    389  CD1 ILE A  28       9.012  -0.961  -7.010  1.00  0.00           C  
ATOM    390  H   ILE A  28      11.224  -1.977  -5.630  1.00  0.00           H  
ATOM    391  HA  ILE A  28      10.405   0.478  -4.616  1.00  0.00           H  
ATOM    392  HB  ILE A  28       9.517  -2.333  -4.717  1.00  0.00           H  
ATOM    393 HG12 ILE A  28       7.426  -1.143  -5.571  1.00  0.00           H  
ATOM    394 HG13 ILE A  28       8.333   0.350  -5.448  1.00  0.00           H  
ATOM    395 HG21 ILE A  28       8.880  -1.949  -2.411  1.00  0.00           H  
ATOM    396 HG22 ILE A  28       8.051  -0.443  -2.871  1.00  0.00           H  
ATOM    397 HG23 ILE A  28       7.436  -2.006  -3.439  1.00  0.00           H  
ATOM    398 HD11 ILE A  28      10.005  -0.516  -7.068  1.00  0.00           H  
ATOM    399 HD12 ILE A  28       9.082  -2.033  -7.193  1.00  0.00           H  
ATOM    400 HD13 ILE A  28       8.374  -0.511  -7.770  1.00  0.00           H  
ATOM    401  N   VAL A  29      11.734  -1.491  -2.323  1.00  0.00           N  
ATOM    402  CA  VAL A  29      12.417  -1.537  -1.013  1.00  0.00           C  
ATOM    403  C   VAL A  29      13.412  -0.371  -0.825  1.00  0.00           C  
ATOM    404  O   VAL A  29      13.455   0.230   0.254  1.00  0.00           O  
ATOM    405  CB  VAL A  29      13.071  -2.930  -0.831  1.00  0.00           C  
ATOM    406  CG1 VAL A  29      14.036  -3.028   0.367  1.00  0.00           C  
ATOM    407  CG2 VAL A  29      12.008  -4.018  -0.664  1.00  0.00           C  
ATOM    408  H   VAL A  29      11.738  -2.354  -2.840  1.00  0.00           H  
ATOM    409  HA  VAL A  29      11.641  -1.435  -0.254  1.00  0.00           H  
ATOM    410  HB  VAL A  29      13.640  -3.140  -1.738  1.00  0.00           H  
ATOM    411 HG11 VAL A  29      13.494  -2.801   1.285  1.00  0.00           H  
ATOM    412 HG12 VAL A  29      14.455  -4.032   0.438  1.00  0.00           H  
ATOM    413 HG13 VAL A  29      14.846  -2.311   0.236  1.00  0.00           H  
ATOM    414 HG21 VAL A  29      11.362  -4.031  -1.542  1.00  0.00           H  
ATOM    415 HG22 VAL A  29      12.488  -4.991  -0.554  1.00  0.00           H  
ATOM    416 HG23 VAL A  29      11.412  -3.808   0.224  1.00  0.00           H  
ATOM    417  N   SER A  30      14.109   0.018  -1.896  1.00  0.00           N  
ATOM    418  CA  SER A  30      14.996   1.210  -1.885  1.00  0.00           C  
ATOM    419  C   SER A  30      14.249   2.502  -1.515  1.00  0.00           C  
ATOM    420  O   SER A  30      14.747   3.314  -0.740  1.00  0.00           O  
ATOM    421  CB  SER A  30      15.613   1.503  -3.259  1.00  0.00           C  
ATOM    422  OG  SER A  30      15.870   0.301  -3.971  1.00  0.00           O  
ATOM    423  H   SER A  30      14.184  -0.547  -2.726  1.00  0.00           H  
ATOM    424  HA  SER A  30      15.773   0.973  -1.158  1.00  0.00           H  
ATOM    425  HB2 SER A  30      14.938   2.135  -3.837  1.00  0.00           H  
ATOM    426  HB3 SER A  30      16.541   2.060  -3.133  1.00  0.00           H  
ATOM    427  HG  SER A  30      16.242   0.554  -4.866  1.00  0.00           H  
ATOM    428  N   ILE A  31      13.023   2.553  -1.963  1.00  0.00           N  
ATOM    429  CA  ILE A  31      12.126   3.728  -1.852  1.00  0.00           C  
ATOM    430  C   ILE A  31      11.854   4.033  -0.360  1.00  0.00           C  
ATOM    431  O   ILE A  31      11.839   5.187   0.049  1.00  0.00           O  
ATOM    432  CB  ILE A  31      10.831   3.429  -2.658  1.00  0.00           C  
ATOM    433  CG1 ILE A  31      11.088   2.969  -4.110  1.00  0.00           C  
ATOM    434  CG2 ILE A  31       9.828   4.593  -2.639  1.00  0.00           C  
ATOM    435  CD1 ILE A  31      11.963   3.903  -4.977  1.00  0.00           C  
ATOM    436  H   ILE A  31      12.582   1.744  -2.339  1.00  0.00           H  
ATOM    437  HA  ILE A  31      12.623   4.585  -2.307  1.00  0.00           H  
ATOM    438  HB  ILE A  31      10.340   2.594  -2.157  1.00  0.00           H  
ATOM    439 HG12 ILE A  31      11.560   1.987  -4.080  1.00  0.00           H  
ATOM    440 HG13 ILE A  31      10.125   2.845  -4.606  1.00  0.00           H  
ATOM    441 HG21 ILE A  31       9.562   4.822  -1.608  1.00  0.00           H  
ATOM    442 HG22 ILE A  31      10.283   5.468  -3.101  1.00  0.00           H  
ATOM    443 HG23 ILE A  31       8.926   4.325  -3.190  1.00  0.00           H  
ATOM    444 HD11 ILE A  31      11.487   4.880  -5.046  1.00  0.00           H  
ATOM    445 HD12 ILE A  31      12.944   4.009  -4.513  1.00  0.00           H  
ATOM    446 HD13 ILE A  31      12.088   3.495  -5.979  1.00  0.00           H  
ATOM    447  N   LEU A  32      11.826   2.966   0.429  1.00  0.00           N  
ATOM    448  CA  LEU A  32      11.706   2.980   1.896  1.00  0.00           C  
ATOM    449  C   LEU A  32      12.885   3.693   2.579  1.00  0.00           C  
ATOM    450  O   LEU A  32      12.698   4.555   3.431  1.00  0.00           O  
ATOM    451  CB  LEU A  32      11.606   1.531   2.385  1.00  0.00           C  
ATOM    452  CG  LEU A  32      10.184   0.958   2.478  1.00  0.00           C  
ATOM    453  CD1 LEU A  32       9.446   1.563   3.665  1.00  0.00           C  
ATOM    454  CD2 LEU A  32       9.352   1.088   1.193  1.00  0.00           C  
ATOM    455  H   LEU A  32      11.868   2.040   0.027  1.00  0.00           H  
ATOM    456  HA  LEU A  32      10.782   3.500   2.148  1.00  0.00           H  
ATOM    457  HB2 LEU A  32      12.190   0.899   1.716  1.00  0.00           H  
ATOM    458  HB3 LEU A  32      12.070   1.465   3.369  1.00  0.00           H  
ATOM    459  HG  LEU A  32      10.278  -0.111   2.673  1.00  0.00           H  
ATOM    460 HD11 LEU A  32      10.000   1.355   4.580  1.00  0.00           H  
ATOM    461 HD12 LEU A  32       9.363   2.641   3.528  1.00  0.00           H  
ATOM    462 HD13 LEU A  32       8.449   1.129   3.739  1.00  0.00           H  
ATOM    463 HD21 LEU A  32       9.857   0.563   0.382  1.00  0.00           H  
ATOM    464 HD22 LEU A  32       8.361   0.657   1.335  1.00  0.00           H  
ATOM    465 HD23 LEU A  32       9.251   2.142   0.935  1.00  0.00           H  
ATOM    466  N   THR A  33      14.099   3.260   2.235  1.00  0.00           N  
ATOM    467  CA  THR A  33      15.340   3.887   2.718  1.00  0.00           C  
ATOM    468  C   THR A  33      15.603   5.289   2.148  1.00  0.00           C  
ATOM    469  O   THR A  33      16.382   6.038   2.725  1.00  0.00           O  
ATOM    470  CB  THR A  33      16.587   3.052   2.458  1.00  0.00           C  
ATOM    471  OG1 THR A  33      16.691   2.623   1.102  1.00  0.00           O  
ATOM    472  CG2 THR A  33      16.665   1.883   3.463  1.00  0.00           C  
ATOM    473  H   THR A  33      14.217   2.453   1.654  1.00  0.00           H  
ATOM    474  HA  THR A  33      15.212   4.004   3.794  1.00  0.00           H  
ATOM    475  HB  THR A  33      17.444   3.696   2.655  1.00  0.00           H  
ATOM    476  HG1 THR A  33      16.170   1.786   0.936  1.00  0.00           H  
ATOM    477 HG21 THR A  33      16.585   2.271   4.478  1.00  0.00           H  
ATOM    478 HG22 THR A  33      15.846   1.187   3.274  1.00  0.00           H  
ATOM    479 HG23 THR A  33      17.616   1.362   3.349  1.00  0.00           H  
ATOM    480  N   ALA A  34      14.964   5.607   1.024  1.00  0.00           N  
ATOM    481  CA  ALA A  34      14.983   6.956   0.410  1.00  0.00           C  
ATOM    482  C   ALA A  34      14.599   8.096   1.385  1.00  0.00           C  
ATOM    483  O   ALA A  34      14.801   9.268   1.087  1.00  0.00           O  
ATOM    484  CB  ALA A  34      14.075   6.964  -0.823  1.00  0.00           C  
ATOM    485  H   ALA A  34      14.602   4.875   0.443  1.00  0.00           H  
ATOM    486  HA  ALA A  34      16.009   7.125   0.085  1.00  0.00           H  
ATOM    487  HB1 ALA A  34      14.412   6.201  -1.526  1.00  0.00           H  
ATOM    488  HB2 ALA A  34      13.050   6.751  -0.520  1.00  0.00           H  
ATOM    489  HB3 ALA A  34      14.114   7.941  -1.306  1.00  0.00           H  
ATOM    490  N   VAL A  35      13.942   7.719   2.485  1.00  0.00           N  
ATOM    491  CA  VAL A  35      13.594   8.601   3.623  1.00  0.00           C  
ATOM    492  C   VAL A  35      14.854   9.137   4.339  1.00  0.00           C  
ATOM    493  O   VAL A  35      14.866  10.243   4.866  1.00  0.00           O  
ATOM    494  CB  VAL A  35      12.710   7.822   4.632  1.00  0.00           C  
ATOM    495  CG1 VAL A  35      12.233   8.676   5.804  1.00  0.00           C  
ATOM    496  CG2 VAL A  35      11.465   7.261   3.949  1.00  0.00           C  
ATOM    497  H   VAL A  35      13.521   6.815   2.526  1.00  0.00           H  
ATOM    498  HA  VAL A  35      13.024   9.439   3.224  1.00  0.00           H  
ATOM    499  HB  VAL A  35      13.302   6.995   5.025  1.00  0.00           H  
ATOM    500 HG11 VAL A  35      11.656   9.519   5.424  1.00  0.00           H  
ATOM    501 HG12 VAL A  35      11.608   8.084   6.471  1.00  0.00           H  
ATOM    502 HG13 VAL A  35      13.097   9.047   6.355  1.00  0.00           H  
ATOM    503 HG21 VAL A  35      11.764   6.586   3.148  1.00  0.00           H  
ATOM    504 HG22 VAL A  35      10.860   6.716   4.674  1.00  0.00           H  
ATOM    505 HG23 VAL A  35      10.879   8.081   3.533  1.00  0.00           H  
ATOM    506  N   GLY A  36      15.857   8.259   4.445  1.00  0.00           N  
ATOM    507  CA  GLY A  36      17.147   8.530   5.114  1.00  0.00           C  
ATOM    508  C   GLY A  36      17.301   7.644   6.359  1.00  0.00           C  
ATOM    509  O   GLY A  36      16.994   6.454   6.349  1.00  0.00           O  
ATOM    510  H   GLY A  36      15.844   7.399   3.936  1.00  0.00           H  
ATOM    511  HA2 GLY A  36      17.203   9.580   5.397  1.00  0.00           H  
ATOM    512  HA3 GLY A  36      17.968   8.342   4.422  1.00  0.00           H  
ATOM    513  N   SER A  37      17.500   8.347   7.467  1.00  0.00           N  
ATOM    514  CA  SER A  37      17.851   7.742   8.770  1.00  0.00           C  
ATOM    515  C   SER A  37      16.825   6.750   9.325  1.00  0.00           C  
ATOM    516  O   SER A  37      17.222   5.723   9.861  1.00  0.00           O  
ATOM    517  CB  SER A  37      18.124   8.832   9.814  1.00  0.00           C  
ATOM    518  OG  SER A  37      17.059   9.787   9.765  1.00  0.00           O  
ATOM    519  H   SER A  37      17.331   9.328   7.500  1.00  0.00           H  
ATOM    520  HA  SER A  37      18.781   7.214   8.562  1.00  0.00           H  
ATOM    521  HB2 SER A  37      18.195   8.392  10.809  1.00  0.00           H  
ATOM    522  HB3 SER A  37      19.079   9.317   9.612  1.00  0.00           H  
ATOM    523  HG  SER A  37      17.165  10.437  10.529  1.00  0.00           H  
ATOM    524  N   GLY A  38      15.542   7.020   9.062  1.00  0.00           N  
ATOM    525  CA  GLY A  38      14.402   6.216   9.569  1.00  0.00           C  
ATOM    526  C   GLY A  38      14.603   4.702   9.459  1.00  0.00           C  
ATOM    527  O   GLY A  38      14.391   3.955  10.414  1.00  0.00           O  
ATOM    528  H   GLY A  38      15.283   7.868   8.610  1.00  0.00           H  
ATOM    529  HA2 GLY A  38      13.504   6.494   9.018  1.00  0.00           H  
ATOM    530  HA3 GLY A  38      14.228   6.473  10.614  1.00  0.00           H  
ATOM    531  N   GLY A  39      15.105   4.267   8.303  1.00  0.00           N  
ATOM    532  CA  GLY A  39      15.526   2.873   8.075  1.00  0.00           C  
ATOM    533  C   GLY A  39      16.780   2.503   8.885  1.00  0.00           C  
ATOM    534  O   GLY A  39      16.754   1.601   9.705  1.00  0.00           O  
ATOM    535  H   GLY A  39      15.260   4.892   7.529  1.00  0.00           H  
ATOM    536  HA2 GLY A  39      15.725   2.724   7.013  1.00  0.00           H  
ATOM    537  HA3 GLY A  39      14.710   2.201   8.343  1.00  0.00           H  
ATOM    538  N   LEU A  40      17.761   3.397   8.788  1.00  0.00           N  
ATOM    539  CA  LEU A  40      19.121   3.188   9.326  1.00  0.00           C  
ATOM    540  C   LEU A  40      19.186   3.134  10.861  1.00  0.00           C  
ATOM    541  O   LEU A  40      19.881   2.279  11.423  1.00  0.00           O  
ATOM    542  CB  LEU A  40      20.017   4.316   8.810  1.00  0.00           C  
ATOM    543  CG  LEU A  40      20.349   4.101   7.332  1.00  0.00           C  
ATOM    544  CD1 LEU A  40      20.601   5.449   6.641  1.00  0.00           C  
ATOM    545  CD2 LEU A  40      21.549   3.162   7.170  1.00  0.00           C  
ATOM    546  H   LEU A  40      17.567   4.327   8.471  1.00  0.00           H  
ATOM    547  HA  LEU A  40      19.486   2.242   8.927  1.00  0.00           H  
ATOM    548  HB2 LEU A  40      19.515   5.275   8.941  1.00  0.00           H  
ATOM    549  HB3 LEU A  40      20.936   4.355   9.395  1.00  0.00           H  
ATOM    550  HG  LEU A  40      19.495   3.632   6.844  1.00  0.00           H  
ATOM    551 HD11 LEU A  40      21.432   5.958   7.129  1.00  0.00           H  
ATOM    552 HD12 LEU A  40      20.844   5.278   5.592  1.00  0.00           H  
ATOM    553 HD13 LEU A  40      19.705   6.066   6.711  1.00  0.00           H  
ATOM    554 HD21 LEU A  40      22.415   3.590   7.674  1.00  0.00           H  
ATOM    555 HD22 LEU A  40      21.314   2.193   7.610  1.00  0.00           H  
ATOM    556 HD23 LEU A  40      21.770   3.036   6.110  1.00  0.00           H  
ATOM    557  N   SER A  41      18.405   3.991  11.510  1.00  0.00           N  
ATOM    558  CA  SER A  41      18.393   4.118  12.985  1.00  0.00           C  
ATOM    559  C   SER A  41      18.013   2.814  13.704  1.00  0.00           C  
ATOM    560  O   SER A  41      18.705   2.414  14.646  1.00  0.00           O  
ATOM    561  CB  SER A  41      17.498   5.277  13.418  1.00  0.00           C  
ATOM    562  OG  SER A  41      16.209   5.145  12.808  1.00  0.00           O  
ATOM    563  H   SER A  41      17.779   4.615  11.023  1.00  0.00           H  
ATOM    564  HA  SER A  41      19.424   4.370  13.234  1.00  0.00           H  
ATOM    565  HB2 SER A  41      17.399   5.286  14.504  1.00  0.00           H  
ATOM    566  HB3 SER A  41      17.952   6.226  13.132  1.00  0.00           H  
ATOM    567  HG  SER A  41      15.644   5.975  12.976  1.00  0.00           H  
ATOM    568  N   LEU A  42      17.067   2.065  13.130  1.00  0.00           N  
ATOM    569  CA  LEU A  42      16.652   0.744  13.664  1.00  0.00           C  
ATOM    570  C   LEU A  42      17.805  -0.267  13.557  1.00  0.00           C  
ATOM    571  O   LEU A  42      18.202  -0.879  14.557  1.00  0.00           O  
ATOM    572  CB  LEU A  42      15.437   0.246  12.862  1.00  0.00           C  
ATOM    573  CG  LEU A  42      14.889  -1.093  13.404  1.00  0.00           C  
ATOM    574  CD1 LEU A  42      13.968  -0.880  14.598  1.00  0.00           C  
ATOM    575  CD2 LEU A  42      14.142  -1.834  12.297  1.00  0.00           C  
ATOM    576  H   LEU A  42      16.567   2.381  12.324  1.00  0.00           H  
ATOM    577  HA  LEU A  42      16.365   0.868  14.708  1.00  0.00           H  
ATOM    578  HB2 LEU A  42      14.648   0.999  12.895  1.00  0.00           H  
ATOM    579  HB3 LEU A  42      15.719   0.126  11.816  1.00  0.00           H  
ATOM    580  HG  LEU A  42      15.725  -1.713  13.728  1.00  0.00           H  
ATOM    581 HD11 LEU A  42      13.135  -0.241  14.304  1.00  0.00           H  
ATOM    582 HD12 LEU A  42      13.586  -1.842  14.939  1.00  0.00           H  
ATOM    583 HD13 LEU A  42      14.524  -0.404  15.405  1.00  0.00           H  
ATOM    584 HD21 LEU A  42      13.318  -1.217  11.939  1.00  0.00           H  
ATOM    585 HD22 LEU A  42      14.825  -2.041  11.473  1.00  0.00           H  
ATOM    586 HD23 LEU A  42      13.752  -2.772  12.694  1.00  0.00           H  
ATOM    587  N   LEU A  43      18.401  -0.333  12.370  1.00  0.00           N  
ATOM    588  CA  LEU A  43      19.554  -1.225  12.109  1.00  0.00           C  
ATOM    589  C   LEU A  43      20.832  -0.876  12.892  1.00  0.00           C  
ATOM    590  O   LEU A  43      21.580  -1.772  13.286  1.00  0.00           O  
ATOM    591  CB  LEU A  43      19.857  -1.328  10.607  1.00  0.00           C  
ATOM    592  CG  LEU A  43      18.655  -1.843   9.802  1.00  0.00           C  
ATOM    593  CD1 LEU A  43      19.084  -2.022   8.341  1.00  0.00           C  
ATOM    594  CD2 LEU A  43      18.052  -3.137  10.366  1.00  0.00           C  
ATOM    595  H   LEU A  43      18.027   0.154  11.575  1.00  0.00           H  
ATOM    596  HA  LEU A  43      19.234  -2.214  12.435  1.00  0.00           H  
ATOM    597  HB2 LEU A  43      20.151  -0.349  10.230  1.00  0.00           H  
ATOM    598  HB3 LEU A  43      20.705  -1.996  10.456  1.00  0.00           H  
ATOM    599  HG  LEU A  43      17.872  -1.085   9.831  1.00  0.00           H  
ATOM    600 HD11 LEU A  43      19.425  -1.067   7.942  1.00  0.00           H  
ATOM    601 HD12 LEU A  43      19.894  -2.750   8.287  1.00  0.00           H  
ATOM    602 HD13 LEU A  43      18.233  -2.379   7.762  1.00  0.00           H  
ATOM    603 HD21 LEU A  43      18.815  -3.915  10.380  1.00  0.00           H  
ATOM    604 HD22 LEU A  43      17.698  -2.959  11.382  1.00  0.00           H  
ATOM    605 HD23 LEU A  43      17.218  -3.460   9.744  1.00  0.00           H  
ATOM    606  N   ALA A  44      21.005   0.405  13.167  1.00  0.00           N  
ATOM    607  CA  ALA A  44      22.119   0.911  14.004  1.00  0.00           C  
ATOM    608  C   ALA A  44      22.045   0.457  15.475  1.00  0.00           C  
ATOM    609  O   ALA A  44      23.082   0.115  16.035  1.00  0.00           O  
ATOM    610  CB  ALA A  44      22.154   2.442  13.920  1.00  0.00           C  
ATOM    611  H   ALA A  44      20.417   1.110  12.751  1.00  0.00           H  
ATOM    612  HA  ALA A  44      23.036   0.514  13.570  1.00  0.00           H  
ATOM    613  HB1 ALA A  44      22.271   2.746  12.881  1.00  0.00           H  
ATOM    614  HB2 ALA A  44      22.989   2.825  14.506  1.00  0.00           H  
ATOM    615  HB3 ALA A  44      21.221   2.848  14.314  1.00  0.00           H  
ATOM    616  N   ALA A  45      20.823   0.205  15.964  1.00  0.00           N  
ATOM    617  CA  ALA A  45      20.540   0.040  17.403  1.00  0.00           C  
ATOM    618  C   ALA A  45      21.353  -1.053  18.107  1.00  0.00           C  
ATOM    619  O   ALA A  45      21.986  -0.795  19.132  1.00  0.00           O  
ATOM    620  CB  ALA A  45      19.042  -0.176  17.611  1.00  0.00           C  
ATOM    621  H   ALA A  45      20.035   0.024  15.366  1.00  0.00           H  
ATOM    622  HA  ALA A  45      20.810   0.991  17.863  1.00  0.00           H  
ATOM    623  HB1 ALA A  45      18.739  -1.099  17.118  1.00  0.00           H  
ATOM    624  HB2 ALA A  45      18.817  -0.245  18.675  1.00  0.00           H  
ATOM    625  HB3 ALA A  45      18.493   0.662  17.181  1.00  0.00           H  
ATOM    626  N   ALA A  46      21.353  -2.253  17.525  1.00  0.00           N  
ATOM    627  CA  ALA A  46      22.209  -3.370  17.988  1.00  0.00           C  
ATOM    628  C   ALA A  46      22.667  -4.304  16.852  1.00  0.00           C  
ATOM    629  O   ALA A  46      22.696  -5.528  16.974  1.00  0.00           O  
ATOM    630  CB  ALA A  46      21.514  -4.125  19.130  1.00  0.00           C  
ATOM    631  H   ALA A  46      20.746  -2.431  16.757  1.00  0.00           H  
ATOM    632  HA  ALA A  46      23.104  -2.903  18.400  1.00  0.00           H  
ATOM    633  HB1 ALA A  46      20.586  -4.563  18.761  1.00  0.00           H  
ATOM    634  HB2 ALA A  46      21.290  -3.432  19.940  1.00  0.00           H  
ATOM    635  HB3 ALA A  46      22.164  -4.917  19.502  1.00  0.00           H  
ATOM    636  N   GLY A  47      23.210  -3.657  15.818  1.00  0.00           N  
ATOM    637  CA  GLY A  47      23.502  -4.293  14.506  1.00  0.00           C  
ATOM    638  C   GLY A  47      24.287  -5.615  14.628  1.00  0.00           C  
ATOM    639  O   GLY A  47      23.832  -6.659  14.166  1.00  0.00           O  
ATOM    640  H   GLY A  47      23.413  -2.680  15.864  1.00  0.00           H  
ATOM    641  HA2 GLY A  47      24.072  -3.595  13.892  1.00  0.00           H  
ATOM    642  HA3 GLY A  47      22.564  -4.482  13.985  1.00  0.00           H  
ATOM    643  N   ARG A  48      25.322  -5.552  15.449  1.00  0.00           N  
ATOM    644  CA  ARG A  48      26.278  -6.637  15.725  1.00  0.00           C  
ATOM    645  C   ARG A  48      25.620  -7.940  16.223  1.00  0.00           C  
ATOM    646  O   ARG A  48      25.800  -9.002  15.636  1.00  0.00           O  
ATOM    647  CB  ARG A  48      27.205  -6.045  16.773  1.00  0.00           C  
ATOM    648  CG  ARG A  48      28.354  -6.971  17.147  1.00  0.00           C  
ATOM    649  CD  ARG A  48      29.102  -6.249  18.254  1.00  0.00           C  
ATOM    650  NE  ARG A  48      30.155  -7.105  18.793  1.00  0.00           N  
ATOM    651  CZ  ARG A  48      30.932  -6.790  19.819  1.00  0.00           C  
ATOM    652  NH1 ARG A  48      30.868  -5.569  20.363  1.00  0.00           N  
ATOM    653  NH2 ARG A  48      31.823  -7.657  20.270  1.00  0.00           N  
ATOM    654  H   ARG A  48      25.524  -4.703  15.938  1.00  0.00           H  
ATOM    655  HA  ARG A  48      26.804  -6.814  14.787  1.00  0.00           H  
ATOM    656  HB2 ARG A  48      27.611  -5.104  16.400  1.00  0.00           H  
ATOM    657  HB3 ARG A  48      26.629  -5.810  17.669  1.00  0.00           H  
ATOM    658  HG2 ARG A  48      27.985  -7.940  17.486  1.00  0.00           H  
ATOM    659  HG3 ARG A  48      29.003  -7.160  16.291  1.00  0.00           H  
ATOM    660  HD2 ARG A  48      29.535  -5.326  17.868  1.00  0.00           H  
ATOM    661  HD3 ARG A  48      28.410  -5.969  19.048  1.00  0.00           H  
ATOM    662  HE  ARG A  48      30.311  -7.966  18.305  1.00  0.00           H  
ATOM    663 HH11 ARG A  48      30.219  -4.897  20.006  1.00  0.00           H  
ATOM    664 HH12 ARG A  48      31.468  -5.327  21.125  1.00  0.00           H  
ATOM    665 HH21 ARG A  48      31.898  -8.561  19.848  1.00  0.00           H  
ATOM    666 HH22 ARG A  48      32.422  -7.414  21.033  1.00  0.00           H  
ATOM    667  N   GLU A  49      24.749  -7.786  17.218  1.00  0.00           N  
ATOM    668  CA  GLU A  49      24.047  -8.903  17.879  1.00  0.00           C  
ATOM    669  C   GLU A  49      22.866  -9.474  17.063  1.00  0.00           C  
ATOM    670  O   GLU A  49      22.212 -10.431  17.468  1.00  0.00           O  
ATOM    671  CB  GLU A  49      23.634  -8.294  19.225  1.00  0.00           C  
ATOM    672  CG  GLU A  49      23.109  -9.311  20.252  1.00  0.00           C  
ATOM    673  CD  GLU A  49      21.579  -9.283  20.348  1.00  0.00           C  
ATOM    674  OE1 GLU A  49      21.016  -8.172  20.372  1.00  0.00           O  
ATOM    675  OE2 GLU A  49      21.012 -10.392  20.434  1.00  0.00           O  
ATOM    676  H   GLU A  49      24.486  -6.873  17.543  1.00  0.00           H  
ATOM    677  HA  GLU A  49      24.786  -9.690  18.033  1.00  0.00           H  
ATOM    678  HB2 GLU A  49      24.492  -7.775  19.653  1.00  0.00           H  
ATOM    679  HB3 GLU A  49      22.862  -7.545  19.048  1.00  0.00           H  
ATOM    680  HG2 GLU A  49      23.438 -10.312  19.972  1.00  0.00           H  
ATOM    681  HG3 GLU A  49      23.539  -9.096  21.229  1.00  0.00           H  
ATOM    682  N   SER A  50      22.868  -9.085  15.786  1.00  0.00           N  
ATOM    683  CA  SER A  50      21.805  -9.305  14.784  1.00  0.00           C  
ATOM    684  C   SER A  50      20.406  -8.972  15.346  1.00  0.00           C  
ATOM    685  O   SER A  50      19.908  -9.634  16.251  1.00  0.00           O  
ATOM    686  CB  SER A  50      21.802 -10.726  14.184  1.00  0.00           C  
ATOM    687  OG  SER A  50      21.275 -11.680  15.105  1.00  0.00           O  
ATOM    688  H   SER A  50      23.684  -8.623  15.449  1.00  0.00           H  
ATOM    689  HA  SER A  50      22.055  -8.600  13.990  1.00  0.00           H  
ATOM    690  HB2 SER A  50      21.208 -10.736  13.270  1.00  0.00           H  
ATOM    691  HB3 SER A  50      22.817 -11.008  13.908  1.00  0.00           H  
ATOM    692  HG  SER A  50      21.727 -11.528  16.004  1.00  0.00           H  
ATOM    693  N   ILE A  51      19.975  -8.015  14.777  1.00  0.00           N  
ATOM    694  CA  ILE A  51      18.586  -7.503  14.757  1.00  0.00           C  
ATOM    695  C   ILE A  51      17.615  -8.439  14.009  1.00  0.00           C  
ATOM    696  O   ILE A  51      16.530  -8.716  14.514  1.00  0.00           O  
ATOM    697  CB  ILE A  51      18.598  -6.039  14.242  1.00  0.00           C  
ATOM    698  CG1 ILE A  51      19.286  -5.120  15.273  1.00  0.00           C  
ATOM    699  CG2 ILE A  51      17.237  -5.479  13.814  1.00  0.00           C  
ATOM    700  CD1 ILE A  51      18.644  -5.061  16.659  1.00  0.00           C  
ATOM    701  H   ILE A  51      20.660  -7.396  14.393  1.00  0.00           H  
ATOM    702  HA  ILE A  51      18.258  -7.466  15.796  1.00  0.00           H  
ATOM    703  HB  ILE A  51      19.219  -6.024  13.345  1.00  0.00           H  
ATOM    704 HG12 ILE A  51      20.320  -5.447  15.388  1.00  0.00           H  
ATOM    705 HG13 ILE A  51      19.315  -4.110  14.865  1.00  0.00           H  
ATOM    706 HG21 ILE A  51      16.830  -6.095  13.012  1.00  0.00           H  
ATOM    707 HG22 ILE A  51      16.557  -5.495  14.665  1.00  0.00           H  
ATOM    708 HG23 ILE A  51      17.339  -4.453  13.458  1.00  0.00           H  
ATOM    709 HD11 ILE A  51      18.640  -6.059  17.096  1.00  0.00           H  
ATOM    710 HD12 ILE A  51      19.200  -4.388  17.313  1.00  0.00           H  
ATOM    711 HD13 ILE A  51      17.620  -4.701  16.565  1.00  0.00           H  
ATOM    712  N   LYS A  52      18.112  -9.058  12.949  1.00  0.00           N  
ATOM    713  CA  LYS A  52      17.323  -9.904  12.033  1.00  0.00           C  
ATOM    714  C   LYS A  52      16.667 -11.079  12.778  1.00  0.00           C  
ATOM    715  O   LYS A  52      15.489 -10.996  13.128  1.00  0.00           O  
ATOM    716  CB  LYS A  52      18.264 -10.376  10.928  1.00  0.00           C  
ATOM    717  CG  LYS A  52      17.484 -10.718   9.674  1.00  0.00           C  
ATOM    718  CD  LYS A  52      18.484 -10.973   8.550  1.00  0.00           C  
ATOM    719  CE  LYS A  52      17.762 -11.247   7.244  1.00  0.00           C  
ATOM    720  NZ  LYS A  52      18.804 -11.423   6.231  1.00  0.00           N  
ATOM    721  H   LYS A  52      19.092  -9.013  12.727  1.00  0.00           H  
ATOM    722  HA  LYS A  52      16.542  -9.287  11.586  1.00  0.00           H  
ATOM    723  HB2 LYS A  52      18.995  -9.597  10.709  1.00  0.00           H  
ATOM    724  HB3 LYS A  52      18.822 -11.249  11.266  1.00  0.00           H  
ATOM    725  HG2 LYS A  52      16.863 -11.598   9.839  1.00  0.00           H  
ATOM    726  HG3 LYS A  52      16.813  -9.900   9.408  1.00  0.00           H  
ATOM    727  HD2 LYS A  52      19.139 -10.110   8.437  1.00  0.00           H  
ATOM    728  HD3 LYS A  52      19.117 -11.822   8.807  1.00  0.00           H  
ATOM    729  HE2 LYS A  52      17.140 -12.138   7.323  1.00  0.00           H  
ATOM    730  HE3 LYS A  52      17.102 -10.420   6.984  1.00  0.00           H  
ATOM    731  HZ1 LYS A  52      19.464 -12.094   6.560  1.00  0.00           H  
ATOM    732  HZ2 LYS A  52      18.396 -11.767   5.379  1.00  0.00           H  
ATOM    733  HZ3 LYS A  52      19.262 -10.555   6.060  1.00  0.00           H  
ATOM    734  N   ALA A  53      17.511 -11.987  13.284  1.00  0.00           N  
ATOM    735  CA  ALA A  53      17.064 -13.263  13.866  1.00  0.00           C  
ATOM    736  C   ALA A  53      16.211 -13.090  15.132  1.00  0.00           C  
ATOM    737  O   ALA A  53      15.160 -13.721  15.251  1.00  0.00           O  
ATOM    738  CB  ALA A  53      18.301 -14.127  14.158  1.00  0.00           C  
ATOM    739  H   ALA A  53      18.506 -11.829  13.336  1.00  0.00           H  
ATOM    740  HA  ALA A  53      16.457 -13.759  13.109  1.00  0.00           H  
ATOM    741  HB1 ALA A  53      18.858 -14.285  13.235  1.00  0.00           H  
ATOM    742  HB2 ALA A  53      17.990 -15.089  14.564  1.00  0.00           H  
ATOM    743  HB3 ALA A  53      18.937 -13.617  14.882  1.00  0.00           H  
ATOM    744  N   TYR A  54      16.552 -12.066  15.915  1.00  0.00           N  
ATOM    745  CA  TYR A  54      15.820 -11.645  17.125  1.00  0.00           C  
ATOM    746  C   TYR A  54      14.330 -11.416  16.838  1.00  0.00           C  
ATOM    747  O   TYR A  54      13.513 -12.264  17.169  1.00  0.00           O  
ATOM    748  CB  TYR A  54      16.495 -10.382  17.674  1.00  0.00           C  
ATOM    749  CG  TYR A  54      15.777  -9.676  18.824  1.00  0.00           C  
ATOM    750  CD1 TYR A  54      15.307 -10.408  19.939  1.00  0.00           C  
ATOM    751  CD2 TYR A  54      15.626  -8.276  18.758  1.00  0.00           C  
ATOM    752  CE1 TYR A  54      14.682  -9.731  20.999  1.00  0.00           C  
ATOM    753  CE2 TYR A  54      15.003  -7.586  19.817  1.00  0.00           C  
ATOM    754  CZ  TYR A  54      14.548  -8.320  20.929  1.00  0.00           C  
ATOM    755  OH  TYR A  54      13.892  -7.675  21.925  1.00  0.00           O  
ATOM    756  H   TYR A  54      17.349 -11.493  15.704  1.00  0.00           H  
ATOM    757  HA  TYR A  54      15.889 -12.477  17.826  1.00  0.00           H  
ATOM    758  HB2 TYR A  54      17.498 -10.649  18.010  1.00  0.00           H  
ATOM    759  HB3 TYR A  54      16.612  -9.672  16.855  1.00  0.00           H  
ATOM    760  HD1 TYR A  54      15.429 -11.490  19.974  1.00  0.00           H  
ATOM    761  HD2 TYR A  54      15.991  -7.729  17.889  1.00  0.00           H  
ATOM    762  HE1 TYR A  54      14.308 -10.282  21.862  1.00  0.00           H  
ATOM    763  HE2 TYR A  54      14.877  -6.505  19.776  1.00  0.00           H  
ATOM    764  HH  TYR A  54      13.433  -8.344  22.513  1.00  0.00           H  
ATOM    765  N   LEU A  55      14.034 -10.364  16.092  1.00  0.00           N  
ATOM    766  CA  LEU A  55      12.653  -9.855  15.942  1.00  0.00           C  
ATOM    767  C   LEU A  55      11.724 -10.845  15.252  1.00  0.00           C  
ATOM    768  O   LEU A  55      10.660 -11.163  15.793  1.00  0.00           O  
ATOM    769  CB  LEU A  55      12.625  -8.540  15.156  1.00  0.00           C  
ATOM    770  CG  LEU A  55      13.475  -7.453  15.820  1.00  0.00           C  
ATOM    771  CD1 LEU A  55      13.693  -6.299  14.839  1.00  0.00           C  
ATOM    772  CD2 LEU A  55      12.884  -6.941  17.138  1.00  0.00           C  
ATOM    773  H   LEU A  55      14.735  -9.917  15.525  1.00  0.00           H  
ATOM    774  HA  LEU A  55      12.280  -9.660  16.947  1.00  0.00           H  
ATOM    775  HB2 LEU A  55      12.990  -8.716  14.144  1.00  0.00           H  
ATOM    776  HB3 LEU A  55      11.596  -8.192  15.069  1.00  0.00           H  
ATOM    777  HG  LEU A  55      14.451  -7.879  16.052  1.00  0.00           H  
ATOM    778 HD11 LEU A  55      14.197  -6.671  13.947  1.00  0.00           H  
ATOM    779 HD12 LEU A  55      12.729  -5.873  14.560  1.00  0.00           H  
ATOM    780 HD13 LEU A  55      14.306  -5.532  15.312  1.00  0.00           H  
ATOM    781 HD21 LEU A  55      11.892  -6.529  16.953  1.00  0.00           H  
ATOM    782 HD22 LEU A  55      12.809  -7.766  17.846  1.00  0.00           H  
ATOM    783 HD23 LEU A  55      13.524  -6.164  17.557  1.00  0.00           H  
ATOM    784  N   LYS A  56      12.271 -11.483  14.221  1.00  0.00           N  
ATOM    785  CA  LYS A  56      11.489 -12.302  13.290  1.00  0.00           C  
ATOM    786  C   LYS A  56      10.627 -13.364  13.982  1.00  0.00           C  
ATOM    787  O   LYS A  56       9.416 -13.227  13.995  1.00  0.00           O  
ATOM    788  CB  LYS A  56      12.376 -12.934  12.218  1.00  0.00           C  
ATOM    789  CG  LYS A  56      12.789 -11.869  11.208  1.00  0.00           C  
ATOM    790  CD  LYS A  56      13.682 -12.472  10.119  1.00  0.00           C  
ATOM    791  CE  LYS A  56      14.058 -11.373   9.131  1.00  0.00           C  
ATOM    792  NZ  LYS A  56      14.841 -11.982   8.043  1.00  0.00           N  
ATOM    793  H   LYS A  56      13.258 -11.446  14.062  1.00  0.00           H  
ATOM    794  HA  LYS A  56      10.818 -11.611  12.781  1.00  0.00           H  
ATOM    795  HB2 LYS A  56      13.259 -13.378  12.677  1.00  0.00           H  
ATOM    796  HB3 LYS A  56      11.840 -13.739  11.717  1.00  0.00           H  
ATOM    797  HG2 LYS A  56      11.902 -11.427  10.755  1.00  0.00           H  
ATOM    798  HG3 LYS A  56      13.321 -11.065  11.717  1.00  0.00           H  
ATOM    799  HD2 LYS A  56      14.579 -12.905  10.562  1.00  0.00           H  
ATOM    800  HD3 LYS A  56      13.158 -13.278   9.606  1.00  0.00           H  
ATOM    801  HE2 LYS A  56      13.162 -10.895   8.735  1.00  0.00           H  
ATOM    802  HE3 LYS A  56      14.639 -10.597   9.630  1.00  0.00           H  
ATOM    803  HZ1 LYS A  56      14.428 -12.846   7.773  1.00  0.00           H  
ATOM    804  HZ2 LYS A  56      14.860 -11.351   7.266  1.00  0.00           H  
ATOM    805  HZ3 LYS A  56      15.779 -12.151   8.361  1.00  0.00           H  
ATOM    806  N   LYS A  57      11.287 -14.170  14.810  1.00  0.00           N  
ATOM    807  CA  LYS A  57      10.595 -15.271  15.507  1.00  0.00           C  
ATOM    808  C   LYS A  57       9.436 -14.768  16.397  1.00  0.00           C  
ATOM    809  O   LYS A  57       8.335 -15.310  16.322  1.00  0.00           O  
ATOM    810  CB  LYS A  57      11.584 -16.099  16.328  1.00  0.00           C  
ATOM    811  CG  LYS A  57      10.905 -17.416  16.702  1.00  0.00           C  
ATOM    812  CD  LYS A  57      11.947 -18.486  17.069  1.00  0.00           C  
ATOM    813  CE  LYS A  57      11.929 -18.861  18.558  1.00  0.00           C  
ATOM    814  NZ  LYS A  57      12.400 -17.708  19.342  1.00  0.00           N  
ATOM    815  H   LYS A  57      12.279 -14.092  14.957  1.00  0.00           H  
ATOM    816  HA  LYS A  57      10.182 -15.919  14.736  1.00  0.00           H  
ATOM    817  HB2 LYS A  57      12.491 -16.289  15.756  1.00  0.00           H  
ATOM    818  HB3 LYS A  57      11.881 -15.557  17.227  1.00  0.00           H  
ATOM    819  HG2 LYS A  57      10.230 -17.257  17.544  1.00  0.00           H  
ATOM    820  HG3 LYS A  57      10.296 -17.766  15.869  1.00  0.00           H  
ATOM    821  HD2 LYS A  57      11.764 -19.381  16.473  1.00  0.00           H  
ATOM    822  HD3 LYS A  57      12.939 -18.124  16.803  1.00  0.00           H  
ATOM    823  HE2 LYS A  57      10.921 -19.139  18.865  1.00  0.00           H  
ATOM    824  HE3 LYS A  57      12.568 -19.726  18.737  1.00  0.00           H  
ATOM    825  HZ1 LYS A  57      11.917 -16.890  19.032  1.00  0.00           H  
ATOM    826  HZ2 LYS A  57      12.245 -17.873  20.311  1.00  0.00           H  
ATOM    827  HZ3 LYS A  57      13.380 -17.585  19.170  1.00  0.00           H  
ATOM    828  N   GLU A  58       9.657 -13.652  17.089  1.00  0.00           N  
ATOM    829  CA  GLU A  58       8.653 -13.080  17.999  1.00  0.00           C  
ATOM    830  C   GLU A  58       7.325 -12.825  17.271  1.00  0.00           C  
ATOM    831  O   GLU A  58       6.326 -13.457  17.600  1.00  0.00           O  
ATOM    832  CB  GLU A  58       9.199 -11.786  18.620  1.00  0.00           C  
ATOM    833  CG  GLU A  58       8.281 -11.221  19.713  1.00  0.00           C  
ATOM    834  CD  GLU A  58       8.798  -9.879  20.242  1.00  0.00           C  
ATOM    835  OE1 GLU A  58       9.230  -9.052  19.417  1.00  0.00           O  
ATOM    836  OE2 GLU A  58       8.724  -9.703  21.483  1.00  0.00           O  
ATOM    837  H   GLU A  58      10.501 -13.101  16.983  1.00  0.00           H  
ATOM    838  HA  GLU A  58       8.508 -13.826  18.781  1.00  0.00           H  
ATOM    839  HB2 GLU A  58      10.185 -11.978  19.043  1.00  0.00           H  
ATOM    840  HB3 GLU A  58       9.328 -11.039  17.837  1.00  0.00           H  
ATOM    841  HG2 GLU A  58       7.275 -11.094  19.314  1.00  0.00           H  
ATOM    842  HG3 GLU A  58       8.211 -11.934  20.535  1.00  0.00           H  
ATOM    843  N   ILE A  59       7.386 -12.115  16.150  1.00  0.00           N  
ATOM    844  CA  ILE A  59       6.161 -11.805  15.376  1.00  0.00           C  
ATOM    845  C   ILE A  59       5.798 -12.919  14.396  1.00  0.00           C  
ATOM    846  O   ILE A  59       4.608 -13.211  14.237  1.00  0.00           O  
ATOM    847  CB  ILE A  59       6.233 -10.404  14.742  1.00  0.00           C  
ATOM    848  CG1 ILE A  59       6.705  -9.273  15.693  1.00  0.00           C  
ATOM    849  CG2 ILE A  59       4.900 -10.009  14.094  1.00  0.00           C  
ATOM    850  CD1 ILE A  59       6.296  -9.372  17.166  1.00  0.00           C  
ATOM    851  H   ILE A  59       8.249 -11.773  15.741  1.00  0.00           H  
ATOM    852  HA  ILE A  59       5.357 -11.758  16.110  1.00  0.00           H  
ATOM    853  HB  ILE A  59       6.971 -10.457  13.942  1.00  0.00           H  
ATOM    854 HG12 ILE A  59       7.792  -9.227  15.648  1.00  0.00           H  
ATOM    855 HG13 ILE A  59       6.329  -8.327  15.304  1.00  0.00           H  
ATOM    856 HG21 ILE A  59       4.635 -10.747  13.337  1.00  0.00           H  
ATOM    857 HG22 ILE A  59       4.124  -9.976  14.858  1.00  0.00           H  
ATOM    858 HG23 ILE A  59       4.986  -9.029  13.624  1.00  0.00           H  
ATOM    859 HD11 ILE A  59       5.209  -9.382  17.237  1.00  0.00           H  
ATOM    860 HD12 ILE A  59       6.696 -10.295  17.587  1.00  0.00           H  
ATOM    861 HD13 ILE A  59       6.681  -8.528  17.737  1.00  0.00           H  
ATOM    862  N   LYS A  60       6.817 -13.611  13.872  1.00  0.00           N  
ATOM    863  CA  LYS A  60       6.621 -14.723  12.933  1.00  0.00           C  
ATOM    864  C   LYS A  60       5.735 -15.856  13.467  1.00  0.00           C  
ATOM    865  O   LYS A  60       5.077 -16.575  12.714  1.00  0.00           O  
ATOM    866  CB  LYS A  60       7.999 -15.287  12.545  1.00  0.00           C  
ATOM    867  CG  LYS A  60       8.025 -16.106  11.260  1.00  0.00           C  
ATOM    868  CD  LYS A  60       9.445 -16.588  10.929  1.00  0.00           C  
ATOM    869  CE  LYS A  60      10.420 -15.464  10.571  1.00  0.00           C  
ATOM    870  NZ  LYS A  60       9.919 -14.739   9.399  1.00  0.00           N  
ATOM    871  H   LYS A  60       7.779 -13.400  14.057  1.00  0.00           H  
ATOM    872  HA  LYS A  60       6.152 -14.307  12.040  1.00  0.00           H  
ATOM    873  HB2 LYS A  60       8.699 -14.457  12.441  1.00  0.00           H  
ATOM    874  HB3 LYS A  60       8.363 -15.910  13.361  1.00  0.00           H  
ATOM    875  HG2 LYS A  60       7.362 -16.966  11.362  1.00  0.00           H  
ATOM    876  HG3 LYS A  60       7.642 -15.505  10.436  1.00  0.00           H  
ATOM    877  HD2 LYS A  60       9.838 -17.137  11.784  1.00  0.00           H  
ATOM    878  HD3 LYS A  60       9.394 -17.289  10.096  1.00  0.00           H  
ATOM    879  HE2 LYS A  60      10.533 -14.782  11.414  1.00  0.00           H  
ATOM    880  HE3 LYS A  60      11.407 -15.877  10.362  1.00  0.00           H  
ATOM    881  HZ1 LYS A  60       9.022 -15.119   9.154  1.00  0.00           H  
ATOM    882  HZ2 LYS A  60       9.813 -13.772   9.629  1.00  0.00           H  
ATOM    883  HZ3 LYS A  60      10.558 -14.820   8.631  1.00  0.00           H  
ATOM    884  N   LYS A  61       5.431 -16.129  14.948  1.00  0.00           N  
ATOM    885  CA  LYS A  61       4.610 -17.339  15.123  1.00  0.00           C  
ATOM    886  C   LYS A  61       3.130 -17.136  14.747  1.00  0.00           C  
ATOM    887  O   LYS A  61       2.442 -18.074  14.344  1.00  0.00           O  
ATOM    888  CB  LYS A  61       4.687 -17.834  16.565  1.00  0.00           C  
ATOM    889  CG  LYS A  61       6.097 -18.342  16.810  1.00  0.00           C  
ATOM    890  CD  LYS A  61       6.229 -19.025  18.163  1.00  0.00           C  
ATOM    891  CE  LYS A  61       7.595 -19.692  18.193  1.00  0.00           C  
ATOM    892  NZ  LYS A  61       7.515 -20.752  19.199  1.00  0.00           N  
ATOM    893  H   LYS A  61       5.702 -15.650  15.781  1.00  0.00           H  
ATOM    894  HA  LYS A  61       5.037 -18.105  14.475  1.00  0.00           H  
ATOM    895  HB2 LYS A  61       4.445 -17.029  17.260  1.00  0.00           H  
ATOM    896  HB3 LYS A  61       3.960 -18.629  16.735  1.00  0.00           H  
ATOM    897  HG2 LYS A  61       6.372 -19.042  16.021  1.00  0.00           H  
ATOM    898  HG3 LYS A  61       6.797 -17.508  16.755  1.00  0.00           H  
ATOM    899  HD2 LYS A  61       6.136 -18.300  18.971  1.00  0.00           H  
ATOM    900  HD3 LYS A  61       5.438 -19.762  18.301  1.00  0.00           H  
ATOM    901  HE2 LYS A  61       7.848 -20.102  17.216  1.00  0.00           H  
ATOM    902  HE3 LYS A  61       8.372 -18.972  18.448  1.00  0.00           H  
ATOM    903  HZ1 LYS A  61       6.770 -21.373  18.935  1.00  0.00           H  
ATOM    904  HZ2 LYS A  61       8.378 -21.253  19.219  1.00  0.00           H  
ATOM    905  HZ3 LYS A  61       7.324 -20.352  20.091  1.00  0.00           H  
ATOM    906  N   LYS A  62       2.677 -15.909  14.963  1.00  0.00           N  
ATOM    907  CA  LYS A  62       1.316 -15.419  14.696  1.00  0.00           C  
ATOM    908  C   LYS A  62       0.955 -15.366  13.192  1.00  0.00           C  
ATOM    909  O   LYS A  62      -0.008 -15.988  12.755  1.00  0.00           O  
ATOM    910  CB  LYS A  62       1.250 -14.028  15.320  1.00  0.00           C  
ATOM    911  CG  LYS A  62      -0.118 -13.731  15.936  1.00  0.00           C  
ATOM    912  CD  LYS A  62       0.071 -12.572  16.914  1.00  0.00           C  
ATOM    913  CE  LYS A  62      -1.219 -12.297  17.678  1.00  0.00           C  
ATOM    914  NZ  LYS A  62      -0.984 -11.220  18.653  1.00  0.00           N  
ATOM    915  H   LYS A  62       3.235 -15.258  15.479  1.00  0.00           H  
ATOM    916  HA  LYS A  62       0.611 -16.075  15.206  1.00  0.00           H  
ATOM    917  HB2 LYS A  62       2.019 -13.940  16.088  1.00  0.00           H  
ATOM    918  HB3 LYS A  62       1.474 -13.280  14.559  1.00  0.00           H  
ATOM    919  HG2 LYS A  62      -0.840 -13.468  15.163  1.00  0.00           H  
ATOM    920  HG3 LYS A  62      -0.508 -14.609  16.450  1.00  0.00           H  
ATOM    921  HD2 LYS A  62       0.871 -12.809  17.617  1.00  0.00           H  
ATOM    922  HD3 LYS A  62       0.377 -11.677  16.372  1.00  0.00           H  
ATOM    923  HE2 LYS A  62      -2.010 -12.011  16.985  1.00  0.00           H  
ATOM    924  HE3 LYS A  62      -1.553 -13.200  18.187  1.00  0.00           H  
ATOM    925  HZ1 LYS A  62      -0.193 -11.435  19.219  1.00  0.00           H  
ATOM    926  HZ2 LYS A  62      -0.866 -10.357  18.179  1.00  0.00           H  
ATOM    927  HZ3 LYS A  62      -1.798 -11.150  19.242  1.00  0.00           H  
ATOM    928  N   GLY A  63       1.747 -14.590  12.455  1.00  0.00           N  
ATOM    929  CA  GLY A  63       1.454 -14.257  11.047  1.00  0.00           C  
ATOM    930  C   GLY A  63       1.076 -12.776  10.859  1.00  0.00           C  
ATOM    931  O   GLY A  63      -0.009 -12.333  11.222  1.00  0.00           O  
ATOM    932  H   GLY A  63       2.646 -14.326  12.797  1.00  0.00           H  
ATOM    933  HA2 GLY A  63       0.637 -14.885  10.690  1.00  0.00           H  
ATOM    934  HA3 GLY A  63       2.324 -14.488  10.432  1.00  0.00           H  
ATOM    935  N   LYS A  64       1.926 -12.128  10.076  1.00  0.00           N  
ATOM    936  CA  LYS A  64       1.955 -10.682   9.774  1.00  0.00           C  
ATOM    937  C   LYS A  64       0.639  -9.879   9.771  1.00  0.00           C  
ATOM    938  O   LYS A  64       0.585  -8.762  10.282  1.00  0.00           O  
ATOM    939  CB  LYS A  64       2.660 -10.472   8.421  1.00  0.00           C  
ATOM    940  CG  LYS A  64       4.165 -10.795   8.421  1.00  0.00           C  
ATOM    941  CD  LYS A  64       4.465 -12.231   7.988  1.00  0.00           C  
ATOM    942  CE  LYS A  64       5.976 -12.487   8.000  1.00  0.00           C  
ATOM    943  NZ  LYS A  64       6.392 -13.085   9.270  1.00  0.00           N  
ATOM    944  H   LYS A  64       2.700 -12.630   9.690  1.00  0.00           H  
ATOM    945  HA  LYS A  64       2.588 -10.247  10.548  1.00  0.00           H  
ATOM    946  HB2 LYS A  64       2.170 -11.093   7.670  1.00  0.00           H  
ATOM    947  HB3 LYS A  64       2.525  -9.435   8.113  1.00  0.00           H  
ATOM    948  HG2 LYS A  64       4.681 -10.105   7.753  1.00  0.00           H  
ATOM    949  HG3 LYS A  64       4.568 -10.631   9.421  1.00  0.00           H  
ATOM    950  HD2 LYS A  64       3.965 -12.931   8.658  1.00  0.00           H  
ATOM    951  HD3 LYS A  64       4.066 -12.407   6.989  1.00  0.00           H  
ATOM    952  HE2 LYS A  64       6.243 -13.151   7.176  1.00  0.00           H  
ATOM    953  HE3 LYS A  64       6.510 -11.551   7.840  1.00  0.00           H  
ATOM    954  HZ1 LYS A  64       6.018 -12.563  10.032  1.00  0.00           H  
ATOM    955  HZ2 LYS A  64       6.048 -14.024   9.319  1.00  0.00           H  
ATOM    956  HZ3 LYS A  64       7.392 -13.116   9.324  1.00  0.00           H  
ATOM    957  N   ARG A  65      -0.421 -10.470   9.235  1.00  0.00           N  
ATOM    958  CA  ARG A  65      -1.739  -9.818   9.094  1.00  0.00           C  
ATOM    959  C   ARG A  65      -2.255  -9.157  10.382  1.00  0.00           C  
ATOM    960  O   ARG A  65      -2.736  -8.033  10.376  1.00  0.00           O  
ATOM    961  CB  ARG A  65      -2.701 -10.921   8.662  1.00  0.00           C  
ATOM    962  CG  ARG A  65      -3.720 -10.381   7.662  1.00  0.00           C  
ATOM    963  CD  ARG A  65      -5.124 -10.898   7.952  1.00  0.00           C  
ATOM    964  NE  ARG A  65      -5.532 -10.393   9.283  1.00  0.00           N  
ATOM    965  CZ  ARG A  65      -6.185 -11.075  10.222  1.00  0.00           C  
ATOM    966  NH1 ARG A  65      -6.608 -12.319  10.019  1.00  0.00           N  
ATOM    967  NH2 ARG A  65      -6.414 -10.508  11.398  1.00  0.00           N  
ATOM    968  H   ARG A  65      -0.378 -11.407   8.889  1.00  0.00           H  
ATOM    969  HA  ARG A  65      -1.610  -9.075   8.307  1.00  0.00           H  
ATOM    970  HB2 ARG A  65      -2.143 -11.743   8.211  1.00  0.00           H  
ATOM    971  HB3 ARG A  65      -3.216 -11.325   9.532  1.00  0.00           H  
ATOM    972  HG2 ARG A  65      -3.721  -9.290   7.697  1.00  0.00           H  
ATOM    973  HG3 ARG A  65      -3.429 -10.667   6.652  1.00  0.00           H  
ATOM    974  HD2 ARG A  65      -5.821 -10.560   7.186  1.00  0.00           H  
ATOM    975  HD3 ARG A  65      -5.138 -11.988   7.937  1.00  0.00           H  
ATOM    976  HE  ARG A  65      -5.292  -9.448   9.466  1.00  0.00           H  
ATOM    977 HH11 ARG A  65      -6.440 -12.762   9.139  1.00  0.00           H  
ATOM    978 HH12 ARG A  65      -7.095 -12.815  10.738  1.00  0.00           H  
ATOM    979 HH21 ARG A  65      -6.100  -9.575  11.572  1.00  0.00           H  
ATOM    980 HH22 ARG A  65      -6.901 -11.011  12.111  1.00  0.00           H  
ATOM    981  N   ALA A  66      -2.064  -9.871  11.480  1.00  0.00           N  
ATOM    982  CA  ALA A  66      -2.505  -9.439  12.819  1.00  0.00           C  
ATOM    983  C   ALA A  66      -1.860  -8.132  13.286  1.00  0.00           C  
ATOM    984  O   ALA A  66      -2.525  -7.313  13.916  1.00  0.00           O  
ATOM    985  CB  ALA A  66      -2.219 -10.567  13.825  1.00  0.00           C  
ATOM    986  H   ALA A  66      -1.607 -10.762  11.432  1.00  0.00           H  
ATOM    987  HA  ALA A  66      -3.582  -9.286  12.757  1.00  0.00           H  
ATOM    988  HB1 ALA A  66      -2.738 -11.473  13.511  1.00  0.00           H  
ATOM    989  HB2 ALA A  66      -2.568 -10.275  14.816  1.00  0.00           H  
ATOM    990  HB3 ALA A  66      -1.146 -10.757  13.862  1.00  0.00           H  
ATOM    991  N   VAL A  67      -0.654  -7.865  12.790  1.00  0.00           N  
ATOM    992  CA  VAL A  67       0.070  -6.597  13.031  1.00  0.00           C  
ATOM    993  C   VAL A  67      -0.506  -5.468  12.158  1.00  0.00           C  
ATOM    994  O   VAL A  67      -0.837  -4.395  12.679  1.00  0.00           O  
ATOM    995  CB  VAL A  67       1.581  -6.810  12.815  1.00  0.00           C  
ATOM    996  CG1 VAL A  67       2.399  -5.574  13.195  1.00  0.00           C  
ATOM    997  CG2 VAL A  67       2.069  -8.014  13.633  1.00  0.00           C  
ATOM    998  H   VAL A  67      -0.163  -8.520  12.210  1.00  0.00           H  
ATOM    999  HA  VAL A  67      -0.084  -6.334  14.077  1.00  0.00           H  
ATOM   1000  HB  VAL A  67       1.746  -7.016  11.757  1.00  0.00           H  
ATOM   1001 HG11 VAL A  67       2.227  -5.333  14.243  1.00  0.00           H  
ATOM   1002 HG12 VAL A  67       3.460  -5.771  13.038  1.00  0.00           H  
ATOM   1003 HG13 VAL A  67       2.093  -4.732  12.573  1.00  0.00           H  
ATOM   1004 HG21 VAL A  67       1.882  -7.835  14.692  1.00  0.00           H  
ATOM   1005 HG22 VAL A  67       1.534  -8.910  13.316  1.00  0.00           H  
ATOM   1006 HG23 VAL A  67       3.138  -8.152  13.471  1.00  0.00           H  
ATOM   1007  N   ILE A  68      -0.743  -5.787  10.891  1.00  0.00           N  
ATOM   1008  CA  ILE A  68      -1.503  -4.933   9.947  1.00  0.00           C  
ATOM   1009  C   ILE A  68      -2.839  -4.485  10.570  1.00  0.00           C  
ATOM   1010  O   ILE A  68      -3.135  -3.289  10.601  1.00  0.00           O  
ATOM   1011  CB  ILE A  68      -1.640  -5.702   8.598  1.00  0.00           C  
ATOM   1012  CG1 ILE A  68      -0.301  -5.756   7.835  1.00  0.00           C  
ATOM   1013  CG2 ILE A  68      -2.814  -5.250   7.706  1.00  0.00           C  
ATOM   1014  CD1 ILE A  68       0.293  -4.403   7.438  1.00  0.00           C  
ATOM   1015  H   ILE A  68      -0.377  -6.623  10.485  1.00  0.00           H  
ATOM   1016  HA  ILE A  68      -0.906  -4.042   9.754  1.00  0.00           H  
ATOM   1017  HB  ILE A  68      -1.868  -6.734   8.861  1.00  0.00           H  
ATOM   1018 HG12 ILE A  68       0.426  -6.285   8.452  1.00  0.00           H  
ATOM   1019 HG13 ILE A  68      -0.443  -6.348   6.931  1.00  0.00           H  
ATOM   1020 HG21 ILE A  68      -3.748  -5.359   8.257  1.00  0.00           H  
ATOM   1021 HG22 ILE A  68      -2.675  -4.205   7.430  1.00  0.00           H  
ATOM   1022 HG23 ILE A  68      -2.862  -5.855   6.800  1.00  0.00           H  
ATOM   1023 HD11 ILE A  68      -0.410  -3.877   6.792  1.00  0.00           H  
ATOM   1024 HD12 ILE A  68       0.473  -3.811   8.337  1.00  0.00           H  
ATOM   1025 HD13 ILE A  68       1.234  -4.538   6.906  1.00  0.00           H  
ATOM   1026  N   ALA A  69      -3.540  -5.435  11.211  1.00  0.00           N  
ATOM   1027  CA  ALA A  69      -4.897  -5.182  11.737  1.00  0.00           C  
ATOM   1028  C   ALA A  69      -4.940  -4.144  12.867  1.00  0.00           C  
ATOM   1029  O   ALA A  69      -5.555  -3.092  12.732  1.00  0.00           O  
ATOM   1030  CB  ALA A  69      -5.520  -6.520  12.188  1.00  0.00           C  
ATOM   1031  H   ALA A  69      -3.142  -6.340  11.398  1.00  0.00           H  
ATOM   1032  HA  ALA A  69      -5.481  -4.791  10.902  1.00  0.00           H  
ATOM   1033  HB1 ALA A  69      -5.540  -7.211  11.345  1.00  0.00           H  
ATOM   1034  HB2 ALA A  69      -4.921  -6.945  12.992  1.00  0.00           H  
ATOM   1035  HB3 ALA A  69      -6.537  -6.352  12.543  1.00  0.00           H  
ATOM   1036  N   TRP A  70      -4.039  -4.342  13.831  1.00  0.00           N  
ATOM   1037  CA  TRP A  70      -3.962  -3.626  15.123  1.00  0.00           C  
ATOM   1038  C   TRP A  70      -4.078  -2.102  14.972  1.00  0.00           C  
ATOM   1039  O   TRP A  70      -5.017  -1.494  15.486  1.00  0.00           O  
ATOM   1040  CB  TRP A  70      -2.646  -4.036  15.789  1.00  0.00           C  
ATOM   1041  CG  TRP A  70      -2.318  -3.258  17.069  1.00  0.00           C  
ATOM   1042  CD1 TRP A  70      -3.064  -3.223  18.163  1.00  0.00           C  
ATOM   1043  CD2 TRP A  70      -1.210  -2.455  17.288  1.00  0.00           C  
ATOM   1044  NE1 TRP A  70      -2.506  -2.421  19.072  1.00  0.00           N  
ATOM   1045  CE2 TRP A  70      -1.359  -1.928  18.586  1.00  0.00           C  
ATOM   1046  CE3 TRP A  70      -0.036  -2.186  16.552  1.00  0.00           C  
ATOM   1047  CZ2 TRP A  70      -0.354  -1.132  19.171  1.00  0.00           C  
ATOM   1048  CZ3 TRP A  70       0.968  -1.380  17.122  1.00  0.00           C  
ATOM   1049  CH2 TRP A  70       0.812  -0.854  18.428  1.00  0.00           C  
ATOM   1050  H   TRP A  70      -3.333  -5.048  13.725  1.00  0.00           H  
ATOM   1051  HA  TRP A  70      -4.778  -3.989  15.748  1.00  0.00           H  
ATOM   1052  HB2 TRP A  70      -2.688  -5.100  16.024  1.00  0.00           H  
ATOM   1053  HB3 TRP A  70      -1.833  -3.899  15.076  1.00  0.00           H  
ATOM   1054  HD1 TRP A  70      -3.998  -3.768  18.301  1.00  0.00           H  
ATOM   1055  HE1 TRP A  70      -2.901  -2.193  19.962  1.00  0.00           H  
ATOM   1056  HE3 TRP A  70       0.094  -2.596  15.550  1.00  0.00           H  
ATOM   1057  HZ2 TRP A  70      -0.476  -0.739  20.181  1.00  0.00           H  
ATOM   1058  HZ3 TRP A  70       1.872  -1.161  16.554  1.00  0.00           H  
ATOM   1059  HH2 TRP A  70       1.596  -0.231  18.859  1.00  0.00           H  
ATOM   1060  OXT TRP A  70      -3.053  -2.187  14.343  1.00  0.00           O  
TER    1061      TRP A  70
ENDMDL
REMARK   1 CREATED WITH OPENMM 7.7, 2023-02-15
MODEL outputorigrandAcc_1E68_H1kn_contstop3000_0.616_10_pre1000/1E68annealOld159.pdb
ATOM      1  N   MET A   1      -4.877   4.765   2.899  1.00  0.00           N  
ATOM      2  H2  MET A   1      -5.306   5.898   2.995  1.00  0.00           H  
ATOM      3  H3  MET A   1      -4.323   3.702   3.286  1.00  0.00           H  
ATOM      4  CA  MET A   1      -3.455   5.137   3.075  1.00  0.00           C  
ATOM      5  C   MET A   1      -3.295   6.590   3.530  1.00  0.00           C  
ATOM      6  O   MET A   1      -2.621   6.846   4.528  1.00  0.00           O  
ATOM      7  CB  MET A   1      -2.678   4.899   1.782  1.00  0.00           C  
ATOM      8  CG  MET A   1      -2.060   3.500   1.771  1.00  0.00           C  
ATOM      9  SD  MET A   1      -0.978   3.158   0.335  1.00  0.00           S  
ATOM     10  CE  MET A   1       0.396   4.222   0.727  1.00  0.00           C  
ATOM     11  H   MET A   1      -5.164   4.561   1.954  1.00  0.00           H  
ATOM     12  HA  MET A   1      -3.094   4.476   3.864  1.00  0.00           H  
ATOM     13  HB2 MET A   1      -3.343   5.014   0.926  1.00  0.00           H  
ATOM     14  HB3 MET A   1      -1.894   5.649   1.680  1.00  0.00           H  
ATOM     15  HG2 MET A   1      -1.484   3.368   2.688  1.00  0.00           H  
ATOM     16  HG3 MET A   1      -2.864   2.765   1.792  1.00  0.00           H  
ATOM     17  HE1 MET A   1       0.054   5.254   0.788  1.00  0.00           H  
ATOM     18  HE2 MET A   1       0.825   3.925   1.686  1.00  0.00           H  
ATOM     19  HE3 MET A   1       1.150   4.129  -0.055  1.00  0.00           H  
ATOM     20  N   ALA A   2      -4.097   7.461   2.917  1.00  0.00           N  
ATOM     21  CA  ALA A   2      -4.076   8.904   3.194  1.00  0.00           C  
ATOM     22  C   ALA A   2      -4.319   9.224   4.683  1.00  0.00           C  
ATOM     23  O   ALA A   2      -3.422   9.700   5.378  1.00  0.00           O  
ATOM     24  CB  ALA A   2      -5.085   9.631   2.296  1.00  0.00           C  
ATOM     25  H   ALA A   2      -4.780   7.166   2.254  1.00  0.00           H  
ATOM     26  HA  ALA A   2      -3.076   9.251   2.933  1.00  0.00           H  
ATOM     27  HB1 ALA A   2      -6.089   9.265   2.512  1.00  0.00           H  
ATOM     28  HB2 ALA A   2      -5.044  10.704   2.482  1.00  0.00           H  
ATOM     29  HB3 ALA A   2      -4.844   9.437   1.251  1.00  0.00           H  
ATOM     30  N   LYS A   3      -5.383   8.607   5.171  1.00  0.00           N  
ATOM     31  CA  LYS A   3      -5.993   8.902   6.471  1.00  0.00           C  
ATOM     32  C   LYS A   3      -5.159   8.428   7.680  1.00  0.00           C  
ATOM     33  O   LYS A   3      -4.692   9.240   8.478  1.00  0.00           O  
ATOM     34  CB  LYS A   3      -7.348   8.208   6.419  1.00  0.00           C  
ATOM     35  CG  LYS A   3      -8.156   8.596   7.637  1.00  0.00           C  
ATOM     36  CD  LYS A   3      -9.423   7.763   7.760  1.00  0.00           C  
ATOM     37  CE  LYS A   3     -10.042   8.003   9.134  1.00  0.00           C  
ATOM     38  NZ  LYS A   3     -10.267   9.441   9.317  1.00  0.00           N  
ATOM     39  H   LYS A   3      -5.890   7.929   4.621  1.00  0.00           H  
ATOM     40  HA  LYS A   3      -6.140   9.979   6.545  1.00  0.00           H  
ATOM     41  HB2 LYS A   3      -7.880   8.490   5.511  1.00  0.00           H  
ATOM     42  HB3 LYS A   3      -7.215   7.126   6.386  1.00  0.00           H  
ATOM     43  HG2 LYS A   3      -7.548   8.469   8.532  1.00  0.00           H  
ATOM     44  HG3 LYS A   3      -8.419   9.652   7.578  1.00  0.00           H  
ATOM     45  HD2 LYS A   3     -10.130   8.032   6.976  1.00  0.00           H  
ATOM     46  HD3 LYS A   3      -9.193   6.705   7.631  1.00  0.00           H  
ATOM     47  HE2 LYS A   3     -10.983   7.461   9.222  1.00  0.00           H  
ATOM     48  HE3 LYS A   3      -9.382   7.623   9.915  1.00  0.00           H  
ATOM     49  HZ1 LYS A   3     -10.828   9.766   8.553  1.00  0.00           H  
ATOM     50  HZ2 LYS A   3     -10.729   9.622  10.177  1.00  0.00           H  
ATOM     51  HZ3 LYS A   3      -9.378   9.909   9.293  1.00  0.00           H  
ATOM     52  N   GLU A   4      -4.992   7.119   7.782  1.00  0.00           N  
ATOM     53  CA  GLU A   4      -4.372   6.463   8.956  1.00  0.00           C  
ATOM     54  C   GLU A   4      -2.858   6.668   9.088  1.00  0.00           C  
ATOM     55  O   GLU A   4      -2.319   6.749  10.180  1.00  0.00           O  
ATOM     56  CB  GLU A   4      -4.697   4.975   8.892  1.00  0.00           C  
ATOM     57  CG  GLU A   4      -4.771   4.363  10.293  1.00  0.00           C  
ATOM     58  CD  GLU A   4      -5.241   2.912  10.205  1.00  0.00           C  
ATOM     59  OE1 GLU A   4      -4.387   2.044   9.941  1.00  0.00           O  
ATOM     60  OE2 GLU A   4      -6.462   2.699  10.328  1.00  0.00           O  
ATOM     61  H   GLU A   4      -5.304   6.499   7.052  1.00  0.00           H  
ATOM     62  HA  GLU A   4      -4.869   6.908   9.818  1.00  0.00           H  
ATOM     63  HB2 GLU A   4      -5.647   4.828   8.379  1.00  0.00           H  
ATOM     64  HB3 GLU A   4      -3.935   4.458   8.308  1.00  0.00           H  
ATOM     65  HG2 GLU A   4      -3.792   4.409  10.771  1.00  0.00           H  
ATOM     66  HG3 GLU A   4      -5.456   4.940  10.915  1.00  0.00           H  
ATOM     67  N   PHE A   5      -2.204   6.674   7.924  1.00  0.00           N  
ATOM     68  CA  PHE A   5      -0.737   6.693   7.864  1.00  0.00           C  
ATOM     69  C   PHE A   5      -0.074   8.047   7.599  1.00  0.00           C  
ATOM     70  O   PHE A   5       1.097   8.216   7.923  1.00  0.00           O  
ATOM     71  CB  PHE A   5      -0.236   5.682   6.828  1.00  0.00           C  
ATOM     72  CG  PHE A   5      -0.593   4.240   7.174  1.00  0.00           C  
ATOM     73  CD1 PHE A   5      -0.006   3.615   8.301  1.00  0.00           C  
ATOM     74  CD2 PHE A   5      -1.499   3.542   6.343  1.00  0.00           C  
ATOM     75  CE1 PHE A   5      -0.304   2.265   8.582  1.00  0.00           C  
ATOM     76  CE2 PHE A   5      -1.799   2.193   6.634  1.00  0.00           C  
ATOM     77  CZ  PHE A   5      -1.196   1.560   7.744  1.00  0.00           C  
ATOM     78  H   PHE A   5      -2.701   6.553   7.067  1.00  0.00           H  
ATOM     79  HA  PHE A   5      -0.440   6.396   8.870  1.00  0.00           H  
ATOM     80  HB2 PHE A   5      -0.659   5.930   5.854  1.00  0.00           H  
ATOM     81  HB3 PHE A   5       0.846   5.770   6.737  1.00  0.00           H  
ATOM     82  HD1 PHE A   5       0.672   4.173   8.947  1.00  0.00           H  
ATOM     83  HD2 PHE A   5      -1.960   4.038   5.489  1.00  0.00           H  
ATOM     84  HE1 PHE A   5       0.151   1.770   9.440  1.00  0.00           H  
ATOM     85  HE2 PHE A   5      -2.495   1.640   6.003  1.00  0.00           H  
ATOM     86  HZ  PHE A   5      -1.422   0.515   7.956  1.00  0.00           H  
ATOM     87  N   GLY A   6      -0.860   8.989   7.063  1.00  0.00           N  
ATOM     88  CA  GLY A   6      -0.374  10.335   6.702  1.00  0.00           C  
ATOM     89  C   GLY A   6       0.399  10.319   5.365  1.00  0.00           C  
ATOM     90  O   GLY A   6       1.592  10.598   5.299  1.00  0.00           O  
ATOM     91  H   GLY A   6      -1.847   8.862   6.997  1.00  0.00           H  
ATOM     92  HA2 GLY A   6       0.274  10.715   7.492  1.00  0.00           H  
ATOM     93  HA3 GLY A   6      -1.219  11.020   6.626  1.00  0.00           H  
ATOM     94  N   ILE A   7      -0.346   9.936   4.327  1.00  0.00           N  
ATOM     95  CA  ILE A   7       0.123   9.907   2.923  1.00  0.00           C  
ATOM     96  C   ILE A   7      -0.659  10.924   2.067  1.00  0.00           C  
ATOM     97  O   ILE A   7      -1.809  11.234   2.353  1.00  0.00           O  
ATOM     98  CB  ILE A   7       0.006   8.422   2.480  1.00  0.00           C  
ATOM     99  CG1 ILE A   7       1.345   7.715   2.656  1.00  0.00           C  
ATOM    100  CG2 ILE A   7      -0.567   8.143   1.088  1.00  0.00           C  
ATOM    101  CD1 ILE A   7       1.164   6.456   3.507  1.00  0.00           C  
ATOM    102  H   ILE A   7      -1.295   9.677   4.464  1.00  0.00           H  
ATOM    103  HA  ILE A   7       1.177  10.183   2.904  1.00  0.00           H  
ATOM    104  HB  ILE A   7      -0.689   7.950   3.175  1.00  0.00           H  
ATOM    105 HG12 ILE A   7       1.756   7.449   1.682  1.00  0.00           H  
ATOM    106 HG13 ILE A   7       2.061   8.385   3.131  1.00  0.00           H  
ATOM    107 HG21 ILE A   7      -1.572   8.561   1.024  1.00  0.00           H  
ATOM    108 HG22 ILE A   7       0.069   8.613   0.338  1.00  0.00           H  
ATOM    109 HG23 ILE A   7      -0.616   7.072   0.890  1.00  0.00           H  
ATOM    110 HD11 ILE A   7       0.773   6.733   4.487  1.00  0.00           H  
ATOM    111 HD12 ILE A   7       0.464   5.781   3.014  1.00  0.00           H  
ATOM    112 HD13 ILE A   7       2.127   5.961   3.625  1.00  0.00           H  
ATOM    113  N   PRO A   8       0.012  11.528   1.087  1.00  0.00           N  
ATOM    114  CA  PRO A   8      -0.710  12.145  -0.031  1.00  0.00           C  
ATOM    115  C   PRO A   8      -0.930  11.105  -1.132  1.00  0.00           C  
ATOM    116  O   PRO A   8      -0.078  10.248  -1.383  1.00  0.00           O  
ATOM    117  CB  PRO A   8       0.198  13.277  -0.524  1.00  0.00           C  
ATOM    118  CG  PRO A   8       1.581  12.716  -0.214  1.00  0.00           C  
ATOM    119  CD  PRO A   8       1.393  12.030   1.136  1.00  0.00           C  
ATOM    120  HA  PRO A   8      -1.612  12.467   0.256  1.00  0.00           H  
ATOM    121  HB2 PRO A   8       0.064  13.477  -1.587  1.00  0.00           H  
ATOM    122  HB3 PRO A   8       0.007  14.213   0.003  1.00  0.00           H  
ATOM    123  HG2 PRO A   8       1.909  12.013  -0.979  1.00  0.00           H  
ATOM    124  HG3 PRO A   8       2.331  13.505  -0.161  1.00  0.00           H  
ATOM    125  HD2 PRO A   8       2.109  11.219   1.275  1.00  0.00           H  
ATOM    126  HD3 PRO A   8       1.537  12.726   1.962  1.00  0.00           H  
ATOM    127  N   ALA A   9      -2.024  11.288  -1.864  1.00  0.00           N  
ATOM    128  CA  ALA A   9      -2.366  10.437  -3.021  1.00  0.00           C  
ATOM    129  C   ALA A   9      -1.232  10.237  -4.049  1.00  0.00           C  
ATOM    130  O   ALA A   9      -1.198   9.220  -4.742  1.00  0.00           O  
ATOM    131  CB  ALA A   9      -3.601  11.017  -3.720  1.00  0.00           C  
ATOM    132  H   ALA A   9      -2.723  11.945  -1.600  1.00  0.00           H  
ATOM    133  HA  ALA A   9      -2.622   9.460  -2.609  1.00  0.00           H  
ATOM    134  HB1 ALA A   9      -3.895  10.376  -4.550  1.00  0.00           H  
ATOM    135  HB2 ALA A   9      -3.368  12.012  -4.097  1.00  0.00           H  
ATOM    136  HB3 ALA A   9      -4.423  11.082  -3.006  1.00  0.00           H  
ATOM    137  N   ALA A  10      -0.248  11.134  -3.963  1.00  0.00           N  
ATOM    138  CA  ALA A  10       1.059  11.069  -4.654  1.00  0.00           C  
ATOM    139  C   ALA A  10       1.632   9.642  -4.686  1.00  0.00           C  
ATOM    140  O   ALA A  10       1.741   9.053  -5.756  1.00  0.00           O  
ATOM    141  CB  ALA A  10       2.021  11.999  -3.913  1.00  0.00           C  
ATOM    142  H   ALA A  10      -0.356  11.946  -3.393  1.00  0.00           H  
ATOM    143  HA  ALA A  10       0.913  11.422  -5.675  1.00  0.00           H  
ATOM    144  HB1 ALA A  10       1.626  13.014  -3.925  1.00  0.00           H  
ATOM    145  HB2 ALA A  10       2.993  11.980  -4.408  1.00  0.00           H  
ATOM    146  HB3 ALA A  10       2.130  11.663  -2.883  1.00  0.00           H  
ATOM    147  N   VAL A  11       1.768   9.041  -3.507  1.00  0.00           N  
ATOM    148  CA  VAL A  11       2.427   7.724  -3.379  1.00  0.00           C  
ATOM    149  C   VAL A  11       1.489   6.518  -3.597  1.00  0.00           C  
ATOM    150  O   VAL A  11       1.895   5.513  -4.182  1.00  0.00           O  
ATOM    151  CB  VAL A  11       3.238   7.632  -2.066  1.00  0.00           C  
ATOM    152  CG1 VAL A  11       4.266   8.745  -1.981  1.00  0.00           C  
ATOM    153  CG2 VAL A  11       2.362   7.675  -0.823  1.00  0.00           C  
ATOM    154  H   VAL A  11       1.452   9.456  -2.658  1.00  0.00           H  
ATOM    155  HA  VAL A  11       3.155   7.698  -4.190  1.00  0.00           H  
ATOM    156  HB  VAL A  11       3.766   6.678  -2.072  1.00  0.00           H  
ATOM    157 HG11 VAL A  11       4.949   8.674  -2.827  1.00  0.00           H  
ATOM    158 HG12 VAL A  11       3.759   9.710  -2.003  1.00  0.00           H  
ATOM    159 HG13 VAL A  11       4.830   8.654  -1.052  1.00  0.00           H  
ATOM    160 HG21 VAL A  11       1.803   8.612  -0.807  1.00  0.00           H  
ATOM    161 HG22 VAL A  11       1.666   6.837  -0.841  1.00  0.00           H  
ATOM    162 HG23 VAL A  11       2.982   7.611   0.071  1.00  0.00           H  
ATOM    163  N   ALA A  12       0.228   6.683  -3.236  1.00  0.00           N  
ATOM    164  CA  ALA A  12      -0.829   5.700  -3.546  1.00  0.00           C  
ATOM    165  C   ALA A  12      -1.059   5.518  -5.064  1.00  0.00           C  
ATOM    166  O   ALA A  12      -1.317   4.408  -5.516  1.00  0.00           O  
ATOM    167  CB  ALA A  12      -2.127   6.060  -2.842  1.00  0.00           C  
ATOM    168  H   ALA A  12      -0.078   7.475  -2.704  1.00  0.00           H  
ATOM    169  HA  ALA A  12      -0.480   4.749  -3.143  1.00  0.00           H  
ATOM    170  HB1 ALA A  12      -2.474   7.029  -3.198  1.00  0.00           H  
ATOM    171  HB2 ALA A  12      -2.889   5.308  -3.048  1.00  0.00           H  
ATOM    172  HB3 ALA A  12      -1.954   6.109  -1.767  1.00  0.00           H  
ATOM    173  N   GLY A  13      -0.872   6.605  -5.810  1.00  0.00           N  
ATOM    174  CA  GLY A  13      -0.859   6.598  -7.283  1.00  0.00           C  
ATOM    175  C   GLY A  13       0.264   5.716  -7.866  1.00  0.00           C  
ATOM    176  O   GLY A  13       0.062   4.978  -8.840  1.00  0.00           O  
ATOM    177  H   GLY A  13      -0.809   7.523  -5.404  1.00  0.00           H  
ATOM    178  HA2 GLY A  13      -0.739   7.618  -7.645  1.00  0.00           H  
ATOM    179  HA3 GLY A  13      -1.822   6.240  -7.648  1.00  0.00           H  
ATOM    180  N   THR A  14       1.429   5.786  -7.229  1.00  0.00           N  
ATOM    181  CA  THR A  14       2.600   4.944  -7.553  1.00  0.00           C  
ATOM    182  C   THR A  14       2.321   3.449  -7.357  1.00  0.00           C  
ATOM    183  O   THR A  14       2.588   2.641  -8.242  1.00  0.00           O  
ATOM    184  CB  THR A  14       3.762   5.424  -6.660  1.00  0.00           C  
ATOM    185  OG1 THR A  14       3.661   6.833  -6.418  1.00  0.00           O  
ATOM    186  CG2 THR A  14       5.114   5.157  -7.338  1.00  0.00           C  
ATOM    187  H   THR A  14       1.659   6.549  -6.616  1.00  0.00           H  
ATOM    188  HA  THR A  14       2.848   5.090  -8.603  1.00  0.00           H  
ATOM    189  HB  THR A  14       3.723   4.878  -5.716  1.00  0.00           H  
ATOM    190  HG1 THR A  14       4.457   7.153  -5.904  1.00  0.00           H  
ATOM    191 HG21 THR A  14       5.195   4.098  -7.585  1.00  0.00           H  
ATOM    192 HG22 THR A  14       5.185   5.749  -8.251  1.00  0.00           H  
ATOM    193 HG23 THR A  14       5.923   5.435  -6.663  1.00  0.00           H  
ATOM    194  N   VAL A  15       1.640   3.111  -6.267  1.00  0.00           N  
ATOM    195  CA  VAL A  15       1.158   1.742  -5.977  1.00  0.00           C  
ATOM    196  C   VAL A  15       0.329   1.141  -7.131  1.00  0.00           C  
ATOM    197  O   VAL A  15       0.502  -0.023  -7.479  1.00  0.00           O  
ATOM    198  CB  VAL A  15       0.390   1.772  -4.629  1.00  0.00           C  
ATOM    199  CG1 VAL A  15      -0.533   0.569  -4.367  1.00  0.00           C  
ATOM    200  CG2 VAL A  15       1.363   1.940  -3.465  1.00  0.00           C  
ATOM    201  H   VAL A  15       1.503   3.773  -5.525  1.00  0.00           H  
ATOM    202  HA  VAL A  15       2.043   1.119  -5.844  1.00  0.00           H  
ATOM    203  HB  VAL A  15      -0.248   2.655  -4.655  1.00  0.00           H  
ATOM    204 HG11 VAL A  15      -1.281   0.510  -5.157  1.00  0.00           H  
ATOM    205 HG12 VAL A  15       0.062  -0.345  -4.359  1.00  0.00           H  
ATOM    206 HG13 VAL A  15      -1.037   0.674  -3.406  1.00  0.00           H  
ATOM    207 HG21 VAL A  15       1.937   2.856  -3.601  1.00  0.00           H  
ATOM    208 HG22 VAL A  15       0.810   1.996  -2.527  1.00  0.00           H  
ATOM    209 HG23 VAL A  15       2.041   1.087  -3.434  1.00  0.00           H  
ATOM    210  N   LEU A  16      -0.543   1.950  -7.725  1.00  0.00           N  
ATOM    211  CA  LEU A  16      -1.355   1.529  -8.889  1.00  0.00           C  
ATOM    212  C   LEU A  16      -0.528   1.133 -10.116  1.00  0.00           C  
ATOM    213  O   LEU A  16      -0.878   0.172 -10.803  1.00  0.00           O  
ATOM    214  CB  LEU A  16      -2.339   2.634  -9.296  1.00  0.00           C  
ATOM    215  CG  LEU A  16      -3.298   3.063  -8.171  1.00  0.00           C  
ATOM    216  CD1 LEU A  16      -4.224   4.160  -8.697  1.00  0.00           C  
ATOM    217  CD2 LEU A  16      -4.103   1.903  -7.595  1.00  0.00           C  
ATOM    218  H   LEU A  16      -0.755   2.859  -7.348  1.00  0.00           H  
ATOM    219  HA  LEU A  16      -1.932   0.664  -8.566  1.00  0.00           H  
ATOM    220  HB2 LEU A  16      -1.773   3.504  -9.630  1.00  0.00           H  
ATOM    221  HB3 LEU A  16      -2.925   2.289 -10.148  1.00  0.00           H  
ATOM    222  HG  LEU A  16      -2.708   3.482  -7.355  1.00  0.00           H  
ATOM    223 HD11 LEU A  16      -3.629   5.013  -9.024  1.00  0.00           H  
ATOM    224 HD12 LEU A  16      -4.801   3.777  -9.538  1.00  0.00           H  
ATOM    225 HD13 LEU A  16      -4.899   4.470  -7.899  1.00  0.00           H  
ATOM    226 HD21 LEU A  16      -4.688   1.439  -8.389  1.00  0.00           H  
ATOM    227 HD22 LEU A  16      -3.423   1.166  -7.167  1.00  0.00           H  
ATOM    228 HD23 LEU A  16      -4.775   2.268  -6.818  1.00  0.00           H  
ATOM    229  N   ASN A  17       0.591   1.830 -10.306  1.00  0.00           N  
ATOM    230  CA  ASN A  17       1.615   1.470 -11.313  1.00  0.00           C  
ATOM    231  C   ASN A  17       2.065  -0.000 -11.176  1.00  0.00           C  
ATOM    232  O   ASN A  17       1.976  -0.772 -12.139  1.00  0.00           O  
ATOM    233  CB  ASN A  17       2.823   2.405 -11.152  1.00  0.00           C  
ATOM    234  CG  ASN A  17       3.868   2.187 -12.239  1.00  0.00           C  
ATOM    235  OD1 ASN A  17       4.777   1.377 -12.133  1.00  0.00           O  
ATOM    236  ND2 ASN A  17       3.704   2.856 -13.363  1.00  0.00           N  
ATOM    237  H   ASN A  17       0.732   2.697  -9.814  1.00  0.00           H  
ATOM    238  HA  ASN A  17       1.130   1.645 -12.273  1.00  0.00           H  
ATOM    239  HB2 ASN A  17       2.484   3.441 -11.179  1.00  0.00           H  
ATOM    240  HB3 ASN A  17       3.278   2.243 -10.175  1.00  0.00           H  
ATOM    241 HD21 ASN A  17       2.936   3.492 -13.433  1.00  0.00           H  
ATOM    242 HD22 ASN A  17       4.337   2.728 -14.127  1.00  0.00           H  
ATOM    243  N   VAL A  18       2.343  -0.378  -9.927  1.00  0.00           N  
ATOM    244  CA  VAL A  18       2.712  -1.760  -9.536  1.00  0.00           C  
ATOM    245  C   VAL A  18       1.715  -2.813 -10.072  1.00  0.00           C  
ATOM    246  O   VAL A  18       2.116  -3.745 -10.758  1.00  0.00           O  
ATOM    247  CB  VAL A  18       2.942  -1.823  -8.016  1.00  0.00           C  
ATOM    248  CG1 VAL A  18       2.438  -3.054  -7.248  1.00  0.00           C  
ATOM    249  CG2 VAL A  18       4.438  -1.663  -7.755  1.00  0.00           C  
ATOM    250  H   VAL A  18       2.351   0.298  -9.198  1.00  0.00           H  
ATOM    251  HA  VAL A  18       3.673  -1.960 -10.011  1.00  0.00           H  
ATOM    252  HB  VAL A  18       2.425  -0.963  -7.589  1.00  0.00           H  
ATOM    253 HG11 VAL A  18       2.915  -3.948  -7.654  1.00  0.00           H  
ATOM    254 HG12 VAL A  18       2.671  -2.982  -6.186  1.00  0.00           H  
ATOM    255 HG13 VAL A  18       1.358  -3.133  -7.367  1.00  0.00           H  
ATOM    256 HG21 VAL A  18       4.785  -0.726  -8.191  1.00  0.00           H  
ATOM    257 HG22 VAL A  18       4.623  -1.654  -6.681  1.00  0.00           H  
ATOM    258 HG23 VAL A  18       4.977  -2.495  -8.210  1.00  0.00           H  
ATOM    259  N   VAL A  19       0.439  -2.532  -9.839  1.00  0.00           N  
ATOM    260  CA  VAL A  19      -0.665  -3.465 -10.150  1.00  0.00           C  
ATOM    261  C   VAL A  19      -0.772  -3.687 -11.680  1.00  0.00           C  
ATOM    262  O   VAL A  19      -0.582  -4.804 -12.162  1.00  0.00           O  
ATOM    263  CB  VAL A  19      -2.007  -2.969  -9.592  1.00  0.00           C  
ATOM    264  CG1 VAL A  19      -3.014  -4.122  -9.555  1.00  0.00           C  
ATOM    265  CG2 VAL A  19      -1.897  -2.460  -8.151  1.00  0.00           C  
ATOM    266  H   VAL A  19       0.161  -1.682  -9.387  1.00  0.00           H  
ATOM    267  HA  VAL A  19      -0.425  -4.412  -9.668  1.00  0.00           H  
ATOM    268  HB  VAL A  19      -2.379  -2.169 -10.232  1.00  0.00           H  
ATOM    269 HG11 VAL A  19      -2.625  -4.925  -8.928  1.00  0.00           H  
ATOM    270 HG12 VAL A  19      -3.960  -3.768  -9.146  1.00  0.00           H  
ATOM    271 HG13 VAL A  19      -3.174  -4.497 -10.567  1.00  0.00           H  
ATOM    272 HG21 VAL A  19      -1.514  -3.257  -7.514  1.00  0.00           H  
ATOM    273 HG22 VAL A  19      -1.217  -1.609  -8.118  1.00  0.00           H  
ATOM    274 HG23 VAL A  19      -2.878  -2.151  -7.788  1.00  0.00           H  
ATOM    275  N   GLU A  20      -0.827  -2.565 -12.399  1.00  0.00           N  
ATOM    276  CA  GLU A  20      -0.946  -2.501 -13.868  1.00  0.00           C  
ATOM    277  C   GLU A  20       0.221  -3.169 -14.627  1.00  0.00           C  
ATOM    278  O   GLU A  20       0.008  -3.751 -15.688  1.00  0.00           O  
ATOM    279  CB  GLU A  20      -0.989  -1.010 -14.213  1.00  0.00           C  
ATOM    280  CG  GLU A  20      -2.418  -0.450 -14.087  1.00  0.00           C  
ATOM    281  CD  GLU A  20      -2.443   1.075 -14.242  1.00  0.00           C  
ATOM    282  OE1 GLU A  20      -2.087   1.757 -13.259  1.00  0.00           O  
ATOM    283  OE2 GLU A  20      -2.864   1.529 -15.341  1.00  0.00           O  
ATOM    284  H   GLU A  20      -0.696  -1.666 -11.993  1.00  0.00           H  
ATOM    285  HA  GLU A  20      -1.887  -2.989 -14.121  1.00  0.00           H  
ATOM    286  HB2 GLU A  20      -0.321  -0.460 -13.550  1.00  0.00           H  
ATOM    287  HB3 GLU A  20      -0.626  -0.859 -15.229  1.00  0.00           H  
ATOM    288  HG2 GLU A  20      -3.056  -0.905 -14.844  1.00  0.00           H  
ATOM    289  HG3 GLU A  20      -2.832  -0.724 -13.115  1.00  0.00           H  
ATOM    290  N   ALA A  21       1.557  -3.091 -14.122  1.00  0.00           N  
ATOM    291  CA  ALA A  21       2.646  -3.624 -14.957  1.00  0.00           C  
ATOM    292  C   ALA A  21       3.265  -4.958 -14.522  1.00  0.00           C  
ATOM    293  O   ALA A  21       3.888  -5.634 -15.343  1.00  0.00           O  
ATOM    294  CB  ALA A  21       3.729  -2.550 -15.056  1.00  0.00           C  
ATOM    295  H   ALA A  21       1.857  -2.598 -13.302  1.00  0.00           H  
ATOM    296  HA  ALA A  21       2.211  -3.776 -15.945  1.00  0.00           H  
ATOM    297  HB1 ALA A  21       4.138  -2.357 -14.065  1.00  0.00           H  
ATOM    298  HB2 ALA A  21       3.294  -1.634 -15.455  1.00  0.00           H  
ATOM    299  HB3 ALA A  21       4.527  -2.888 -15.716  1.00  0.00           H  
ATOM    300  N   GLY A  22       3.051  -5.361 -13.265  1.00  0.00           N  
ATOM    301  CA  GLY A  22       3.574  -6.632 -12.722  1.00  0.00           C  
ATOM    302  C   GLY A  22       5.105  -6.588 -12.522  1.00  0.00           C  
ATOM    303  O   GLY A  22       5.806  -7.572 -12.767  1.00  0.00           O  
ATOM    304  H   GLY A  22       2.459  -4.856 -12.636  1.00  0.00           H  
ATOM    305  HA2 GLY A  22       3.320  -7.447 -13.399  1.00  0.00           H  
ATOM    306  HA3 GLY A  22       3.090  -6.845 -11.769  1.00  0.00           H  
ATOM    307  N   GLY A  23       5.536  -5.517 -11.857  1.00  0.00           N  
ATOM    308  CA  GLY A  23       6.957  -5.109 -11.783  1.00  0.00           C  
ATOM    309  C   GLY A  23       7.639  -5.418 -10.436  1.00  0.00           C  
ATOM    310  O   GLY A  23       6.998  -5.633  -9.410  1.00  0.00           O  
ATOM    311  H   GLY A  23       4.906  -4.972 -11.309  1.00  0.00           H  
ATOM    312  HA2 GLY A  23       7.024  -4.038 -11.974  1.00  0.00           H  
ATOM    313  HA3 GLY A  23       7.507  -5.610 -12.580  1.00  0.00           H  
ATOM    314  N   TRP A  24       8.964  -5.293 -10.481  1.00  0.00           N  
ATOM    315  CA  TRP A  24       9.855  -5.558  -9.335  1.00  0.00           C  
ATOM    316  C   TRP A  24       9.543  -4.655  -8.139  1.00  0.00           C  
ATOM    317  O   TRP A  24       9.729  -3.444  -8.153  1.00  0.00           O  
ATOM    318  CB  TRP A  24      11.328  -5.368  -9.726  1.00  0.00           C  
ATOM    319  CG  TRP A  24      11.746  -6.210 -10.932  1.00  0.00           C  
ATOM    320  CD1 TRP A  24      11.867  -5.728 -12.169  1.00  0.00           C  
ATOM    321  CD2 TRP A  24      11.898  -7.598 -11.008  1.00  0.00           C  
ATOM    322  NE1 TRP A  24      12.033  -6.734 -13.037  1.00  0.00           N  
ATOM    323  CE2 TRP A  24      12.047  -7.884 -12.376  1.00  0.00           C  
ATOM    324  CE3 TRP A  24      11.980  -8.625 -10.045  1.00  0.00           C  
ATOM    325  CZ2 TRP A  24      12.266  -9.214 -12.810  1.00  0.00           C  
ATOM    326  CZ3 TRP A  24      12.209  -9.946 -10.474  1.00  0.00           C  
ATOM    327  CH2 TRP A  24      12.339 -10.242 -11.851  1.00  0.00           C  
ATOM    328  H   TRP A  24       9.444  -5.053 -11.320  1.00  0.00           H  
ATOM    329  HA  TRP A  24       9.716  -6.604  -9.060  1.00  0.00           H  
ATOM    330  HB2 TRP A  24      11.504  -4.316  -9.947  1.00  0.00           H  
ATOM    331  HB3 TRP A  24      11.958  -5.625  -8.875  1.00  0.00           H  
ATOM    332  HD1 TRP A  24      11.835  -4.671 -12.434  1.00  0.00           H  
ATOM    333  HE1 TRP A  24      12.179  -6.628 -14.013  1.00  0.00           H  
ATOM    334  HE3 TRP A  24      11.867  -8.402  -8.984  1.00  0.00           H  
ATOM    335  HZ2 TRP A  24      12.378  -9.439 -13.870  1.00  0.00           H  
ATOM    336  HZ3 TRP A  24      12.287 -10.747  -9.739  1.00  0.00           H  
ATOM    337  HH2 TRP A  24      12.497 -11.272 -12.171  1.00  0.00           H  
ATOM    338  N   VAL A  25       8.987  -5.299  -7.113  1.00  0.00           N  
ATOM    339  CA  VAL A  25       8.786  -4.631  -5.814  1.00  0.00           C  
ATOM    340  C   VAL A  25      10.086  -4.064  -5.197  1.00  0.00           C  
ATOM    341  O   VAL A  25      10.027  -3.054  -4.513  1.00  0.00           O  
ATOM    342  CB  VAL A  25       8.007  -5.560  -4.858  1.00  0.00           C  
ATOM    343  CG1 VAL A  25       8.869  -6.616  -4.154  1.00  0.00           C  
ATOM    344  CG2 VAL A  25       7.223  -4.740  -3.835  1.00  0.00           C  
ATOM    345  H   VAL A  25       8.398  -6.096  -7.284  1.00  0.00           H  
ATOM    346  HA  VAL A  25       8.137  -3.779  -6.022  1.00  0.00           H  
ATOM    347  HB  VAL A  25       7.283  -6.102  -5.467  1.00  0.00           H  
ATOM    348 HG11 VAL A  25       9.351  -7.246  -4.901  1.00  0.00           H  
ATOM    349 HG12 VAL A  25       9.631  -6.117  -3.553  1.00  0.00           H  
ATOM    350 HG13 VAL A  25       8.252  -7.237  -3.504  1.00  0.00           H  
ATOM    351 HG21 VAL A  25       6.538  -4.070  -4.355  1.00  0.00           H  
ATOM    352 HG22 VAL A  25       6.654  -5.408  -3.187  1.00  0.00           H  
ATOM    353 HG23 VAL A  25       7.917  -4.154  -3.232  1.00  0.00           H  
ATOM    354  N   THR A  26      11.238  -4.628  -5.564  1.00  0.00           N  
ATOM    355  CA  THR A  26      12.561  -4.215  -5.023  1.00  0.00           C  
ATOM    356  C   THR A  26      12.834  -2.709  -5.165  1.00  0.00           C  
ATOM    357  O   THR A  26      13.249  -2.079  -4.190  1.00  0.00           O  
ATOM    358  CB  THR A  26      13.736  -5.086  -5.511  1.00  0.00           C  
ATOM    359  OG1 THR A  26      14.987  -4.475  -5.160  1.00  0.00           O  
ATOM    360  CG2 THR A  26      13.721  -5.390  -7.011  1.00  0.00           C  
ATOM    361  H   THR A  26      11.268  -5.316  -6.282  1.00  0.00           H  
ATOM    362  HA  THR A  26      12.479  -4.379  -3.948  1.00  0.00           H  
ATOM    363  HB  THR A  26      13.657  -6.043  -4.993  1.00  0.00           H  
ATOM    364  HG1 THR A  26      14.908  -3.984  -4.282  1.00  0.00           H  
ATOM    365 HG21 THR A  26      12.763  -5.834  -7.279  1.00  0.00           H  
ATOM    366 HG22 THR A  26      13.860  -4.462  -7.567  1.00  0.00           H  
ATOM    367 HG23 THR A  26      14.521  -6.084  -7.269  1.00  0.00           H  
ATOM    368  N   THR A  27      12.410  -2.129  -6.293  1.00  0.00           N  
ATOM    369  CA  THR A  27      12.570  -0.696  -6.590  1.00  0.00           C  
ATOM    370  C   THR A  27      11.827   0.193  -5.582  1.00  0.00           C  
ATOM    371  O   THR A  27      12.362   1.177  -5.077  1.00  0.00           O  
ATOM    372  CB  THR A  27      12.032  -0.365  -7.992  1.00  0.00           C  
ATOM    373  OG1 THR A  27      11.390  -1.506  -8.580  1.00  0.00           O  
ATOM    374  CG2 THR A  27      13.145   0.154  -8.898  1.00  0.00           C  
ATOM    375  H   THR A  27      11.957  -2.637  -7.031  1.00  0.00           H  
ATOM    376  HA  THR A  27      13.634  -0.462  -6.527  1.00  0.00           H  
ATOM    377  HB  THR A  27      11.294   0.430  -7.883  1.00  0.00           H  
ATOM    378  HG1 THR A  27      11.310  -1.347  -9.560  1.00  0.00           H  
ATOM    379 HG21 THR A  27      13.636   1.002  -8.419  1.00  0.00           H  
ATOM    380 HG22 THR A  27      13.873  -0.639  -9.068  1.00  0.00           H  
ATOM    381 HG23 THR A  27      12.724   0.472  -9.852  1.00  0.00           H  
ATOM    382  N   ILE A  28      10.600  -0.218  -5.283  1.00  0.00           N  
ATOM    383  CA  ILE A  28       9.690   0.471  -4.348  1.00  0.00           C  
ATOM    384  C   ILE A  28      10.313   0.612  -2.938  1.00  0.00           C  
ATOM    385  O   ILE A  28      10.351   1.712  -2.393  1.00  0.00           O  
ATOM    386  CB  ILE A  28       8.339  -0.283  -4.418  1.00  0.00           C  
ATOM    387  CG1 ILE A  28       7.454   0.293  -5.541  1.00  0.00           C  
ATOM    388  CG2 ILE A  28       7.520  -0.350  -3.121  1.00  0.00           C  
ATOM    389  CD1 ILE A  28       7.927   0.002  -6.976  1.00  0.00           C  
ATOM    390  H   ILE A  28      10.211  -1.025  -5.729  1.00  0.00           H  
ATOM    391  HA  ILE A  28       9.520   1.476  -4.734  1.00  0.00           H  
ATOM    392  HB  ILE A  28       8.567  -1.315  -4.685  1.00  0.00           H  
ATOM    393 HG12 ILE A  28       6.445  -0.101  -5.423  1.00  0.00           H  
ATOM    394 HG13 ILE A  28       7.391   1.373  -5.410  1.00  0.00           H  
ATOM    395 HG21 ILE A  28       8.108  -0.850  -2.352  1.00  0.00           H  
ATOM    396 HG22 ILE A  28       7.279   0.661  -2.797  1.00  0.00           H  
ATOM    397 HG23 ILE A  28       6.592  -0.903  -3.272  1.00  0.00           H  
ATOM    398 HD11 ILE A  28       8.922   0.422  -7.119  1.00  0.00           H  
ATOM    399 HD12 ILE A  28       7.961  -1.075  -7.132  1.00  0.00           H  
ATOM    400 HD13 ILE A  28       7.245   0.445  -7.702  1.00  0.00           H  
ATOM    401  N   VAL A  29      10.954  -0.463  -2.476  1.00  0.00           N  
ATOM    402  CA  VAL A  29      11.670  -0.510  -1.183  1.00  0.00           C  
ATOM    403  C   VAL A  29      12.683   0.644  -1.028  1.00  0.00           C  
ATOM    404  O   VAL A  29      12.751   1.260   0.042  1.00  0.00           O  
ATOM    405  CB  VAL A  29      12.311  -1.910  -1.011  1.00  0.00           C  
ATOM    406  CG1 VAL A  29      13.306  -2.014   0.163  1.00  0.00           C  
ATOM    407  CG2 VAL A  29      11.240  -2.985  -0.810  1.00  0.00           C  
ATOM    408  H   VAL A  29      10.929  -1.330  -2.985  1.00  0.00           H  
ATOM    409  HA  VAL A  29      10.915  -0.395  -0.405  1.00  0.00           H  
ATOM    410  HB  VAL A  29      12.854  -2.132  -1.930  1.00  0.00           H  
ATOM    411 HG11 VAL A  29      12.790  -1.775   1.093  1.00  0.00           H  
ATOM    412 HG12 VAL A  29      13.714  -3.022   0.228  1.00  0.00           H  
ATOM    413 HG13 VAL A  29      14.121  -1.307   0.007  1.00  0.00           H  
ATOM    414 HG21 VAL A  29      10.571  -2.994  -1.670  1.00  0.00           H  
ATOM    415 HG22 VAL A  29      11.710  -3.963  -0.706  1.00  0.00           H  
ATOM    416 HG23 VAL A  29      10.670  -2.762   0.092  1.00  0.00           H  
ATOM    417  N   SER A  30      13.368   1.009  -2.115  1.00  0.00           N  
ATOM    418  CA  SER A  30      14.233   2.216  -2.150  1.00  0.00           C  
ATOM    419  C   SER A  30      13.463   3.507  -1.822  1.00  0.00           C  
ATOM    420  O   SER A  30      13.944   4.349  -1.068  1.00  0.00           O  
ATOM    421  CB  SER A  30      14.839   2.472  -3.536  1.00  0.00           C  
ATOM    422  OG  SER A  30      15.116   1.251  -4.207  1.00  0.00           O  
ATOM    423  H   SER A  30      13.450   0.416  -2.926  1.00  0.00           H  
ATOM    424  HA  SER A  30      15.017   2.019  -1.418  1.00  0.00           H  
ATOM    425  HB2 SER A  30      14.150   3.071  -4.132  1.00  0.00           H  
ATOM    426  HB3 SER A  30      15.757   3.050  -3.434  1.00  0.00           H  
ATOM    427  HG  SER A  30      15.479   1.479  -5.112  1.00  0.00           H  
ATOM    428  N   ILE A  31      12.240   3.526  -2.279  1.00  0.00           N  
ATOM    429  CA  ILE A  31      11.337   4.700  -2.241  1.00  0.00           C  
ATOM    430  C   ILE A  31      11.001   5.048  -0.772  1.00  0.00           C  
ATOM    431  O   ILE A  31      10.996   6.211  -0.389  1.00  0.00           O  
ATOM    432  CB  ILE A  31      10.079   4.374  -3.092  1.00  0.00           C  
ATOM    433  CG1 ILE A  31      10.398   3.873  -4.518  1.00  0.00           C  
ATOM    434  CG2 ILE A  31       9.073   5.535  -3.150  1.00  0.00           C  
ATOM    435  CD1 ILE A  31      11.308   4.784  -5.373  1.00  0.00           C  
ATOM    436  H   ILE A  31      11.805   2.694  -2.612  1.00  0.00           H  
ATOM    437  HA  ILE A  31      11.852   5.545  -2.699  1.00  0.00           H  
ATOM    438  HB  ILE A  31       9.568   3.553  -2.589  1.00  0.00           H  
ATOM    439 HG12 ILE A  31      10.870   2.894  -4.439  1.00  0.00           H  
ATOM    440 HG13 ILE A  31       9.457   3.732  -5.051  1.00  0.00           H  
ATOM    441 HG21 ILE A  31       8.763   5.794  -2.138  1.00  0.00           H  
ATOM    442 HG22 ILE A  31       9.546   6.397  -3.617  1.00  0.00           H  
ATOM    443 HG23 ILE A  31       8.196   5.249  -3.731  1.00  0.00           H  
ATOM    444 HD11 ILE A  31      10.833   5.758  -5.491  1.00  0.00           H  
ATOM    445 HD12 ILE A  31      12.268   4.906  -4.871  1.00  0.00           H  
ATOM    446 HD13 ILE A  31      11.476   4.347  -6.357  1.00  0.00           H  
ATOM    447  N   LEU A  32      10.907   4.001   0.039  1.00  0.00           N  
ATOM    448  CA  LEU A  32      10.696   4.052   1.496  1.00  0.00           C  
ATOM    449  C   LEU A  32      11.871   4.707   2.241  1.00  0.00           C  
ATOM    450  O   LEU A  32      11.683   5.583   3.079  1.00  0.00           O  
ATOM    451  CB  LEU A  32      10.476   2.623   2.002  1.00  0.00           C  
ATOM    452  CG  LEU A  32       9.018   2.140   2.012  1.00  0.00           C  
ATOM    453  CD1 LEU A  32       8.246   2.813   3.139  1.00  0.00           C  
ATOM    454  CD2 LEU A  32       8.278   2.293   0.675  1.00  0.00           C  
ATOM    455  H   LEU A  32      10.960   3.065  -0.337  1.00  0.00           H  
ATOM    456  HA  LEU A  32       9.792   4.633   1.679  1.00  0.00           H  
ATOM    457  HB2 LEU A  32      11.060   1.943   1.382  1.00  0.00           H  
ATOM    458  HB3 LEU A  32      10.871   2.550   3.014  1.00  0.00           H  
ATOM    459  HG  LEU A  32       9.034   1.071   2.231  1.00  0.00           H  
ATOM    460 HD11 LEU A  32       8.727   2.590   4.092  1.00  0.00           H  
ATOM    461 HD12 LEU A  32       8.238   3.890   2.979  1.00  0.00           H  
ATOM    462 HD13 LEU A  32       7.221   2.442   3.156  1.00  0.00           H  
ATOM    463 HD21 LEU A  32       8.800   1.721  -0.093  1.00  0.00           H  
ATOM    464 HD22 LEU A  32       7.256   1.926   0.760  1.00  0.00           H  
ATOM    465 HD23 LEU A  32       8.259   3.345   0.393  1.00  0.00           H  
ATOM    466  N   THR A  33      13.078   4.209   1.966  1.00  0.00           N  
ATOM    467  CA  THR A  33      14.323   4.780   2.506  1.00  0.00           C  
ATOM    468  C   THR A  33      14.688   6.156   1.929  1.00  0.00           C  
ATOM    469  O   THR A  33      15.441   6.891   2.557  1.00  0.00           O  
ATOM    470  CB  THR A  33      15.536   3.878   2.326  1.00  0.00           C  
ATOM    471  OG1 THR A  33      15.690   3.419   0.984  1.00  0.00           O  
ATOM    472  CG2 THR A  33      15.500   2.724   3.351  1.00  0.00           C  
ATOM    473  H   THR A  33      13.185   3.389   1.402  1.00  0.00           H  
ATOM    474  HA  THR A  33      14.144   4.923   3.572  1.00  0.00           H  
ATOM    475  HB  THR A  33      16.414   4.480   2.559  1.00  0.00           H  
ATOM    476  HG1 THR A  33      15.136   2.607   0.802  1.00  0.00           H  
ATOM    477 HG21 THR A  33      15.387   3.134   4.355  1.00  0.00           H  
ATOM    478 HG22 THR A  33      14.657   2.068   3.129  1.00  0.00           H  
ATOM    479 HG23 THR A  33      16.427   2.154   3.296  1.00  0.00           H  
ATOM    480  N   ALA A  34      14.163   6.468   0.747  1.00  0.00           N  
ATOM    481  CA  ALA A  34      14.302   7.793   0.099  1.00  0.00           C  
ATOM    482  C   ALA A  34      13.884   8.981   1.001  1.00  0.00           C  
ATOM    483  O   ALA A  34      14.181  10.131   0.697  1.00  0.00           O  
ATOM    484  CB  ALA A  34      13.512   7.801  -1.214  1.00  0.00           C  
ATOM    485  H   ALA A  34      13.816   5.735   0.158  1.00  0.00           H  
ATOM    486  HA  ALA A  34      15.360   7.907  -0.134  1.00  0.00           H  
ATOM    487  HB1 ALA A  34      13.876   7.002  -1.859  1.00  0.00           H  
ATOM    488  HB2 ALA A  34      12.455   7.644  -1.001  1.00  0.00           H  
ATOM    489  HB3 ALA A  34      13.640   8.760  -1.718  1.00  0.00           H  
ATOM    490  N   VAL A  35      13.097   8.671   2.035  1.00  0.00           N  
ATOM    491  CA  VAL A  35      12.685   9.604   3.110  1.00  0.00           C  
ATOM    492  C   VAL A  35      13.892  10.077   3.952  1.00  0.00           C  
ATOM    493  O   VAL A  35      13.922  11.196   4.451  1.00  0.00           O  
ATOM    494  CB  VAL A  35      11.646   8.910   4.029  1.00  0.00           C  
ATOM    495  CG1 VAL A  35      11.101   9.823   5.123  1.00  0.00           C  
ATOM    496  CG2 VAL A  35      10.450   8.412   3.222  1.00  0.00           C  
ATOM    497  H   VAL A  35      12.623   7.794   2.053  1.00  0.00           H  
ATOM    498  HA  VAL A  35      12.219  10.466   2.635  1.00  0.00           H  
ATOM    499  HB  VAL A  35      12.135   8.057   4.501  1.00  0.00           H  
ATOM    500 HG11 VAL A  35      10.626  10.691   4.666  1.00  0.00           H  
ATOM    501 HG12 VAL A  35      10.368   9.290   5.729  1.00  0.00           H  
ATOM    502 HG13 VAL A  35      11.921  10.153   5.761  1.00  0.00           H  
ATOM    503 HG21 VAL A  35      10.789   7.698   2.472  1.00  0.00           H  
ATOM    504 HG22 VAL A  35       9.733   7.926   3.886  1.00  0.00           H  
ATOM    505 HG23 VAL A  35       9.969   9.257   2.728  1.00  0.00           H  
ATOM    506  N   GLY A  36      14.813   9.139   4.192  1.00  0.00           N  
ATOM    507  CA  GLY A  36      16.035   9.343   4.997  1.00  0.00           C  
ATOM    508  C   GLY A  36      15.931   8.589   6.331  1.00  0.00           C  
ATOM    509  O   GLY A  36      15.483   7.446   6.395  1.00  0.00           O  
ATOM    510  H   GLY A  36      14.798   8.266   3.704  1.00  0.00           H  
ATOM    511  HA2 GLY A  36      16.181  10.407   5.184  1.00  0.00           H  
ATOM    512  HA3 GLY A  36      16.906   8.995   4.442  1.00  0.00           H  
ATOM    513  N   SER A  37      16.082   9.383   7.383  1.00  0.00           N  
ATOM    514  CA  SER A  37      16.185   8.892   8.773  1.00  0.00           C  
ATOM    515  C   SER A  37      14.962   8.125   9.285  1.00  0.00           C  
ATOM    516  O   SER A  37      15.133   7.093   9.922  1.00  0.00           O  
ATOM    517  CB  SER A  37      16.499  10.047   9.732  1.00  0.00           C  
ATOM    518  OG  SER A  37      15.605  11.129   9.450  1.00  0.00           O  
ATOM    519  H   SER A  37      16.043  10.375   7.297  1.00  0.00           H  
ATOM    520  HA  SER A  37      17.040   8.218   8.743  1.00  0.00           H  
ATOM    521  HB2 SER A  37      16.387   9.721  10.766  1.00  0.00           H  
ATOM    522  HB3 SER A  37      17.534  10.368   9.610  1.00  0.00           H  
ATOM    523  HG  SER A  37      15.721  11.843  10.153  1.00  0.00           H  
ATOM    524  N   GLY A  38      13.771   8.575   8.877  1.00  0.00           N  
ATOM    525  CA  GLY A  38      12.472   8.002   9.310  1.00  0.00           C  
ATOM    526  C   GLY A  38      12.404   6.473   9.236  1.00  0.00           C  
ATOM    527  O   GLY A  38      12.008   5.802  10.188  1.00  0.00           O  
ATOM    528  H   GLY A  38      13.698   9.418   8.352  1.00  0.00           H  
ATOM    529  HA2 GLY A  38      11.679   8.420   8.690  1.00  0.00           H  
ATOM    530  HA3 GLY A  38      12.274   8.314  10.335  1.00  0.00           H  
ATOM    531  N   GLY A  39      12.885   5.925   8.119  1.00  0.00           N  
ATOM    532  CA  GLY A  39      13.019   4.471   7.922  1.00  0.00           C  
ATOM    533  C   GLY A  39      14.094   3.856   8.833  1.00  0.00           C  
ATOM    534  O   GLY A  39      13.810   2.990   9.645  1.00  0.00           O  
ATOM    535  H   GLY A  39      13.222   6.492   7.359  1.00  0.00           H  
ATOM    536  HA2 GLY A  39      13.269   4.269   6.881  1.00  0.00           H  
ATOM    537  HA3 GLY A  39      12.060   3.990   8.119  1.00  0.00           H  
ATOM    538  N   LEU A  40      15.246   4.522   8.825  1.00  0.00           N  
ATOM    539  CA  LEU A  40      16.470   4.059   9.510  1.00  0.00           C  
ATOM    540  C   LEU A  40      16.364   4.050  11.044  1.00  0.00           C  
ATOM    541  O   LEU A  40      16.754   3.068  11.687  1.00  0.00           O  
ATOM    542  CB  LEU A  40      17.629   4.960   9.078  1.00  0.00           C  
ATOM    543  CG  LEU A  40      18.060   4.626   7.647  1.00  0.00           C  
ATOM    544  CD1 LEU A  40      18.656   5.868   6.967  1.00  0.00           C  
ATOM    545  CD2 LEU A  40      19.048   3.457   7.630  1.00  0.00           C  
ATOM    546  H   LEU A  40      15.285   5.458   8.469  1.00  0.00           H  
ATOM    547  HA  LEU A  40      16.670   3.044   9.167  1.00  0.00           H  
ATOM    548  HB2 LEU A  40      17.327   6.006   9.139  1.00  0.00           H  
ATOM    549  HB3 LEU A  40      18.471   4.831   9.758  1.00  0.00           H  
ATOM    550  HG  LEU A  40      17.182   4.325   7.077  1.00  0.00           H  
ATOM    551 HD11 LEU A  40      19.520   6.214   7.535  1.00  0.00           H  
ATOM    552 HD12 LEU A  40      18.964   5.612   5.954  1.00  0.00           H  
ATOM    553 HD13 LEU A  40      17.905   6.658   6.931  1.00  0.00           H  
ATOM    554 HD21 LEU A  40      19.928   3.716   8.219  1.00  0.00           H  
ATOM    555 HD22 LEU A  40      18.573   2.573   8.057  1.00  0.00           H  
ATOM    556 HD23 LEU A  40      19.347   3.249   6.602  1.00  0.00           H  
ATOM    557  N   SER A  41      15.725   5.121  11.844  1.00  0.00           N  
ATOM    558  CA  SER A  41      15.785   4.905  13.308  1.00  0.00           C  
ATOM    559  C   SER A  41      15.167   3.568  13.749  1.00  0.00           C  
ATOM    560  O   SER A  41      15.791   2.835  14.523  1.00  0.00           O  
ATOM    561  CB  SER A  41      15.163   6.083  14.053  1.00  0.00           C  
ATOM    562  OG  SER A  41      13.856   6.348  13.530  1.00  0.00           O  
ATOM    563  H   SER A  41      15.252   5.966  11.557  1.00  0.00           H  
ATOM    564  HA  SER A  41      16.853   4.887  13.525  1.00  0.00           H  
ATOM    565  HB2 SER A  41      15.102   5.860  15.118  1.00  0.00           H  
ATOM    566  HB3 SER A  41      15.794   6.966  13.948  1.00  0.00           H  
ATOM    567  HG  SER A  41      13.480   7.210  13.919  1.00  0.00           H  
ATOM    568  N   LEU A  42      14.069   3.171  13.101  1.00  0.00           N  
ATOM    569  CA  LEU A  42      13.420   1.860  13.346  1.00  0.00           C  
ATOM    570  C   LEU A  42      14.351   0.711  12.929  1.00  0.00           C  
ATOM    571  O   LEU A  42      14.632  -0.194  13.725  1.00  0.00           O  
ATOM    572  CB  LEU A  42      12.110   1.798  12.539  1.00  0.00           C  
ATOM    573  CG  LEU A  42      11.328   0.491  12.797  1.00  0.00           C  
ATOM    574  CD1 LEU A  42      10.496   0.577  14.070  1.00  0.00           C  
ATOM    575  CD2 LEU A  42      10.423   0.184  11.606  1.00  0.00           C  
ATOM    576  H   LEU A  42      13.611   3.763  12.437  1.00  0.00           H  
ATOM    577  HA  LEU A  42      13.188   1.782  14.408  1.00  0.00           H  
ATOM    578  HB2 LEU A  42      11.484   2.652  12.799  1.00  0.00           H  
ATOM    579  HB3 LEU A  42      12.336   1.881  11.476  1.00  0.00           H  
ATOM    580  HG  LEU A  42      12.036  -0.330  12.910  1.00  0.00           H  
ATOM    581 HD11 LEU A  42       9.796   1.408  13.991  1.00  0.00           H  
ATOM    582 HD12 LEU A  42       9.944  -0.352  14.208  1.00  0.00           H  
ATOM    583 HD13 LEU A  42      11.155   0.738  14.923  1.00  0.00           H  
ATOM    584 HD21 LEU A  42       9.725   1.008  11.458  1.00  0.00           H  
ATOM    585 HD22 LEU A  42      11.031   0.058  10.710  1.00  0.00           H  
ATOM    586 HD23 LEU A  42       9.868  -0.734  11.803  1.00  0.00           H  
ATOM    587  N   LEU A  43      14.910   0.833  11.729  1.00  0.00           N  
ATOM    588  CA  LEU A  43      15.922  -0.122  11.222  1.00  0.00           C  
ATOM    589  C   LEU A  43      17.235  -0.158  12.022  1.00  0.00           C  
ATOM    590  O   LEU A  43      17.831  -1.224  12.187  1.00  0.00           O  
ATOM    591  CB  LEU A  43      16.208   0.099   9.730  1.00  0.00           C  
ATOM    592  CG  LEU A  43      14.946  -0.030   8.866  1.00  0.00           C  
ATOM    593  CD1 LEU A  43      15.346   0.091   7.391  1.00  0.00           C  
ATOM    594  CD2 LEU A  43      14.161  -1.324   9.123  1.00  0.00           C  
ATOM    595  H   LEU A  43      14.593   1.531  11.078  1.00  0.00           H  
ATOM    596  HA  LEU A  43      15.461  -1.106  11.312  1.00  0.00           H  
ATOM    597  HB2 LEU A  43      16.643   1.089   9.589  1.00  0.00           H  
ATOM    598  HB3 LEU A  43      16.951  -0.625   9.394  1.00  0.00           H  
ATOM    599  HG  LEU A  43      14.281   0.801   9.103  1.00  0.00           H  
ATOM    600 HD11 LEU A  43      15.823   1.057   7.221  1.00  0.00           H  
ATOM    601 HD12 LEU A  43      16.042  -0.708   7.136  1.00  0.00           H  
ATOM    602 HD13 LEU A  43      14.453   0.009   6.772  1.00  0.00           H  
ATOM    603 HD21 LEU A  43      14.802  -2.182   8.924  1.00  0.00           H  
ATOM    604 HD22 LEU A  43      13.834  -1.348  10.163  1.00  0.00           H  
ATOM    605 HD23 LEU A  43      13.290  -1.365   8.470  1.00  0.00           H  
ATOM    606  N   ALA A  44      17.607   0.987  12.566  1.00  0.00           N  
ATOM    607  CA  ALA A  44      18.780   1.116  13.463  1.00  0.00           C  
ATOM    608  C   ALA A  44      18.622   0.370  14.802  1.00  0.00           C  
ATOM    609  O   ALA A  44      19.584  -0.250  15.245  1.00  0.00           O  
ATOM    610  CB  ALA A  44      19.062   2.604  13.712  1.00  0.00           C  
ATOM    611  H   ALA A  44      17.142   1.851  12.331  1.00  0.00           H  
ATOM    612  HA  ALA A  44      19.626   0.683  12.929  1.00  0.00           H  
ATOM    613  HB1 ALA A  44      19.236   3.104  12.760  1.00  0.00           H  
ATOM    614  HB2 ALA A  44      19.942   2.712  14.344  1.00  0.00           H  
ATOM    615  HB3 ALA A  44      18.203   3.056  14.209  1.00  0.00           H  
ATOM    616  N   ALA A  45      17.371   0.220  15.260  1.00  0.00           N  
ATOM    617  CA  ALA A  45      17.055  -0.246  16.625  1.00  0.00           C  
ATOM    618  C   ALA A  45      17.666  -1.600  17.009  1.00  0.00           C  
ATOM    619  O   ALA A  45      18.317  -1.715  18.049  1.00  0.00           O  
ATOM    620  CB  ALA A  45      15.541  -0.254  16.827  1.00  0.00           C  
ATOM    621  H   ALA A  45      16.568   0.334  14.668  1.00  0.00           H  
ATOM    622  HA  ALA A  45      17.480   0.503  17.294  1.00  0.00           H  
ATOM    623  HB1 ALA A  45      15.089  -0.963  16.134  1.00  0.00           H  
ATOM    624  HB2 ALA A  45      15.300  -0.546  17.848  1.00  0.00           H  
ATOM    625  HB3 ALA A  45      15.145   0.743  16.636  1.00  0.00           H  
ATOM    626  N   ALA A  46      17.476  -2.597  16.146  1.00  0.00           N  
ATOM    627  CA  ALA A  46      18.124  -3.921  16.293  1.00  0.00           C  
ATOM    628  C   ALA A  46      18.452  -4.597  14.948  1.00  0.00           C  
ATOM    629  O   ALA A  46      18.271  -5.798  14.751  1.00  0.00           O  
ATOM    630  CB  ALA A  46      17.284  -4.817  17.216  1.00  0.00           C  
ATOM    631  H   ALA A  46      16.862  -2.473  15.372  1.00  0.00           H  
ATOM    632  HA  ALA A  46      19.072  -3.729  16.795  1.00  0.00           H  
ATOM    633  HB1 ALA A  46      16.307  -4.986  16.763  1.00  0.00           H  
ATOM    634  HB2 ALA A  46      17.157  -4.326  18.180  1.00  0.00           H  
ATOM    635  HB3 ALA A  46      17.785  -5.774  17.362  1.00  0.00           H  
ATOM    636  N   GLY A  47      19.125  -3.810  14.107  1.00  0.00           N  
ATOM    637  CA  GLY A  47      19.345  -4.129  12.671  1.00  0.00           C  
ATOM    638  C   GLY A  47      19.906  -5.546  12.439  1.00  0.00           C  
ATOM    639  O   GLY A  47      19.290  -6.361  11.756  1.00  0.00           O  
ATOM    640  H   GLY A  47      19.488  -2.926  14.399  1.00  0.00           H  
ATOM    641  HA2 GLY A  47      20.034  -3.398  12.246  1.00  0.00           H  
ATOM    642  HA3 GLY A  47      18.402  -4.026  12.136  1.00  0.00           H  
ATOM    643  N   ARG A  48      20.938  -5.849  13.210  1.00  0.00           N  
ATOM    644  CA  ARG A  48      21.706  -7.104  13.178  1.00  0.00           C  
ATOM    645  C   ARG A  48      20.850  -8.368  13.397  1.00  0.00           C  
ATOM    646  O   ARG A  48      20.844  -9.278  12.573  1.00  0.00           O  
ATOM    647  CB  ARG A  48      22.734  -6.928  14.282  1.00  0.00           C  
ATOM    648  CG  ARG A  48      23.720  -8.085  14.371  1.00  0.00           C  
ATOM    649  CD  ARG A  48      24.594  -7.769  15.573  1.00  0.00           C  
ATOM    650  NE  ARG A  48      25.500  -8.883  15.844  1.00  0.00           N  
ATOM    651  CZ  ARG A  48      26.333  -8.944  16.872  1.00  0.00           C  
ATOM    652  NH1 ARG A  48      26.480  -7.891  17.685  1.00  0.00           N  
ATOM    653  NH2 ARG A  48      27.076 -10.021  17.064  1.00  0.00           N  
ATOM    654  H   ARG A  48      21.274  -5.189  13.882  1.00  0.00           H  
ATOM    655  HA  ARG A  48      22.182  -7.136  12.197  1.00  0.00           H  
ATOM    656  HB2 ARG A  48      23.283  -6.001  14.115  1.00  0.00           H  
ATOM    657  HB3 ARG A  48      22.219  -6.824  15.238  1.00  0.00           H  
ATOM    658  HG2 ARG A  48      23.202  -9.036  14.498  1.00  0.00           H  
ATOM    659  HG3 ARG A  48      24.316  -8.166  13.461  1.00  0.00           H  
ATOM    660  HD2 ARG A  48      25.167  -6.862  15.388  1.00  0.00           H  
ATOM    661  HD3 ARG A  48      23.969  -7.580  16.446  1.00  0.00           H  
ATOM    662  HE  ARG A  48      25.504  -9.618  15.164  1.00  0.00           H  
ATOM    663 HH11 ARG A  48      25.945  -7.061  17.527  1.00  0.00           H  
ATOM    664 HH12 ARG A  48      27.123  -7.932  18.449  1.00  0.00           H  
ATOM    665 HH21 ARG A  48      26.995 -10.800  16.441  1.00  0.00           H  
ATOM    666 HH22 ARG A  48      27.719 -10.061  17.829  1.00  0.00           H  
ATOM    667  N   GLU A  49      20.032  -8.319  14.445  1.00  0.00           N  
ATOM    668  CA  GLU A  49      19.167  -9.437  14.869  1.00  0.00           C  
ATOM    669  C   GLU A  49      17.888  -9.600  14.018  1.00  0.00           C  
ATOM    670  O   GLU A  49      17.081 -10.498  14.241  1.00  0.00           O  
ATOM    671  CB  GLU A  49      18.893  -9.113  16.344  1.00  0.00           C  
ATOM    672  CG  GLU A  49      18.229 -10.252  17.135  1.00  0.00           C  
ATOM    673  CD  GLU A  49      16.727 -10.006  17.331  1.00  0.00           C  
ATOM    674  OE1 GLU A  49      16.361  -8.858  17.650  1.00  0.00           O  
ATOM    675  OE2 GLU A  49      15.984 -10.999  17.190  1.00  0.00           O  
ATOM    676  H   GLU A  49      19.928  -7.478  14.985  1.00  0.00           H  
ATOM    677  HA  GLU A  49      19.766 -10.345  14.788  1.00  0.00           H  
ATOM    678  HB2 GLU A  49      19.836  -8.855  16.827  1.00  0.00           H  
ATOM    679  HB3 GLU A  49      18.256  -8.231  16.396  1.00  0.00           H  
ATOM    680  HG2 GLU A  49      18.377 -11.194  16.608  1.00  0.00           H  
ATOM    681  HG3 GLU A  49      18.711 -10.350  18.106  1.00  0.00           H  
ATOM    682  N   SER A  50      17.935  -8.937  12.860  1.00  0.00           N  
ATOM    683  CA  SER A  50      16.830  -8.736  11.901  1.00  0.00           C  
ATOM    684  C   SER A  50      15.522  -8.319  12.608  1.00  0.00           C  
ATOM    685  O   SER A  50      14.929  -9.087  13.357  1.00  0.00           O  
ATOM    686  CB  SER A  50      16.566  -9.956  10.993  1.00  0.00           C  
ATOM    687  OG  SER A  50      15.900 -10.999  11.702  1.00  0.00           O  
ATOM    688  H   SER A  50      18.815  -8.560  12.583  1.00  0.00           H  
ATOM    689  HA  SER A  50      17.183  -7.916  11.275  1.00  0.00           H  
ATOM    690  HB2 SER A  50      15.962  -9.651  10.139  1.00  0.00           H  
ATOM    691  HB3 SER A  50      17.511 -10.329  10.599  1.00  0.00           H  
ATOM    692  HG  SER A  50      16.389 -11.140  12.583  1.00  0.00           H  
ATOM    693  N   ILE A  51      15.253  -7.185  12.310  1.00  0.00           N  
ATOM    694  CA  ILE A  51      13.971  -6.472  12.503  1.00  0.00           C  
ATOM    695  C   ILE A  51      12.838  -7.028  11.617  1.00  0.00           C  
ATOM    696  O   ILE A  51      11.734  -7.247  12.111  1.00  0.00           O  
ATOM    697  CB  ILE A  51      14.218  -4.946  12.352  1.00  0.00           C  
ATOM    698  CG1 ILE A  51      15.077  -4.430  13.527  1.00  0.00           C  
ATOM    699  CG2 ILE A  51      12.962  -4.089  12.159  1.00  0.00           C  
ATOM    700  CD1 ILE A  51      14.488  -4.613  14.925  1.00  0.00           C  
ATOM    701  H   ILE A  51      16.024  -6.608  12.046  1.00  0.00           H  
ATOM    702  HA  ILE A  51      13.679  -6.640  13.540  1.00  0.00           H  
ATOM    703  HB  ILE A  51      14.811  -4.810  11.447  1.00  0.00           H  
ATOM    704 HG12 ILE A  51      16.042  -4.936  13.493  1.00  0.00           H  
ATOM    705 HG13 ILE A  51      15.267  -3.369  13.371  1.00  0.00           H  
ATOM    706 HG21 ILE A  51      12.438  -4.417  11.262  1.00  0.00           H  
ATOM    707 HG22 ILE A  51      12.310  -4.207  13.024  1.00  0.00           H  
ATOM    708 HG23 ILE A  51      13.228  -3.037  12.053  1.00  0.00           H  
ATOM    709 HD11 ILE A  51      14.325  -5.675  15.110  1.00  0.00           H  
ATOM    710 HD12 ILE A  51      15.164  -4.219  15.683  1.00  0.00           H  
ATOM    711 HD13 ILE A  51      13.537  -4.083  14.986  1.00  0.00           H  
ATOM    712  N   LYS A  52      13.197  -7.437  10.410  1.00  0.00           N  
ATOM    713  CA  LYS A  52      12.255  -7.911   9.378  1.00  0.00           C  
ATOM    714  C   LYS A  52      11.428  -9.107   9.877  1.00  0.00           C  
ATOM    715  O   LYS A  52      10.292  -8.921  10.316  1.00  0.00           O  
ATOM    716  CB  LYS A  52      13.078  -8.256   8.139  1.00  0.00           C  
ATOM    717  CG  LYS A  52      12.222  -8.169   6.890  1.00  0.00           C  
ATOM    718  CD  LYS A  52      13.138  -8.311   5.679  1.00  0.00           C  
ATOM    719  CE  LYS A  52      12.350  -8.156   4.391  1.00  0.00           C  
ATOM    720  NZ  LYS A  52      13.324  -8.255   3.302  1.00  0.00           N  
ATOM    721  H   LYS A  52      14.164  -7.482  10.138  1.00  0.00           H  
ATOM    722  HA  LYS A  52      11.579  -7.091   9.130  1.00  0.00           H  
ATOM    723  HB2 LYS A  52      13.924  -7.573   8.056  1.00  0.00           H  
ATOM    724  HB3 LYS A  52      13.488  -9.261   8.236  1.00  0.00           H  
ATOM    725  HG2 LYS A  52      11.466  -8.953   6.891  1.00  0.00           H  
ATOM    726  HG3 LYS A  52      11.692  -7.216   6.857  1.00  0.00           H  
ATOM    727  HD2 LYS A  52      13.926  -7.560   5.722  1.00  0.00           H  
ATOM    728  HD3 LYS A  52      13.625  -9.286   5.698  1.00  0.00           H  
ATOM    729  HE2 LYS A  52      11.589  -8.931   4.306  1.00  0.00           H  
ATOM    730  HE3 LYS A  52      11.833  -7.197   4.366  1.00  0.00           H  
ATOM    731  HZ1 LYS A  52      13.869  -9.080   3.431  1.00  0.00           H  
ATOM    732  HZ2 LYS A  52      12.844  -8.322   2.421  1.00  0.00           H  
ATOM    733  HZ3 LYS A  52      13.917  -7.454   3.304  1.00  0.00           H  
ATOM    734  N   ALA A  53      12.118 -10.233  10.104  1.00  0.00           N  
ATOM    735  CA  ALA A  53      11.475 -11.517  10.427  1.00  0.00           C  
ATOM    736  C   ALA A  53      10.747 -11.511  11.780  1.00  0.00           C  
ATOM    737  O   ALA A  53       9.603 -11.960  11.858  1.00  0.00           O  
ATOM    738  CB  ALA A  53      12.544 -12.621  10.389  1.00  0.00           C  
ATOM    739  H   ALA A  53      13.126 -10.255  10.110  1.00  0.00           H  
ATOM    740  HA  ALA A  53      10.742 -11.708   9.644  1.00  0.00           H  
ATOM    741  HB1 ALA A  53      13.006 -12.645   9.403  1.00  0.00           H  
ATOM    742  HB2 ALA A  53      12.083 -13.586  10.599  1.00  0.00           H  
ATOM    743  HB3 ALA A  53      13.306 -12.413  11.142  1.00  0.00           H  
ATOM    744  N   TYR A  54      11.324 -10.783  12.736  1.00  0.00           N  
ATOM    745  CA  TYR A  54      10.761 -10.555  14.081  1.00  0.00           C  
ATOM    746  C   TYR A  54       9.320 -10.032  14.014  1.00  0.00           C  
ATOM    747  O   TYR A  54       8.389 -10.796  14.231  1.00  0.00           O  
ATOM    748  CB  TYR A  54      11.685  -9.582  14.823  1.00  0.00           C  
ATOM    749  CG  TYR A  54      11.183  -9.067  16.172  1.00  0.00           C  
ATOM    750  CD1 TYR A  54      10.667  -9.961  17.139  1.00  0.00           C  
ATOM    751  CD2 TYR A  54      11.280  -7.686  16.438  1.00  0.00           C  
ATOM    752  CE1 TYR A  54      10.246  -9.468  18.384  1.00  0.00           C  
ATOM    753  CE2 TYR A  54      10.862  -7.180  17.685  1.00  0.00           C  
ATOM    754  CZ  TYR A  54      10.360  -8.077  18.647  1.00  0.00           C  
ATOM    755  OH  TYR A  54       9.897  -7.594  19.827  1.00  0.00           O  
ATOM    756  H   TYR A  54      12.201 -10.320  12.579  1.00  0.00           H  
ATOM    757  HA  TYR A  54      10.728 -11.530  14.567  1.00  0.00           H  
ATOM    758  HB2 TYR A  54      12.645 -10.075  14.981  1.00  0.00           H  
ATOM    759  HB3 TYR A  54      11.871  -8.724  14.177  1.00  0.00           H  
ATOM    760  HD1 TYR A  54      10.597 -11.025  16.918  1.00  0.00           H  
ATOM    761  HD2 TYR A  54      11.677  -7.011  15.680  1.00  0.00           H  
ATOM    762  HE1 TYR A  54       9.838 -10.142  19.137  1.00  0.00           H  
ATOM    763  HE2 TYR A  54      10.927  -6.114  17.901  1.00  0.00           H  
ATOM    764  HH  TYR A  54       9.367  -8.304  20.295  1.00  0.00           H  
ATOM    765  N   LEU A  55       9.166  -8.800  13.559  1.00  0.00           N  
ATOM    766  CA  LEU A  55       7.866  -8.095  13.588  1.00  0.00           C  
ATOM    767  C   LEU A  55       6.814  -8.744  12.698  1.00  0.00           C  
ATOM    768  O   LEU A  55       5.713  -9.041  13.171  1.00  0.00           O  
ATOM    769  CB  LEU A  55       8.016  -6.629  13.164  1.00  0.00           C  
ATOM    770  CG  LEU A  55       9.002  -5.869  14.056  1.00  0.00           C  
ATOM    771  CD1 LEU A  55       9.374  -4.540  13.395  1.00  0.00           C  
ATOM    772  CD2 LEU A  55       8.481  -5.641  15.479  1.00  0.00           C  
ATOM    773  H   LEU A  55       9.919  -8.321  13.093  1.00  0.00           H  
ATOM    774  HA  LEU A  55       7.520  -8.118  14.621  1.00  0.00           H  
ATOM    775  HB2 LEU A  55       8.356  -6.585  12.130  1.00  0.00           H  
ATOM    776  HB3 LEU A  55       7.043  -6.140  13.202  1.00  0.00           H  
ATOM    777  HG  LEU A  55       9.912  -6.464  14.140  1.00  0.00           H  
ATOM    778 HD11 LEU A  55       9.826  -4.733  12.422  1.00  0.00           H  
ATOM    779 HD12 LEU A  55       8.477  -3.935  13.265  1.00  0.00           H  
ATOM    780 HD13 LEU A  55      10.083  -4.007  14.028  1.00  0.00           H  
ATOM    781 HD21 LEU A  55       7.554  -5.071  15.437  1.00  0.00           H  
ATOM    782 HD22 LEU A  55       8.296  -6.604  15.955  1.00  0.00           H  
ATOM    783 HD23 LEU A  55       9.219  -5.088  16.062  1.00  0.00           H  
ATOM    784  N   LYS A  56       7.276  -9.172  11.526  1.00  0.00           N  
ATOM    785  CA  LYS A  56       6.395  -9.595  10.434  1.00  0.00           C  
ATOM    786  C   LYS A  56       5.375 -10.662  10.846  1.00  0.00           C  
ATOM    787  O   LYS A  56       4.198 -10.355  10.930  1.00  0.00           O  
ATOM    788  CB  LYS A  56       7.194 -10.049   9.213  1.00  0.00           C  
ATOM    789  CG  LYS A  56       7.776  -8.830   8.505  1.00  0.00           C  
ATOM    790  CD  LYS A  56       8.585  -9.253   7.275  1.00  0.00           C  
ATOM    791  CE  LYS A  56       9.135  -8.002   6.598  1.00  0.00           C  
ATOM    792  NZ  LYS A  56       9.835  -8.414   5.370  1.00  0.00           N  
ATOM    793  H   LYS A  56       8.259  -9.247  11.360  1.00  0.00           H  
ATOM    794  HA  LYS A  56       5.842  -8.705  10.139  1.00  0.00           H  
ATOM    795  HB2 LYS A  56       7.995 -10.723   9.519  1.00  0.00           H  
ATOM    796  HB3 LYS A  56       6.552 -10.607   8.532  1.00  0.00           H  
ATOM    797  HG2 LYS A  56       6.971  -8.159   8.205  1.00  0.00           H  
ATOM    798  HG3 LYS A  56       8.414  -8.275   9.192  1.00  0.00           H  
ATOM    799  HD2 LYS A  56       9.401  -9.914   7.568  1.00  0.00           H  
ATOM    800  HD3 LYS A  56       7.955  -9.811   6.582  1.00  0.00           H  
ATOM    801  HE2 LYS A  56       8.327  -7.310   6.362  1.00  0.00           H  
ATOM    802  HE3 LYS A  56       9.818  -7.477   7.268  1.00  0.00           H  
ATOM    803  HZ1 LYS A  56       9.303  -9.108   4.895  1.00  0.00           H  
ATOM    804  HZ2 LYS A  56       9.960  -7.613   4.784  1.00  0.00           H  
ATOM    805  HZ3 LYS A  56      10.733  -8.797   5.610  1.00  0.00           H  
ATOM    806  N   LYS A  57       5.895 -11.746  11.414  1.00  0.00           N  
ATOM    807  CA  LYS A  57       5.041 -12.888  11.793  1.00  0.00           C  
ATOM    808  C   LYS A  57       3.931 -12.488  12.791  1.00  0.00           C  
ATOM    809  O   LYS A  57       2.773 -12.851  12.589  1.00  0.00           O  
ATOM    810  CB  LYS A  57       5.883 -14.034  12.355  1.00  0.00           C  
ATOM    811  CG  LYS A  57       5.022 -15.297  12.363  1.00  0.00           C  
ATOM    812  CD  LYS A  57       5.900 -16.558  12.423  1.00  0.00           C  
ATOM    813  CE  LYS A  57       5.784 -17.312  13.756  1.00  0.00           C  
ATOM    814  NZ  LYS A  57       6.380 -16.487  14.819  1.00  0.00           N  
ATOM    815  H   LYS A  57       6.885 -11.851  11.564  1.00  0.00           H  
ATOM    816  HA  LYS A  57       4.569 -13.243  10.877  1.00  0.00           H  
ATOM    817  HB2 LYS A  57       6.775 -14.186  11.747  1.00  0.00           H  
ATOM    818  HB3 LYS A  57       6.221 -13.798  13.364  1.00  0.00           H  
ATOM    819  HG2 LYS A  57       4.348 -15.277  13.221  1.00  0.00           H  
ATOM    820  HG3 LYS A  57       4.399 -15.323  11.470  1.00  0.00           H  
ATOM    821  HD2 LYS A  57       5.618 -17.227  11.608  1.00  0.00           H  
ATOM    822  HD3 LYS A  57       6.940 -16.278  12.259  1.00  0.00           H  
ATOM    823  HE2 LYS A  57       4.739 -17.521  13.982  1.00  0.00           H  
ATOM    824  HE3 LYS A  57       6.296 -18.273  13.692  1.00  0.00           H  
ATOM    825  HZ1 LYS A  57       6.021 -15.558  14.744  1.00  0.00           H  
ATOM    826  HZ2 LYS A  57       6.173 -16.882  15.708  1.00  0.00           H  
ATOM    827  HZ3 LYS A  57       7.373 -16.458  14.681  1.00  0.00           H  
ATOM    828  N   GLU A  58       4.271 -11.622  13.743  1.00  0.00           N  
ATOM    829  CA  GLU A  58       3.323 -11.175  14.774  1.00  0.00           C  
ATOM    830  C   GLU A  58       2.065 -10.559  14.143  1.00  0.00           C  
ATOM    831  O   GLU A  58       0.980 -11.109  14.300  1.00  0.00           O  
ATOM    832  CB  GLU A  58       4.014 -10.176  15.713  1.00  0.00           C  
ATOM    833  CG  GLU A  58       3.143  -9.795  16.918  1.00  0.00           C  
ATOM    834  CD  GLU A  58       3.816  -8.722  17.780  1.00  0.00           C  
ATOM    835  OE1 GLU A  58       4.381  -7.776  17.201  1.00  0.00           O  
ATOM    836  OE2 GLU A  58       3.725  -8.868  19.025  1.00  0.00           O  
ATOM    837  H   GLU A  58       5.180 -11.174  13.776  1.00  0.00           H  
ATOM    838  HA  GLU A  58       3.053 -12.072  15.332  1.00  0.00           H  
ATOM    839  HB2 GLU A  58       4.951 -10.605  16.067  1.00  0.00           H  
ATOM    840  HB3 GLU A  58       4.268  -9.275  15.154  1.00  0.00           H  
ATOM    841  HG2 GLU A  58       2.177  -9.431  16.570  1.00  0.00           H  
ATOM    842  HG3 GLU A  58       2.951 -10.682  17.523  1.00  0.00           H  
ATOM    843  N   ILE A  59       2.258  -9.600  13.244  1.00  0.00           N  
ATOM    844  CA  ILE A  59       1.111  -8.917  12.600  1.00  0.00           C  
ATOM    845  C   ILE A  59       0.596  -9.678  11.379  1.00  0.00           C  
ATOM    846  O   ILE A  59      -0.623  -9.764  11.199  1.00  0.00           O  
ATOM    847  CB  ILE A  59       1.414  -7.432  12.335  1.00  0.00           C  
ATOM    848  CG1 ILE A  59       2.040  -6.663  13.529  1.00  0.00           C  
ATOM    849  CG2 ILE A  59       0.172  -6.683  11.835  1.00  0.00           C  
ATOM    850  CD1 ILE A  59       1.594  -7.064  14.939  1.00  0.00           C  
ATOM    851  H   ILE A  59       3.171  -9.298  12.923  1.00  0.00           H  
ATOM    852  HA  ILE A  59       0.311  -8.930  13.339  1.00  0.00           H  
ATOM    853  HB  ILE A  59       2.150  -7.397  11.532  1.00  0.00           H  
ATOM    854 HG12 ILE A  59       3.122  -6.778  13.473  1.00  0.00           H  
ATOM    855 HG13 ILE A  59       1.824  -5.603  13.397  1.00  0.00           H  
ATOM    856 HG21 ILE A  59      -0.191  -7.156  10.924  1.00  0.00           H  
ATOM    857 HG22 ILE A  59      -0.604  -6.721  12.600  1.00  0.00           H  
ATOM    858 HG23 ILE A  59       0.420  -5.642  11.625  1.00  0.00           H  
ATOM    859 HD11 ILE A  59       0.517  -6.920  15.029  1.00  0.00           H  
ATOM    860 HD12 ILE A  59       1.835  -8.113  15.106  1.00  0.00           H  
ATOM    861 HD13 ILE A  59       2.096  -6.461  15.695  1.00  0.00           H  
ATOM    862  N   LYS A  60       1.510 -10.333  10.652  1.00  0.00           N  
ATOM    863  CA  LYS A  60       1.160 -11.127   9.467  1.00  0.00           C  
ATOM    864  C   LYS A  60       0.153 -12.253   9.732  1.00  0.00           C  
ATOM    865  O   LYS A  60      -0.640 -12.630   8.868  1.00  0.00           O  
ATOM    866  CB  LYS A  60       2.451 -11.720   8.875  1.00  0.00           C  
ATOM    867  CG  LYS A  60       2.351 -12.167   7.422  1.00  0.00           C  
ATOM    868  CD  LYS A  60       3.694 -12.702   6.905  1.00  0.00           C  
ATOM    869  CE  LYS A  60       4.793 -11.642   6.802  1.00  0.00           C  
ATOM    870  NZ  LYS A  60       4.362 -10.580   5.887  1.00  0.00           N  
ATOM    871  H   LYS A  60       2.493 -10.300  10.845  1.00  0.00           H  
ATOM    872  HA  LYS A  60       0.729 -10.439   8.739  1.00  0.00           H  
ATOM    873  HB2 LYS A  60       3.245 -10.977   8.956  1.00  0.00           H  
ATOM    874  HB3 LYS A  60       2.752 -12.574   9.481  1.00  0.00           H  
ATOM    875  HG2 LYS A  60       1.589 -12.943   7.330  1.00  0.00           H  
ATOM    876  HG3 LYS A  60       2.029 -11.330   6.803  1.00  0.00           H  
ATOM    877  HD2 LYS A  60       4.034 -13.499   7.566  1.00  0.00           H  
ATOM    878  HD3 LYS A  60       3.541 -13.147   5.921  1.00  0.00           H  
ATOM    879  HE2 LYS A  60       5.005 -11.225   7.787  1.00  0.00           H  
ATOM    880  HE3 LYS A  60       5.717 -12.094   6.442  1.00  0.00           H  
ATOM    881  HZ1 LYS A  60       3.420 -10.778   5.597  1.00  0.00           H  
ATOM    882  HZ2 LYS A  60       4.380  -9.703   6.366  1.00  0.00           H  
ATOM    883  HZ3 LYS A  60       4.971 -10.526   5.092  1.00  0.00           H  
ATOM    884  N   LYS A  61      -0.084 -12.895  11.090  1.00  0.00           N  
ATOM    885  CA  LYS A  61      -1.046 -14.010  11.037  1.00  0.00           C  
ATOM    886  C   LYS A  61      -2.511 -13.549  10.904  1.00  0.00           C  
ATOM    887  O   LYS A  61      -3.362 -14.276  10.392  1.00  0.00           O  
ATOM    888  CB  LYS A  61      -0.918 -14.888  12.278  1.00  0.00           C  
ATOM    889  CG  LYS A  61       0.425 -15.595  12.213  1.00  0.00           C  
ATOM    890  CD  LYS A  61       0.574 -16.635  13.314  1.00  0.00           C  
ATOM    891  CE  LYS A  61       1.833 -17.430  13.007  1.00  0.00           C  
ATOM    892  NZ  LYS A  61       1.692 -18.710  13.700  1.00  0.00           N  
ATOM    893  H   LYS A  61       0.316 -12.695  11.983  1.00  0.00           H  
ATOM    894  HA  LYS A  61      -0.784 -14.609  10.165  1.00  0.00           H  
ATOM    895  HB2 LYS A  61      -0.988 -14.284  13.184  1.00  0.00           H  
ATOM    896  HB3 LYS A  61      -1.730 -15.615  12.317  1.00  0.00           H  
ATOM    897  HG2 LYS A  61       0.534 -16.076  11.241  1.00  0.00           H  
ATOM    898  HG3 LYS A  61       1.225 -14.860  12.297  1.00  0.00           H  
ATOM    899  HD2 LYS A  61       0.649 -16.155  14.289  1.00  0.00           H  
ATOM    900  HD3 LYS A  61      -0.297 -17.290  13.346  1.00  0.00           H  
ATOM    901  HE2 LYS A  61       1.945 -17.579  11.933  1.00  0.00           H  
ATOM    902  HE3 LYS A  61       2.720 -16.898  13.349  1.00  0.00           H  
ATOM    903  HZ1 LYS A  61       0.850 -19.150  13.372  1.00  0.00           H  
ATOM    904  HZ2 LYS A  61       2.477 -19.289  13.486  1.00  0.00           H  
ATOM    905  HZ3 LYS A  61       1.634 -18.554  14.682  1.00  0.00           H  
ATOM    906  N   LYS A  62      -2.760 -12.365  11.444  1.00  0.00           N  
ATOM    907  CA  LYS A  62      -4.064 -11.686  11.501  1.00  0.00           C  
ATOM    908  C   LYS A  62      -4.608 -11.261  10.116  1.00  0.00           C  
ATOM    909  O   LYS A  62      -5.693 -11.669   9.716  1.00  0.00           O  
ATOM    910  CB  LYS A  62      -3.855 -10.469  12.399  1.00  0.00           C  
ATOM    911  CG  LYS A  62      -5.077 -10.173  13.271  1.00  0.00           C  
ATOM    912  CD  LYS A  62      -4.602  -9.288  14.423  1.00  0.00           C  
ATOM    913  CE  LYS A  62      -5.731  -9.055  15.421  1.00  0.00           C  
ATOM    914  NZ  LYS A  62      -5.224  -8.253  16.546  1.00  0.00           N  
ATOM    915  H   LYS A  62      -2.057 -11.912  11.994  1.00  0.00           H  
ATOM    916  HA  LYS A  62      -4.780 -12.360  11.971  1.00  0.00           H  
ATOM    917  HB2 LYS A  62      -2.987 -10.636  13.038  1.00  0.00           H  
ATOM    918  HB3 LYS A  62      -3.632  -9.599  11.781  1.00  0.00           H  
ATOM    919  HG2 LYS A  62      -5.850  -9.670  12.692  1.00  0.00           H  
ATOM    920  HG3 LYS A  62      -5.512 -11.098  13.650  1.00  0.00           H  
ATOM    921  HD2 LYS A  62      -3.757  -9.760  14.927  1.00  0.00           H  
ATOM    922  HD3 LYS A  62      -4.250  -8.333  14.034  1.00  0.00           H  
ATOM    923  HE2 LYS A  62      -6.560  -8.540  14.935  1.00  0.00           H  
ATOM    924  HE3 LYS A  62      -6.116 -10.008  15.781  1.00  0.00           H  
ATOM    925  HZ1 LYS A  62      -4.403  -8.672  16.924  1.00  0.00           H  
ATOM    926  HZ2 LYS A  62      -5.051  -7.324  16.246  1.00  0.00           H  
ATOM    927  HZ3 LYS A  62      -5.936  -8.230  17.258  1.00  0.00           H  
ATOM    928  N   GLY A  63      -3.824 -10.423   9.441  1.00  0.00           N  
ATOM    929  CA  GLY A  63      -4.269  -9.719   8.222  1.00  0.00           C  
ATOM    930  C   GLY A  63      -4.421  -8.202   8.441  1.00  0.00           C  
ATOM    931  O   GLY A  63      -5.336  -7.733   9.110  1.00  0.00           O  
ATOM    932  H   GLY A  63      -2.854 -10.359   9.664  1.00  0.00           H  
ATOM    933  HA2 GLY A  63      -5.223 -10.133   7.894  1.00  0.00           H  
ATOM    934  HA3 GLY A  63      -3.553  -9.897   7.420  1.00  0.00           H  
ATOM    935  N   LYS A  64      -3.626  -7.491   7.655  1.00  0.00           N  
ATOM    936  CA  LYS A  64      -3.436  -6.026   7.649  1.00  0.00           C  
ATOM    937  C   LYS A  64      -4.614  -5.105   8.024  1.00  0.00           C  
ATOM    938  O   LYS A  64      -4.437  -4.119   8.737  1.00  0.00           O  
ATOM    939  CB  LYS A  64      -2.902  -5.601   6.268  1.00  0.00           C  
ATOM    940  CG  LYS A  64      -1.472  -6.077   5.955  1.00  0.00           C  
ATOM    941  CD  LYS A  64      -1.440  -7.406   5.200  1.00  0.00           C  
ATOM    942  CE  LYS A  64       0.007  -7.821   4.910  1.00  0.00           C  
ATOM    943  NZ  LYS A  64       0.507  -8.724   5.949  1.00  0.00           N  
ATOM    944  H   LYS A  64      -3.008  -7.975   7.036  1.00  0.00           H  
ATOM    945  HA  LYS A  64      -2.648  -5.843   8.379  1.00  0.00           H  
ATOM    946  HB2 LYS A  64      -3.574  -5.986   5.499  1.00  0.00           H  
ATOM    947  HB3 LYS A  64      -2.931  -4.514   6.201  1.00  0.00           H  
ATOM    948  HG2 LYS A  64      -0.961  -5.317   5.364  1.00  0.00           H  
ATOM    949  HG3 LYS A  64      -0.916  -6.181   6.887  1.00  0.00           H  
ATOM    950  HD2 LYS A  64      -1.936  -8.179   5.788  1.00  0.00           H  
ATOM    951  HD3 LYS A  64      -1.994  -7.314   4.265  1.00  0.00           H  
ATOM    952  HE2 LYS A  64       0.062  -8.312   3.938  1.00  0.00           H  
ATOM    953  HE3 LYS A  64       0.640  -6.935   4.856  1.00  0.00           H  
ATOM    954  HZ1 LYS A  64       0.319  -8.345   6.850  1.00  0.00           H  
ATOM    955  HZ2 LYS A  64       0.045  -9.608   5.865  1.00  0.00           H  
ATOM    956  HZ3 LYS A  64       1.490  -8.874   5.830  1.00  0.00           H  
ATOM    957  N   ARG A  65      -5.813  -5.455   7.578  1.00  0.00           N  
ATOM    958  CA  ARG A  65      -7.036  -4.660   7.804  1.00  0.00           C  
ATOM    959  C   ARG A  65      -7.268  -4.266   9.272  1.00  0.00           C  
ATOM    960  O   ARG A  65      -7.565  -3.122   9.588  1.00  0.00           O  
ATOM    961  CB  ARG A  65      -8.192  -5.531   7.319  1.00  0.00           C  
ATOM    962  CG  ARG A  65      -9.261  -4.676   6.645  1.00  0.00           C  
ATOM    963  CD  ARG A  65     -10.666  -5.103   7.054  1.00  0.00           C  
ATOM    964  NE  ARG A  65     -10.806  -4.880   8.511  1.00  0.00           N  
ATOM    965  CZ  ARG A  65     -11.403  -5.692   9.382  1.00  0.00           C  
ATOM    966  NH1 ARG A  65     -12.016  -6.806   8.996  1.00  0.00           N  
ATOM    967  NH2 ARG A  65     -11.382  -5.391  10.673  1.00  0.00           N  
ATOM    968  H   ARG A  65      -5.950  -6.294   7.050  1.00  0.00           H  
ATOM    969  HA  ARG A  65      -6.923  -3.772   7.182  1.00  0.00           H  
ATOM    970  HB2 ARG A  65      -7.821  -6.279   6.617  1.00  0.00           H  
ATOM    971  HB3 ARG A  65      -8.626  -6.072   8.159  1.00  0.00           H  
ATOM    972  HG2 ARG A  65      -9.109  -3.628   6.909  1.00  0.00           H  
ATOM    973  HG3 ARG A  65      -9.159  -4.749   5.562  1.00  0.00           H  
ATOM    974  HD2 ARG A  65     -11.413  -4.529   6.507  1.00  0.00           H  
ATOM    975  HD3 ARG A  65     -10.829  -6.153   6.811  1.00  0.00           H  
ATOM    976  HE  ARG A  65     -10.416  -4.032   8.846  1.00  0.00           H  
ATOM    977 HH11 ARG A  65     -12.038  -7.049   8.026  1.00  0.00           H  
ATOM    978 HH12 ARG A  65     -12.457  -7.404   9.665  1.00  0.00           H  
ATOM    979 HH21 ARG A  65     -10.922  -4.559  10.984  1.00  0.00           H  
ATOM    980 HH22 ARG A  65     -11.825  -5.993  11.336  1.00  0.00           H  
ATOM    981  N   ALA A  66      -7.045  -5.237  10.143  1.00  0.00           N  
ATOM    982  CA  ALA A  66      -7.258  -5.093  11.595  1.00  0.00           C  
ATOM    983  C   ALA A  66      -6.375  -4.023  12.242  1.00  0.00           C  
ATOM    984  O   ALA A  66      -6.838  -3.298  13.120  1.00  0.00           O  
ATOM    985  CB  ALA A  66      -7.028  -6.457  12.269  1.00  0.00           C  
ATOM    986  H   ALA A  66      -6.723  -6.133   9.831  1.00  0.00           H  
ATOM    987  HA  ALA A  66      -8.300  -4.804  11.729  1.00  0.00           H  
ATOM    988  HB1 ALA A  66      -7.709  -7.192  11.840  1.00  0.00           H  
ATOM    989  HB2 ALA A  66      -7.213  -6.374  13.340  1.00  0.00           H  
ATOM    990  HB3 ALA A  66      -5.999  -6.774  12.103  1.00  0.00           H  
ATOM    991  N   VAL A  67      -5.202  -3.800  11.656  1.00  0.00           N  
ATOM    992  CA  VAL A  67      -4.263  -2.737  12.078  1.00  0.00           C  
ATOM    993  C   VAL A  67      -4.749  -1.359  11.596  1.00  0.00           C  
ATOM    994  O   VAL A  67      -4.815  -0.416  12.395  1.00  0.00           O  
ATOM    995  CB  VAL A  67      -2.840  -3.074  11.591  1.00  0.00           C  
ATOM    996  CG1 VAL A  67      -1.798  -2.089  12.124  1.00  0.00           C  
ATOM    997  CG2 VAL A  67      -2.458  -4.500  12.015  1.00  0.00           C  
ATOM    998  H   VAL A  67      -4.887  -4.347  10.877  1.00  0.00           H  
ATOM    999  HA  VAL A  67      -4.251  -2.735  13.168  1.00  0.00           H  
ATOM   1000  HB  VAL A  67      -2.833  -3.021  10.502  1.00  0.00           H  
ATOM   1001 HG11 VAL A  67      -1.806  -2.107  13.214  1.00  0.00           H  
ATOM   1002 HG12 VAL A  67      -0.807  -2.370  11.766  1.00  0.00           H  
ATOM   1003 HG13 VAL A  67      -2.036  -1.084  11.775  1.00  0.00           H  
ATOM   1004 HG21 VAL A  67      -2.490  -4.577  13.102  1.00  0.00           H  
ATOM   1005 HG22 VAL A  67      -3.161  -5.210  11.579  1.00  0.00           H  
ATOM   1006 HG23 VAL A  67      -1.450  -4.724  11.665  1.00  0.00           H  
ATOM   1007  N   ILE A  68      -5.209  -1.316  10.351  1.00  0.00           N  
ATOM   1008  CA  ILE A  68      -5.951  -0.168   9.777  1.00  0.00           C  
ATOM   1009  C   ILE A  68      -7.131   0.228  10.686  1.00  0.00           C  
ATOM   1010  O   ILE A  68      -7.262   1.398  11.050  1.00  0.00           O  
ATOM   1011  CB  ILE A  68      -6.348  -0.528   8.314  1.00  0.00           C  
ATOM   1012  CG1 ILE A  68      -5.128  -0.509   7.371  1.00  0.00           C  
ATOM   1013  CG2 ILE A  68      -7.546   0.263   7.751  1.00  0.00           C  
ATOM   1014  CD1 ILE A  68      -4.406   0.834   7.245  1.00  0.00           C  
ATOM   1015  H   ILE A  68      -5.039  -2.059   9.705  1.00  0.00           H  
ATOM   1016  HA  ILE A  68      -5.265   0.677   9.730  1.00  0.00           H  
ATOM   1017  HB  ILE A  68      -6.682  -1.565   8.339  1.00  0.00           H  
ATOM   1018 HG12 ILE A  68      -4.413  -1.255   7.719  1.00  0.00           H  
ATOM   1019 HG13 ILE A  68      -5.455  -0.819   6.379  1.00  0.00           H  
ATOM   1020 HG21 ILE A  68      -8.415   0.105   8.389  1.00  0.00           H  
ATOM   1021 HG22 ILE A  68      -7.299   1.325   7.730  1.00  0.00           H  
ATOM   1022 HG23 ILE A  68      -7.782  -0.068   6.739  1.00  0.00           H  
ATOM   1023 HD11 ILE A  68      -5.102   1.582   6.865  1.00  0.00           H  
ATOM   1024 HD12 ILE A  68      -4.043   1.141   8.227  1.00  0.00           H  
ATOM   1025 HD13 ILE A  68      -3.561   0.753   6.562  1.00  0.00           H  
ATOM   1026  N   ALA A  69      -7.865  -0.785  11.176  1.00  0.00           N  
ATOM   1027  CA  ALA A  69      -9.092  -0.548  11.963  1.00  0.00           C  
ATOM   1028  C   ALA A  69      -8.841   0.150  13.307  1.00  0.00           C  
ATOM   1029  O   ALA A  69      -9.277   1.275  13.523  1.00  0.00           O  
ATOM   1030  CB  ALA A  69      -9.828  -1.890  12.164  1.00  0.00           C  
ATOM   1031  H   ALA A  69      -7.575  -1.741  11.062  1.00  0.00           H  
ATOM   1032  HA  ALA A  69      -9.722   0.107  11.359  1.00  0.00           H  
ATOM   1033  HB1 ALA A  69     -10.055  -2.326  11.191  1.00  0.00           H  
ATOM   1034  HB2 ALA A  69      -9.191  -2.571  12.728  1.00  0.00           H  
ATOM   1035  HB3 ALA A  69     -10.755  -1.723  12.712  1.00  0.00           H  
ATOM   1036  N   TRP A  70      -7.892  -0.419  14.054  1.00  0.00           N  
ATOM   1037  CA  TRP A  70      -7.563  -0.088  15.458  1.00  0.00           C  
ATOM   1038  C   TRP A  70      -7.395   1.421  15.694  1.00  0.00           C  
ATOM   1039  O   TRP A  70      -8.179   2.028  16.424  1.00  0.00           O  
ATOM   1040  CB  TRP A  70      -6.296  -0.867  15.819  1.00  0.00           C  
ATOM   1041  CG  TRP A  70      -5.710  -0.516  17.192  1.00  0.00           C  
ATOM   1042  CD1 TRP A  70      -6.333  -0.645  18.353  1.00  0.00           C  
ATOM   1043  CD2 TRP A  70      -4.452   0.010  17.444  1.00  0.00           C  
ATOM   1044  NE1 TRP A  70      -5.551  -0.212  19.344  1.00  0.00           N  
ATOM   1045  CE2 TRP A  70      -4.379   0.196  18.839  1.00  0.00           C  
ATOM   1046  CE3 TRP A  70      -3.319   0.266  16.642  1.00  0.00           C  
ATOM   1047  CZ2 TRP A  70      -3.191   0.635  19.456  1.00  0.00           C  
ATOM   1048  CZ3 TRP A  70      -2.132   0.719  17.247  1.00  0.00           C  
ATOM   1049  CH2 TRP A  70      -2.065   0.904  18.650  1.00  0.00           C  
ATOM   1050  H   TRP A  70      -7.332  -1.162  13.678  1.00  0.00           H  
ATOM   1051  HA  TRP A  70      -8.373  -0.463  16.082  1.00  0.00           H  
ATOM   1052  HB2 TRP A  70      -6.521  -1.934  15.794  1.00  0.00           H  
ATOM   1053  HB3 TRP A  70      -5.540  -0.684  15.056  1.00  0.00           H  
ATOM   1054  HD1 TRP A  70      -7.338  -1.047  18.482  1.00  0.00           H  
ATOM   1055  HE1 TRP A  70      -5.813  -0.163  20.308  1.00  0.00           H  
ATOM   1056  HE3 TRP A  70      -3.362   0.117  15.563  1.00  0.00           H  
ATOM   1057  HZ2 TRP A  70      -3.143   0.765  20.537  1.00  0.00           H  
ATOM   1058  HZ3 TRP A  70      -1.257   0.928  16.631  1.00  0.00           H  
ATOM   1059  HH2 TRP A  70      -1.140   1.255  19.108  1.00  0.00           H  
ATOM   1060  OXT TRP A  70      -6.433   1.325  14.974  1.00  0.00           O  
TER    1061      TRP A  70
ENDMDL
REMARK   1 CREATED WITH OPENMM 7.7, 2023-02-15
MODEL outputorigrandAcc_1E68_H1kn_contstop3000_0.616_10_pre1000/1E68annealOld171.pdb
ATOM      1  N   MET A   1      -5.641   4.796   2.830  1.00  0.00           N  
ATOM      2  H2  MET A   1      -5.855   5.985   2.956  1.00  0.00           H  
ATOM      3  H3  MET A   1      -5.285   3.641   3.187  1.00  0.00           H  
ATOM      4  CA  MET A   1      -4.173   4.898   2.987  1.00  0.00           C  
ATOM      5  C   MET A   1      -3.743   6.287   3.465  1.00  0.00           C  
ATOM      6  O   MET A   1      -3.033   6.397   4.464  1.00  0.00           O  
ATOM      7  CB  MET A   1      -3.472   4.547   1.677  1.00  0.00           C  
ATOM      8  CG  MET A   1      -3.120   3.060   1.632  1.00  0.00           C  
ATOM      9  SD  MET A   1      -2.140   2.554   0.171  1.00  0.00           S  
ATOM     10  CE  MET A   1      -0.588   3.341   0.557  1.00  0.00           C  
ATOM     11  H   MET A   1      -5.975   4.668   1.888  1.00  0.00           H  
ATOM     12  HA  MET A   1      -3.928   4.166   3.759  1.00  0.00           H  
ATOM     13  HB2 MET A   1      -4.117   4.799   0.836  1.00  0.00           H  
ATOM     14  HB3 MET A   1      -2.565   5.143   1.574  1.00  0.00           H  
ATOM     15  HG2 MET A   1      -2.565   2.807   2.535  1.00  0.00           H  
ATOM     16  HG3 MET A   1      -4.045   2.483   1.654  1.00  0.00           H  
ATOM     17  HE1 MET A   1      -0.736   4.417   0.640  1.00  0.00           H  
ATOM     18  HE2 MET A   1      -0.208   2.952   1.502  1.00  0.00           H  
ATOM     19  HE3 MET A   1       0.124   3.128  -0.240  1.00  0.00           H  
ATOM     20  N   ALA A   2      -4.368   7.302   2.868  1.00  0.00           N  
ATOM     21  CA  ALA A   2      -4.057   8.712   3.146  1.00  0.00           C  
ATOM     22  C   ALA A   2      -4.241   9.075   4.634  1.00  0.00           C  
ATOM     23  O   ALA A   2      -3.289   9.462   5.310  1.00  0.00           O  
ATOM     24  CB  ALA A   2      -4.891   9.627   2.241  1.00  0.00           C  
ATOM     25  H   ALA A   2      -5.107   7.152   2.216  1.00  0.00           H  
ATOM     26  HA  ALA A   2      -3.005   8.849   2.894  1.00  0.00           H  
ATOM     27  HB1 ALA A   2      -5.950   9.473   2.449  1.00  0.00           H  
ATOM     28  HB2 ALA A   2      -4.635  10.670   2.429  1.00  0.00           H  
ATOM     29  HB3 ALA A   2      -4.686   9.388   1.198  1.00  0.00           H  
ATOM     30  N   LYS A   3      -5.358   8.581   5.145  1.00  0.00           N  
ATOM     31  CA  LYS A   3      -5.920   8.967   6.443  1.00  0.00           C  
ATOM     32  C   LYS A   3      -5.099   8.480   7.655  1.00  0.00           C  
ATOM     33  O   LYS A   3      -4.597   9.285   8.438  1.00  0.00           O  
ATOM     34  CB  LYS A   3      -7.321   8.369   6.440  1.00  0.00           C  
ATOM     35  CG  LYS A   3      -8.077   8.858   7.655  1.00  0.00           C  
ATOM     36  CD  LYS A   3      -9.396   8.121   7.832  1.00  0.00           C  
ATOM     37  CE  LYS A   3      -9.970   8.455   9.206  1.00  0.00           C  
ATOM     38  NZ  LYS A   3     -10.090   9.911   9.337  1.00  0.00           N  
ATOM     39  H   LYS A   3      -5.937   7.946   4.616  1.00  0.00           H  
ATOM     40  HA  LYS A   3      -5.990  10.053   6.478  1.00  0.00           H  
ATOM     41  HB2 LYS A   3      -7.850   8.654   5.531  1.00  0.00           H  
ATOM     42  HB3 LYS A   3      -7.265   7.280   6.446  1.00  0.00           H  
ATOM     43  HG2 LYS A   3      -7.462   8.721   8.545  1.00  0.00           H  
ATOM     44  HG3 LYS A   3      -8.265   9.926   7.560  1.00  0.00           H  
ATOM     45  HD2 LYS A   3     -10.097   8.411   7.050  1.00  0.00           H  
ATOM     46  HD3 LYS A   3      -9.243   7.046   7.739  1.00  0.00           H  
ATOM     47  HE2 LYS A   3     -10.945   7.985   9.329  1.00  0.00           H  
ATOM     48  HE3 LYS A   3      -9.324   8.059   9.989  1.00  0.00           H  
ATOM     49  HZ1 LYS A   3     -10.641  10.248   8.571  1.00  0.00           H  
ATOM     50  HZ2 LYS A   3     -10.522  10.157  10.196  1.00  0.00           H  
ATOM     51  HZ3 LYS A   3      -9.171  10.314   9.280  1.00  0.00           H  
ATOM     52  N   GLU A   4      -4.982   7.167   7.777  1.00  0.00           N  
ATOM     53  CA  GLU A   4      -4.376   6.505   8.955  1.00  0.00           C  
ATOM     54  C   GLU A   4      -2.858   6.680   9.088  1.00  0.00           C  
ATOM     55  O   GLU A   4      -2.317   6.750  10.180  1.00  0.00           O  
ATOM     56  CB  GLU A   4      -4.731   5.024   8.901  1.00  0.00           C  
ATOM     57  CG  GLU A   4      -4.819   4.423  10.306  1.00  0.00           C  
ATOM     58  CD  GLU A   4      -5.319   2.982  10.226  1.00  0.00           C  
ATOM     59  OE1 GLU A   4      -4.483   2.094   9.969  1.00  0.00           O  
ATOM     60  OE2 GLU A   4      -6.544   2.794  10.350  1.00  0.00           O  
ATOM     61  H   GLU A   4      -5.324   6.547   7.059  1.00  0.00           H  
ATOM     62  HA  GLU A   4      -4.864   6.966   9.815  1.00  0.00           H  
ATOM     63  HB2 GLU A   4      -5.684   4.893   8.388  1.00  0.00           H  
ATOM     64  HB3 GLU A   4      -3.980   4.488   8.321  1.00  0.00           H  
ATOM     65  HG2 GLU A   4      -3.840   4.451  10.784  1.00  0.00           H  
ATOM     66  HG3 GLU A   4      -5.493   5.018  10.923  1.00  0.00           H  
ATOM     67  N   PHE A   5      -2.204   6.674   7.924  1.00  0.00           N  
ATOM     68  CA  PHE A   5      -0.737   6.693   7.864  1.00  0.00           C  
ATOM     69  C   PHE A   5      -0.074   8.047   7.599  1.00  0.00           C  
ATOM     70  O   PHE A   5       1.094   8.220   7.933  1.00  0.00           O  
ATOM     71  CB  PHE A   5      -0.236   5.682   6.828  1.00  0.00           C  
ATOM     72  CG  PHE A   5      -0.593   4.240   7.174  1.00  0.00           C  
ATOM     73  CD1 PHE A   5      -0.006   3.615   8.301  1.00  0.00           C  
ATOM     74  CD2 PHE A   5      -1.499   3.542   6.343  1.00  0.00           C  
ATOM     75  CE1 PHE A   5      -0.304   2.265   8.582  1.00  0.00           C  
ATOM     76  CE2 PHE A   5      -1.799   2.193   6.634  1.00  0.00           C  
ATOM     77  CZ  PHE A   5      -1.196   1.560   7.744  1.00  0.00           C  
ATOM     78  H   PHE A   5      -2.701   6.544   7.068  1.00  0.00           H  
ATOM     79  HA  PHE A   5      -0.440   6.396   8.870  1.00  0.00           H  
ATOM     80  HB2 PHE A   5      -0.659   5.930   5.854  1.00  0.00           H  
ATOM     81  HB3 PHE A   5       0.846   5.770   6.737  1.00  0.00           H  
ATOM     82  HD1 PHE A   5       0.672   4.173   8.947  1.00  0.00           H  
ATOM     83  HD2 PHE A   5      -1.960   4.038   5.489  1.00  0.00           H  
ATOM     84  HE1 PHE A   5       0.151   1.770   9.440  1.00  0.00           H  
ATOM     85  HE2 PHE A   5      -2.495   1.640   6.003  1.00  0.00           H  
ATOM     86  HZ  PHE A   5      -1.422   0.515   7.956  1.00  0.00           H  
ATOM     87  N   GLY A   6      -0.856   8.985   7.051  1.00  0.00           N  
ATOM     88  CA  GLY A   6      -0.368  10.328   6.681  1.00  0.00           C  
ATOM     89  C   GLY A   6       0.444  10.294   5.368  1.00  0.00           C  
ATOM     90  O   GLY A   6       1.640  10.563   5.335  1.00  0.00           O  
ATOM     91  H   GLY A   6      -1.843   8.858   6.982  1.00  0.00           H  
ATOM     92  HA2 GLY A   6       0.255  10.724   7.484  1.00  0.00           H  
ATOM     93  HA3 GLY A   6      -1.214  11.007   6.570  1.00  0.00           H  
ATOM     94  N   ILE A   7      -0.274   9.908   4.312  1.00  0.00           N  
ATOM     95  CA  ILE A   7       0.228   9.888   2.919  1.00  0.00           C  
ATOM     96  C   ILE A   7      -0.501  10.943   2.063  1.00  0.00           C  
ATOM     97  O   ILE A   7      -1.647  11.286   2.328  1.00  0.00           O  
ATOM     98  CB  ILE A   7       0.075   8.415   2.448  1.00  0.00           C  
ATOM     99  CG1 ILE A   7       1.387   7.663   2.643  1.00  0.00           C  
ATOM    100  CG2 ILE A   7      -0.472   8.177   1.038  1.00  0.00           C  
ATOM    101  CD1 ILE A   7       1.147   6.397   3.468  1.00  0.00           C  
ATOM    102  H   ILE A   7      -1.223   9.640   4.426  1.00  0.00           H  
ATOM    103  HA  ILE A   7       1.290  10.130   2.929  1.00  0.00           H  
ATOM    104  HB  ILE A   7      -0.650   7.954   3.118  1.00  0.00           H  
ATOM    105 HG12 ILE A   7       1.813   7.401   1.675  1.00  0.00           H  
ATOM    106 HG13 ILE A   7       2.112   8.302   3.147  1.00  0.00           H  
ATOM    107 HG21 ILE A   7      -1.462   8.627   0.958  1.00  0.00           H  
ATOM    108 HG22 ILE A   7       0.196   8.640   0.311  1.00  0.00           H  
ATOM    109 HG23 ILE A   7      -0.550   7.112   0.820  1.00  0.00           H  
ATOM    110 HD11 ILE A   7       0.741   6.669   4.443  1.00  0.00           H  
ATOM    111 HD12 ILE A   7       0.438   5.753   2.947  1.00  0.00           H  
ATOM    112 HD13 ILE A   7       2.091   5.869   3.600  1.00  0.00           H  
ATOM    113  N   PRO A   8       0.211  11.540   1.108  1.00  0.00           N  
ATOM    114  CA  PRO A   8      -0.465  12.186  -0.022  1.00  0.00           C  
ATOM    115  C   PRO A   8      -0.680  11.164  -1.141  1.00  0.00           C  
ATOM    116  O   PRO A   8       0.143  10.270  -1.357  1.00  0.00           O  
ATOM    117  CB  PRO A   8       0.483  13.301  -0.478  1.00  0.00           C  
ATOM    118  CG  PRO A   8       1.843  12.702  -0.137  1.00  0.00           C  
ATOM    119  CD  PRO A   8       1.602  12.007   1.199  1.00  0.00           C  
ATOM    120  HA  PRO A   8      -1.367  12.527   0.243  1.00  0.00           H  
ATOM    121  HB2 PRO A   8       0.384  13.514  -1.542  1.00  0.00           H  
ATOM    122  HB3 PRO A   8       0.302  14.236   0.053  1.00  0.00           H  
ATOM    123  HG2 PRO A   8       2.175  11.999  -0.900  1.00  0.00           H  
ATOM    124  HG3 PRO A   8       2.611  13.472  -0.055  1.00  0.00           H  
ATOM    125  HD2 PRO A   8       2.293  11.177   1.349  1.00  0.00           H  
ATOM    126  HD3 PRO A   8       1.740  12.691   2.037  1.00  0.00           H  
ATOM    127  N   ALA A   9      -1.728  11.400  -1.922  1.00  0.00           N  
ATOM    128  CA  ALA A   9      -2.025  10.605  -3.130  1.00  0.00           C  
ATOM    129  C   ALA A   9      -0.856  10.467  -4.129  1.00  0.00           C  
ATOM    130  O   ALA A   9      -0.753   9.456  -4.824  1.00  0.00           O  
ATOM    131  CB  ALA A   9      -3.242  11.208  -3.839  1.00  0.00           C  
ATOM    132  H   ALA A   9      -2.427  12.062  -1.669  1.00  0.00           H  
ATOM    133  HA  ALA A   9      -2.283   9.607  -2.775  1.00  0.00           H  
ATOM    134  HB1 ALA A   9      -3.503  10.606  -4.709  1.00  0.00           H  
ATOM    135  HB2 ALA A   9      -3.008  12.223  -4.159  1.00  0.00           H  
ATOM    136  HB3 ALA A   9      -4.088  11.231  -3.150  1.00  0.00           H  
ATOM    137  N   ALA A  10       0.079  11.412  -4.016  1.00  0.00           N  
ATOM    138  CA  ALA A  10       1.398  11.423  -4.685  1.00  0.00           C  
ATOM    139  C   ALA A  10       2.033  10.023  -4.748  1.00  0.00           C  
ATOM    140  O   ALA A  10       2.216   9.485  -5.834  1.00  0.00           O  
ATOM    141  CB  ALA A  10       2.307  12.371  -3.901  1.00  0.00           C  
ATOM    142  H   ALA A  10      -0.080  12.210  -3.439  1.00  0.00           H  
ATOM    143  HA  ALA A  10       1.255  11.799  -5.698  1.00  0.00           H  
ATOM    144  HB1 ALA A  10       1.869  13.368  -3.891  1.00  0.00           H  
ATOM    145  HB2 ALA A  10       3.287  12.408  -4.379  1.00  0.00           H  
ATOM    146  HB3 ALA A  10       2.414  12.010  -2.879  1.00  0.00           H  
ATOM    147  N   VAL A  11       2.141   9.380  -3.589  1.00  0.00           N  
ATOM    148  CA  VAL A  11       2.851   8.087  -3.480  1.00  0.00           C  
ATOM    149  C   VAL A  11       1.981   6.853  -3.800  1.00  0.00           C  
ATOM    150  O   VAL A  11       2.471   5.879  -4.371  1.00  0.00           O  
ATOM    151  CB  VAL A  11       3.596   7.972  -2.131  1.00  0.00           C  
ATOM    152  CG1 VAL A  11       4.567   9.123  -1.943  1.00  0.00           C  
ATOM    153  CG2 VAL A  11       2.655   7.922  -0.937  1.00  0.00           C  
ATOM    154  H   VAL A  11       1.767   9.745  -2.740  1.00  0.00           H  
ATOM    155  HA  VAL A  11       3.621   8.129  -4.251  1.00  0.00           H  
ATOM    156  HB  VAL A  11       4.165   7.043  -2.149  1.00  0.00           H  
ATOM    157 HG11 VAL A  11       5.296   9.119  -2.754  1.00  0.00           H  
ATOM    158 HG12 VAL A  11       4.018  10.065  -1.953  1.00  0.00           H  
ATOM    159 HG13 VAL A  11       5.085   9.015  -0.990  1.00  0.00           H  
ATOM    160 HG21 VAL A  11       2.055   8.832  -0.911  1.00  0.00           H  
ATOM    161 HG22 VAL A  11       1.999   7.057  -1.028  1.00  0.00           H  
ATOM    162 HG23 VAL A  11       3.229   7.844  -0.013  1.00  0.00           H  
ATOM    163  N   ALA A  12       0.690   6.963  -3.540  1.00  0.00           N  
ATOM    164  CA  ALA A  12      -0.301   5.949  -3.953  1.00  0.00           C  
ATOM    165  C   ALA A  12      -0.434   5.827  -5.489  1.00  0.00           C  
ATOM    166  O   ALA A  12      -0.587   4.724  -6.005  1.00  0.00           O  
ATOM    167  CB  ALA A  12      -1.652   6.217  -3.313  1.00  0.00           C  
ATOM    168  H   ALA A  12       0.310   7.731  -3.019  1.00  0.00           H  
ATOM    169  HA  ALA A  12       0.070   4.997  -3.571  1.00  0.00           H  
ATOM    170  HB1 ALA A  12      -2.024   7.186  -3.647  1.00  0.00           H  
ATOM    171  HB2 ALA A  12      -2.364   5.442  -3.596  1.00  0.00           H  
ATOM    172  HB3 ALA A  12      -1.543   6.225  -2.228  1.00  0.00           H  
ATOM    173  N   GLY A  13      -0.285   6.958  -6.174  1.00  0.00           N  
ATOM    174  CA  GLY A  13      -0.180   7.023  -7.641  1.00  0.00           C  
ATOM    175  C   GLY A  13       1.046   6.265  -8.187  1.00  0.00           C  
ATOM    176  O   GLY A  13       0.970   5.568  -9.208  1.00  0.00           O  
ATOM    177  H   GLY A  13      -0.316   7.858  -5.724  1.00  0.00           H  
ATOM    178  HA2 GLY A  13      -0.125   8.066  -7.950  1.00  0.00           H  
ATOM    179  HA3 GLY A  13      -1.085   6.607  -8.083  1.00  0.00           H  
ATOM    180  N   THR A  14       2.158   6.389  -7.466  1.00  0.00           N  
ATOM    181  CA  THR A  14       3.428   5.702  -7.781  1.00  0.00           C  
ATOM    182  C   THR A  14       3.311   4.177  -7.681  1.00  0.00           C  
ATOM    183  O   THR A  14       3.715   3.456  -8.591  1.00  0.00           O  
ATOM    184  CB  THR A  14       4.492   6.253  -6.810  1.00  0.00           C  
ATOM    185  OG1 THR A  14       4.223   7.625  -6.496  1.00  0.00           O  
ATOM    186  CG2 THR A  14       5.891   6.178  -7.438  1.00  0.00           C  
ATOM    187  H   THR A  14       2.268   7.110  -6.774  1.00  0.00           H  
ATOM    188  HA  THR A  14       3.700   5.938  -8.809  1.00  0.00           H  
ATOM    189  HB  THR A  14       4.476   5.651  -5.901  1.00  0.00           H  
ATOM    190  HG1 THR A  14       4.957   8.000  -5.928  1.00  0.00           H  
ATOM    191 HG21 THR A  14       6.101   5.151  -7.739  1.00  0.00           H  
ATOM    192 HG22 THR A  14       5.932   6.828  -8.312  1.00  0.00           H  
ATOM    193 HG23 THR A  14       6.636   6.502  -6.711  1.00  0.00           H  
ATOM    194  N   VAL A  15       2.616   3.702  -6.653  1.00  0.00           N  
ATOM    195  CA  VAL A  15       2.280   2.272  -6.464  1.00  0.00           C  
ATOM    196  C   VAL A  15       1.580   1.654  -7.692  1.00  0.00           C  
ATOM    197  O   VAL A  15       1.910   0.544  -8.100  1.00  0.00           O  
ATOM    198  CB  VAL A  15       1.450   2.136  -5.160  1.00  0.00           C  
ATOM    199  CG1 VAL A  15       0.659   0.825  -5.014  1.00  0.00           C  
ATOM    200  CG2 VAL A  15       2.341   2.341  -3.938  1.00  0.00           C  
ATOM    201  H   VAL A  15       2.365   4.300  -5.888  1.00  0.00           H  
ATOM    202  HA  VAL A  15       3.222   1.745  -6.318  1.00  0.00           H  
ATOM    203  HB  VAL A  15       0.717   2.943  -5.173  1.00  0.00           H  
ATOM    204 HG11 VAL A  15      -0.039   0.731  -5.845  1.00  0.00           H  
ATOM    205 HG12 VAL A  15       1.353  -0.017  -5.023  1.00  0.00           H  
ATOM    206 HG13 VAL A  15       0.102   0.815  -4.077  1.00  0.00           H  
ATOM    207 HG21 VAL A  15       2.813   3.322  -3.992  1.00  0.00           H  
ATOM    208 HG22 VAL A  15       1.741   2.279  -3.030  1.00  0.00           H  
ATOM    209 HG23 VAL A  15       3.110   1.568  -3.916  1.00  0.00           H  
ATOM    210  N   LEU A  16       0.643   2.390  -8.280  1.00  0.00           N  
ATOM    211  CA  LEU A  16      -0.068   1.947  -9.501  1.00  0.00           C  
ATOM    212  C   LEU A  16       0.848   1.713 -10.705  1.00  0.00           C  
ATOM    213  O   LEU A  16       0.633   0.763 -11.461  1.00  0.00           O  
ATOM    214  CB  LEU A  16      -1.152   2.959  -9.898  1.00  0.00           C  
ATOM    215  CG  LEU A  16      -2.199   3.217  -8.799  1.00  0.00           C  
ATOM    216  CD1 LEU A  16      -3.219   4.234  -9.313  1.00  0.00           C  
ATOM    217  CD2 LEU A  16      -2.893   1.945  -8.322  1.00  0.00           C  
ATOM    218  H   LEU A  16       0.310   3.244  -7.863  1.00  0.00           H  
ATOM    219  HA  LEU A  16      -0.558   1.007  -9.249  1.00  0.00           H  
ATOM    220  HB2 LEU A  16      -0.674   3.903 -10.160  1.00  0.00           H  
ATOM    221  HB3 LEU A  16      -1.660   2.599 -10.793  1.00  0.00           H  
ATOM    222  HG  LEU A  16      -1.694   3.653  -7.937  1.00  0.00           H  
ATOM    223 HD11 LEU A  16      -2.710   5.163  -9.567  1.00  0.00           H  
ATOM    224 HD12 LEU A  16      -3.714   3.837 -10.198  1.00  0.00           H  
ATOM    225 HD13 LEU A  16      -3.957   4.424  -8.534  1.00  0.00           H  
ATOM    226 HD21 LEU A  16      -3.389   1.465  -9.165  1.00  0.00           H  
ATOM    227 HD22 LEU A  16      -2.153   1.266  -7.899  1.00  0.00           H  
ATOM    228 HD23 LEU A  16      -3.633   2.191  -7.560  1.00  0.00           H  
ATOM    229  N   ASN A  17       1.894   2.532 -10.802  1.00  0.00           N  
ATOM    230  CA  ASN A  17       3.002   2.331 -11.763  1.00  0.00           C  
ATOM    231  C   ASN A  17       3.594   0.908 -11.669  1.00  0.00           C  
ATOM    232  O   ASN A  17       3.639   0.183 -12.670  1.00  0.00           O  
ATOM    233  CB  ASN A  17       4.096   3.374 -11.490  1.00  0.00           C  
ATOM    234  CG  ASN A  17       5.214   3.320 -12.523  1.00  0.00           C  
ATOM    235  OD1 ASN A  17       6.196   2.601 -12.402  1.00  0.00           O  
ATOM    236  ND2 ASN A  17       5.040   4.026 -13.622  1.00  0.00           N  
ATOM    237  H   ASN A  17       1.915   3.384 -10.267  1.00  0.00           H  
ATOM    238  HA  ASN A  17       2.553   2.505 -12.741  1.00  0.00           H  
ATOM    239  HB2 ASN A  17       3.652   4.370 -11.488  1.00  0.00           H  
ATOM    240  HB3 ASN A  17       4.513   3.209 -10.497  1.00  0.00           H  
ATOM    241 HD21 ASN A  17       4.215   4.583 -13.707  1.00  0.00           H  
ATOM    242 HD22 ASN A  17       5.723   4.003 -14.354  1.00  0.00           H  
ATOM    243  N   VAL A  18       3.842   0.495 -10.424  1.00  0.00           N  
ATOM    244  CA  VAL A  18       4.347  -0.855 -10.079  1.00  0.00           C  
ATOM    245  C   VAL A  18       3.495  -1.984 -10.703  1.00  0.00           C  
ATOM    246  O   VAL A  18       4.022  -2.828 -11.416  1.00  0.00           O  
ATOM    247  CB  VAL A  18       4.524  -0.965  -8.554  1.00  0.00           C  
ATOM    248  CG1 VAL A  18       4.132  -2.280  -7.864  1.00  0.00           C  
ATOM    249  CG2 VAL A  18       5.983  -0.656  -8.223  1.00  0.00           C  
ATOM    250  H   VAL A  18       3.727   1.126  -9.665  1.00  0.00           H  
ATOM    251  HA  VAL A  18       5.342  -0.925 -10.520  1.00  0.00           H  
ATOM    252  HB  VAL A  18       3.899  -0.189  -8.113  1.00  0.00           H  
ATOM    253 HG11 VAL A  18       4.721  -3.095  -8.287  1.00  0.00           H  
ATOM    254 HG12 VAL A  18       4.315  -2.234  -6.790  1.00  0.00           H  
ATOM    255 HG13 VAL A  18       3.073  -2.471  -8.032  1.00  0.00           H  
ATOM    256 HG21 VAL A  18       6.239   0.334  -8.602  1.00  0.00           H  
ATOM    257 HG22 VAL A  18       6.125  -0.678  -7.142  1.00  0.00           H  
ATOM    258 HG23 VAL A  18       6.627  -1.401  -8.689  1.00  0.00           H  
ATOM    259  N   VAL A  19       2.188  -1.860 -10.506  1.00  0.00           N  
ATOM    260  CA  VAL A  19       1.207  -2.888 -10.914  1.00  0.00           C  
ATOM    261  C   VAL A  19       1.175  -3.024 -12.457  1.00  0.00           C  
ATOM    262  O   VAL A  19       1.494  -4.086 -12.996  1.00  0.00           O  
ATOM    263  CB  VAL A  19      -0.200  -2.581 -10.380  1.00  0.00           C  
ATOM    264  CG1 VAL A  19      -1.070  -3.839 -10.450  1.00  0.00           C  
ATOM    265  CG2 VAL A  19      -0.194  -2.154  -8.909  1.00  0.00           C  
ATOM    266  H   VAL A  19       1.801  -1.075 -10.018  1.00  0.00           H  
ATOM    267  HA  VAL A  19       1.537  -3.831 -10.479  1.00  0.00           H  
ATOM    268  HB  VAL A  19      -0.639  -1.789 -10.987  1.00  0.00           H  
ATOM    269 HG11 VAL A  19      -0.613  -4.630  -9.857  1.00  0.00           H  
ATOM    270 HG12 VAL A  19      -2.063  -3.618 -10.058  1.00  0.00           H  
ATOM    271 HG13 VAL A  19      -1.154  -4.165 -11.488  1.00  0.00           H  
ATOM    272 HG21 VAL A  19       0.256  -2.941  -8.305  1.00  0.00           H  
ATOM    273 HG22 VAL A  19       0.384  -1.236  -8.800  1.00  0.00           H  
ATOM    274 HG23 VAL A  19      -1.214  -1.979  -8.567  1.00  0.00           H  
ATOM    275  N   GLU A  20       1.031  -1.872 -13.111  1.00  0.00           N  
ATOM    276  CA  GLU A  20       0.926  -1.732 -14.576  1.00  0.00           C  
ATOM    277  C   GLU A  20       2.171  -2.217 -15.349  1.00  0.00           C  
ATOM    278  O   GLU A  20       2.040  -2.751 -16.448  1.00  0.00           O  
ATOM    279  CB  GLU A  20       0.719  -0.236 -14.833  1.00  0.00           C  
ATOM    280  CG  GLU A  20      -0.766   0.151 -14.703  1.00  0.00           C  
ATOM    281  CD  GLU A  20      -0.961   1.671 -14.769  1.00  0.00           C  
ATOM    282  OE1 GLU A  20      -0.698   2.327 -13.740  1.00  0.00           O  
ATOM    283  OE2 GLU A  20      -1.415   2.141 -15.847  1.00  0.00           O  
ATOM    284  H   GLU A  20       1.078  -0.990 -12.652  1.00  0.00           H  
ATOM    285  HA  GLU A  20       0.049  -2.305 -14.877  1.00  0.00           H  
ATOM    286  HB2 GLU A  20       1.311   0.343 -14.125  1.00  0.00           H  
ATOM    287  HB3 GLU A  20       1.077   0.016 -15.831  1.00  0.00           H  
ATOM    288  HG2 GLU A  20      -1.338  -0.325 -15.499  1.00  0.00           H  
ATOM    289  HG3 GLU A  20      -1.160  -0.226 -13.759  1.00  0.00           H  
ATOM    290  N   ALA A  21       3.506  -2.030 -14.826  1.00  0.00           N  
ATOM    291  CA  ALA A  21       4.629  -2.412 -15.698  1.00  0.00           C  
ATOM    292  C   ALA A  21       5.390  -3.692 -15.330  1.00  0.00           C  
ATOM    293  O   ALA A  21       6.067  -4.261 -16.188  1.00  0.00           O  
ATOM    294  CB  ALA A  21       5.594  -1.228 -15.765  1.00  0.00           C  
ATOM    295  H   ALA A  21       3.769  -1.555 -13.982  1.00  0.00           H  
ATOM    296  HA  ALA A  21       4.194  -2.566 -16.686  1.00  0.00           H  
ATOM    297  HB1 ALA A  21       5.999  -1.035 -14.772  1.00  0.00           H  
ATOM    298  HB2 ALA A  21       5.060  -0.346 -16.117  1.00  0.00           H  
ATOM    299  HB3 ALA A  21       6.410  -1.454 -16.450  1.00  0.00           H  
ATOM    300  N   GLY A  22       5.237  -4.169 -14.091  1.00  0.00           N  
ATOM    301  CA  GLY A  22       5.954  -5.360 -13.588  1.00  0.00           C  
ATOM    302  C   GLY A  22       7.468  -5.098 -13.426  1.00  0.00           C  
ATOM    303  O   GLY A  22       8.297  -5.958 -13.728  1.00  0.00           O  
ATOM    304  H   GLY A  22       4.570  -3.788 -13.450  1.00  0.00           H  
ATOM    305  HA2 GLY A  22       5.802  -6.191 -14.275  1.00  0.00           H  
ATOM    306  HA3 GLY A  22       5.533  -5.657 -12.628  1.00  0.00           H  
ATOM    307  N   GLY A  23       7.757  -3.998 -12.731  1.00  0.00           N  
ATOM    308  CA  GLY A  23       9.101  -3.379 -12.691  1.00  0.00           C  
ATOM    309  C   GLY A  23       9.887  -3.649 -11.392  1.00  0.00           C  
ATOM    310  O   GLY A  23       9.335  -3.996 -10.351  1.00  0.00           O  
ATOM    311  H   GLY A  23       7.075  -3.578 -12.138  1.00  0.00           H  
ATOM    312  HA2 GLY A  23       8.995  -2.303 -12.821  1.00  0.00           H  
ATOM    313  HA3 GLY A  23       9.682  -3.747 -13.536  1.00  0.00           H  
ATOM    314  N   TRP A  24      11.178  -3.336 -11.489  1.00  0.00           N  
ATOM    315  CA  TRP A  24      12.155  -3.526 -10.399  1.00  0.00           C  
ATOM    316  C   TRP A  24      11.760  -2.766  -9.130  1.00  0.00           C  
ATOM    317  O   TRP A  24      11.756  -1.543  -9.061  1.00  0.00           O  
ATOM    318  CB  TRP A  24      13.557  -3.072 -10.830  1.00  0.00           C  
ATOM    319  CG  TRP A  24      14.046  -3.753 -12.109  1.00  0.00           C  
ATOM    320  CD1 TRP A  24      14.027  -3.178 -13.311  1.00  0.00           C  
ATOM    321  CD2 TRP A  24      14.416  -5.089 -12.290  1.00  0.00           C  
ATOM    322  NE1 TRP A  24      14.311  -4.084 -14.255  1.00  0.00           N  
ATOM    323  CE2 TRP A  24      14.542  -5.257 -13.680  1.00  0.00           C  
ATOM    324  CE3 TRP A  24      14.708  -6.150 -11.409  1.00  0.00           C  
ATOM    325  CZ2 TRP A  24      14.951  -6.502 -14.218  1.00  0.00           C  
ATOM    326  CZ3 TRP A  24      15.125  -7.385 -11.940  1.00  0.00           C  
ATOM    327  CH2 TRP A  24      15.234  -7.564 -13.339  1.00  0.00           C  
ATOM    328  H   TRP A  24      11.577  -2.991 -12.334  1.00  0.00           H  
ATOM    329  HA  TRP A  24      12.199  -4.596 -10.196  1.00  0.00           H  
ATOM    330  HB2 TRP A  24      13.551  -1.993 -10.981  1.00  0.00           H  
ATOM    331  HB3 TRP A  24      14.261  -3.277 -10.024  1.00  0.00           H  
ATOM    332  HD1 TRP A  24      13.813  -2.125 -13.497  1.00  0.00           H  
ATOM    333  HE1 TRP A  24      14.391  -3.891 -15.226  1.00  0.00           H  
ATOM    334  HE3 TRP A  24      14.612  -6.019 -10.331  1.00  0.00           H  
ATOM    335  HZ2 TRP A  24      15.045  -6.636 -15.294  1.00  0.00           H  
ATOM    336  HZ3 TRP A  24      15.367  -8.209 -11.269  1.00  0.00           H  
ATOM    337  HH2 TRP A  24      15.540  -8.531 -13.738  1.00  0.00           H  
ATOM    338  N   VAL A  25      11.355  -3.557  -8.137  1.00  0.00           N  
ATOM    339  CA  VAL A  25      11.158  -3.029  -6.774  1.00  0.00           C  
ATOM    340  C   VAL A  25      12.408  -2.328  -6.192  1.00  0.00           C  
ATOM    341  O   VAL A  25      12.257  -1.391  -5.423  1.00  0.00           O  
ATOM    342  CB  VAL A  25      10.590  -4.134  -5.857  1.00  0.00           C  
ATOM    343  CG1 VAL A  25      11.642  -5.104  -5.303  1.00  0.00           C  
ATOM    344  CG2 VAL A  25       9.776  -3.520  -4.720  1.00  0.00           C  
ATOM    345  H   VAL A  25      10.859  -4.406  -8.346  1.00  0.00           H  
ATOM    346  HA  VAL A  25      10.383  -2.268  -6.866  1.00  0.00           H  
ATOM    347  HB  VAL A  25       9.907  -4.727  -6.466  1.00  0.00           H  
ATOM    348 HG11 VAL A  25      12.151  -5.596  -6.130  1.00  0.00           H  
ATOM    349 HG12 VAL A  25      12.368  -4.546  -4.708  1.00  0.00           H  
ATOM    350 HG13 VAL A  25      11.167  -5.857  -4.673  1.00  0.00           H  
ATOM    351 HG21 VAL A  25       8.967  -2.919  -5.136  1.00  0.00           H  
ATOM    352 HG22 VAL A  25       9.356  -4.311  -4.099  1.00  0.00           H  
ATOM    353 HG23 VAL A  25      10.423  -2.887  -4.112  1.00  0.00           H  
ATOM    354  N   THR A  26      13.598  -2.690  -6.674  1.00  0.00           N  
ATOM    355  CA  THR A  26      14.884  -2.113  -6.199  1.00  0.00           C  
ATOM    356  C   THR A  26      14.927  -0.578  -6.277  1.00  0.00           C  
ATOM    357  O   THR A  26      15.331   0.062  -5.304  1.00  0.00           O  
ATOM    358  CB  THR A  26      16.133  -2.779  -6.811  1.00  0.00           C  
ATOM    359  OG1 THR A  26      17.306  -2.007  -6.511  1.00  0.00           O  
ATOM    360  CG2 THR A  26      16.051  -3.015  -8.320  1.00  0.00           C  
ATOM    361  H   THR A  26      13.672  -3.326  -7.436  1.00  0.00           H  
ATOM    362  HA  THR A  26      14.905  -2.334  -5.132  1.00  0.00           H  
ATOM    363  HB  THR A  26      16.230  -3.759  -6.342  1.00  0.00           H  
ATOM    364  HG1 THR A  26      17.221  -1.573  -5.604  1.00  0.00           H  
ATOM    365 HG21 THR A  26      15.149  -3.582  -8.549  1.00  0.00           H  
ATOM    366 HG22 THR A  26      16.015  -2.053  -8.833  1.00  0.00           H  
ATOM    367 HG23 THR A  26      16.922  -3.572  -8.669  1.00  0.00           H  
ATOM    368  N   THR A  27      14.329  -0.016  -7.333  1.00  0.00           N  
ATOM    369  CA  THR A  27      14.247   1.438  -7.553  1.00  0.00           C  
ATOM    370  C   THR A  27      13.484   2.153  -6.429  1.00  0.00           C  
ATOM    371  O   THR A  27      13.912   3.186  -5.919  1.00  0.00           O  
ATOM    372  CB  THR A  27      13.530   1.750  -8.877  1.00  0.00           C  
ATOM    373  OG1 THR A  27      13.008   0.554  -9.475  1.00  0.00           O  
ATOM    374  CG2 THR A  27      14.460   2.476  -9.846  1.00  0.00           C  
ATOM    375  H   THR A  27      13.899  -0.551  -8.066  1.00  0.00           H  
ATOM    376  HA  THR A  27      15.265   1.827  -7.572  1.00  0.00           H  
ATOM    377  HB  THR A  27      12.698   2.417  -8.653  1.00  0.00           H  
ATOM    378  HG1 THR A  27      12.810   0.746 -10.432  1.00  0.00           H  
ATOM    379 HG21 THR A  27      14.865   3.364  -9.362  1.00  0.00           H  
ATOM    380 HG22 THR A  27      15.277   1.812 -10.130  1.00  0.00           H  
ATOM    381 HG23 THR A  27      13.905   2.771 -10.737  1.00  0.00           H  
ATOM    382  N   ILE A  28      12.370   1.542  -6.041  1.00  0.00           N  
ATOM    383  CA  ILE A  28      11.442   2.060  -5.018  1.00  0.00           C  
ATOM    384  C   ILE A  28      12.155   2.300  -3.664  1.00  0.00           C  
ATOM    385  O   ILE A  28      12.046   3.385  -3.100  1.00  0.00           O  
ATOM    386  CB  ILE A  28      10.239   1.086  -4.986  1.00  0.00           C  
ATOM    387  CG1 ILE A  28       9.173   1.506  -6.016  1.00  0.00           C  
ATOM    388  CG2 ILE A  28       9.562   0.873  -3.624  1.00  0.00           C  
ATOM    389  CD1 ILE A  28       9.560   1.307  -7.492  1.00  0.00           C  
ATOM    390  H   ILE A  28      12.083   0.687  -6.474  1.00  0.00           H  
ATOM    391  HA  ILE A  28      11.070   3.023  -5.368  1.00  0.00           H  
ATOM    392  HB  ILE A  28      10.616   0.110  -5.291  1.00  0.00           H  
ATOM    393 HG12 ILE A  28       8.261   0.944  -5.819  1.00  0.00           H  
ATOM    394 HG13 ILE A  28       8.939   2.559  -5.860  1.00  0.00           H  
ATOM    395 HG21 ILE A  28      10.292   0.479  -2.918  1.00  0.00           H  
ATOM    396 HG22 ILE A  28       9.182   1.827  -3.261  1.00  0.00           H  
ATOM    397 HG23 ILE A  28       8.732   0.170  -3.705  1.00  0.00           H  
ATOM    398 HD11 ILE A  28      10.453   1.892  -7.712  1.00  0.00           H  
ATOM    399 HD12 ILE A  28       9.764   0.252  -7.671  1.00  0.00           H  
ATOM    400 HD13 ILE A  28       8.751   1.629  -8.147  1.00  0.00           H  
ATOM    401  N   VAL A  29      13.014   1.353  -3.284  1.00  0.00           N  
ATOM    402  CA  VAL A  29      13.877   1.448  -2.087  1.00  0.00           C  
ATOM    403  C   VAL A  29      14.706   2.750  -2.059  1.00  0.00           C  
ATOM    404  O   VAL A  29      14.804   3.391  -1.007  1.00  0.00           O  
ATOM    405  CB  VAL A  29      14.747   0.170  -1.988  1.00  0.00           C  
ATOM    406  CG1 VAL A  29      15.878   0.249  -0.943  1.00  0.00           C  
ATOM    407  CG2 VAL A  29      13.890  -1.055  -1.656  1.00  0.00           C  
ATOM    408  H   VAL A  29      13.073   0.485  -3.789  1.00  0.00           H  
ATOM    409  HA  VAL A  29      13.211   1.461  -1.225  1.00  0.00           H  
ATOM    410  HB  VAL A  29      15.206   0.015  -2.966  1.00  0.00           H  
ATOM    411 HG11 VAL A  29      15.445   0.425   0.042  1.00  0.00           H  
ATOM    412 HG12 VAL A  29      16.444  -0.681  -0.923  1.00  0.00           H  
ATOM    413 HG13 VAL A  29      16.547   1.071  -1.198  1.00  0.00           H  
ATOM    414 HG21 VAL A  29      13.135  -1.188  -2.430  1.00  0.00           H  
ATOM    415 HG22 VAL A  29      14.518  -1.944  -1.607  1.00  0.00           H  
ATOM    416 HG23 VAL A  29      13.403  -0.904  -0.693  1.00  0.00           H  
ATOM    417  N   SER A  30      15.190   3.193  -3.222  1.00  0.00           N  
ATOM    418  CA  SER A  30      15.869   4.507  -3.359  1.00  0.00           C  
ATOM    419  C   SER A  30      14.979   5.684  -2.923  1.00  0.00           C  
ATOM    420  O   SER A  30      15.426   6.577  -2.209  1.00  0.00           O  
ATOM    421  CB  SER A  30      16.250   4.831  -4.809  1.00  0.00           C  
ATOM    422  OG  SER A  30      16.602   3.653  -5.520  1.00  0.00           O  
ATOM    423  H   SER A  30      15.247   2.609  -4.041  1.00  0.00           H  
ATOM    424  HA  SER A  30      16.761   4.427  -2.736  1.00  0.00           H  
ATOM    425  HB2 SER A  30      15.414   5.324  -5.306  1.00  0.00           H  
ATOM    426  HB3 SER A  30      17.085   5.531  -4.822  1.00  0.00           H  
ATOM    427  HG  SER A  30      16.810   3.920  -6.463  1.00  0.00           H  
ATOM    428  N   ILE A  31      13.731   5.536  -3.245  1.00  0.00           N  
ATOM    429  CA  ILE A  31      12.675   6.563  -3.086  1.00  0.00           C  
ATOM    430  C   ILE A  31      12.481   6.878  -1.585  1.00  0.00           C  
ATOM    431  O   ILE A  31      12.317   8.030  -1.203  1.00  0.00           O  
ATOM    432  CB  ILE A  31      11.381   6.041  -3.771  1.00  0.00           C  
ATOM    433  CG1 ILE A  31      11.588   5.572  -5.228  1.00  0.00           C  
ATOM    434  CG2 ILE A  31      10.214   7.037  -3.694  1.00  0.00           C  
ATOM    435  CD1 ILE A  31      12.235   6.595  -6.189  1.00  0.00           C  
ATOM    436  H   ILE A  31      13.391   4.652  -3.553  1.00  0.00           H  
ATOM    437  HA  ILE A  31      12.994   7.468  -3.603  1.00  0.00           H  
ATOM    438  HB  ILE A  31      11.068   5.160  -3.210  1.00  0.00           H  
ATOM    439 HG12 ILE A  31      12.208   4.675  -5.215  1.00  0.00           H  
ATOM    440 HG13 ILE A  31      10.619   5.284  -5.637  1.00  0.00           H  
ATOM    441 HG21 ILE A  31      10.000   7.261  -2.649  1.00  0.00           H  
ATOM    442 HG22 ILE A  31      10.489   7.953  -4.214  1.00  0.00           H  
ATOM    443 HG23 ILE A  31       9.323   6.615  -4.159  1.00  0.00           H  
ATOM    444 HD11 ILE A  31      11.608   7.486  -6.240  1.00  0.00           H  
ATOM    445 HD12 ILE A  31      13.221   6.867  -5.813  1.00  0.00           H  
ATOM    446 HD13 ILE A  31      12.339   6.174  -7.188  1.00  0.00           H  
ATOM    447  N   LEU A  32      12.686   5.850  -0.770  1.00  0.00           N  
ATOM    448  CA  LEU A  32      12.704   5.904   0.701  1.00  0.00           C  
ATOM    449  C   LEU A  32      13.870   6.744   1.248  1.00  0.00           C  
ATOM    450  O   LEU A  32      13.681   7.638   2.066  1.00  0.00           O  
ATOM    451  CB  LEU A  32      12.786   4.469   1.234  1.00  0.00           C  
ATOM    452  CG  LEU A  32      11.438   3.775   1.479  1.00  0.00           C  
ATOM    453  CD1 LEU A  32      10.762   4.351   2.716  1.00  0.00           C  
ATOM    454  CD2 LEU A  32      10.480   3.784   0.278  1.00  0.00           C  
ATOM    455  H   LEU A  32      12.827   4.925  -1.151  1.00  0.00           H  
ATOM    456  HA  LEU A  32      11.764   6.347   1.028  1.00  0.00           H  
ATOM    457  HB2 LEU A  32      13.360   3.870   0.528  1.00  0.00           H  
ATOM    458  HB3 LEU A  32      13.344   4.480   2.170  1.00  0.00           H  
ATOM    459  HG  LEU A  32      11.649   2.726   1.691  1.00  0.00           H  
ATOM    460 HD11 LEU A  32      11.417   4.225   3.579  1.00  0.00           H  
ATOM    461 HD12 LEU A  32      10.567   5.412   2.560  1.00  0.00           H  
ATOM    462 HD13 LEU A  32       9.822   3.832   2.897  1.00  0.00           H  
ATOM    463 HD21 LEU A  32      10.954   3.279  -0.564  1.00  0.00           H  
ATOM    464 HD22 LEU A  32       9.552   3.271   0.526  1.00  0.00           H  
ATOM    465 HD23 LEU A  32      10.258   4.815   0.004  1.00  0.00           H  
ATOM    466  N   THR A  33      15.085   6.384   0.831  1.00  0.00           N  
ATOM    467  CA  THR A  33      16.307   7.126   1.186  1.00  0.00           C  
ATOM    468  C   THR A  33      16.415   8.513   0.536  1.00  0.00           C  
ATOM    469  O   THR A  33      17.159   9.353   1.029  1.00  0.00           O  
ATOM    470  CB  THR A  33      17.592   6.374   0.865  1.00  0.00           C  
ATOM    471  OG1 THR A  33      17.627   5.887  -0.475  1.00  0.00           O  
ATOM    472  CG2 THR A  33      17.837   5.265   1.910  1.00  0.00           C  
ATOM    473  H   THR A  33      15.223   5.559   0.279  1.00  0.00           H  
ATOM    474  HA  THR A  33      16.252   7.286   2.263  1.00  0.00           H  
ATOM    475  HB  THR A  33      18.408   7.089   0.965  1.00  0.00           H  
ATOM    476  HG1 THR A  33      17.162   5.006  -0.563  1.00  0.00           H  
ATOM    477 HG21 THR A  33      17.804   5.696   2.911  1.00  0.00           H  
ATOM    478 HG22 THR A  33      17.063   4.502   1.817  1.00  0.00           H  
ATOM    479 HG23 THR A  33      18.814   4.812   1.745  1.00  0.00           H  
ATOM    480  N   ALA A  34      15.688   8.719  -0.560  1.00  0.00           N  
ATOM    481  CA  ALA A  34      15.588  10.021  -1.259  1.00  0.00           C  
ATOM    482  C   ALA A  34      15.223  11.207  -0.331  1.00  0.00           C  
ATOM    483  O   ALA A  34      15.341  12.363  -0.719  1.00  0.00           O  
ATOM    484  CB  ALA A  34      14.585   9.903  -2.411  1.00  0.00           C  
ATOM    485  H   ALA A  34      15.335   7.930  -1.068  1.00  0.00           H  
ATOM    486  HA  ALA A  34      16.574  10.216  -1.678  1.00  0.00           H  
ATOM    487  HB1 ALA A  34      14.906   9.111  -3.089  1.00  0.00           H  
ATOM    488  HB2 ALA A  34      13.601   9.663  -2.011  1.00  0.00           H  
ATOM    489  HB3 ALA A  34      14.534  10.846  -2.957  1.00  0.00           H  
ATOM    490  N   VAL A  35      14.674  10.874   0.840  1.00  0.00           N  
ATOM    491  CA  VAL A  35      14.389  11.811   1.952  1.00  0.00           C  
ATOM    492  C   VAL A  35      15.684  12.413   2.542  1.00  0.00           C  
ATOM    493  O   VAL A  35      15.706  13.544   3.014  1.00  0.00           O  
ATOM    494  CB  VAL A  35      13.601  11.072   3.065  1.00  0.00           C  
ATOM    495  CG1 VAL A  35      13.190  11.980   4.221  1.00  0.00           C  
ATOM    496  CG2 VAL A  35      12.324  10.448   2.508  1.00  0.00           C  
ATOM    497  H   VAL A  35      14.291   9.962   0.968  1.00  0.00           H  
ATOM    498  HA  VAL A  35      13.770  12.614   1.552  1.00  0.00           H  
ATOM    499  HB  VAL A  35      14.240  10.280   3.457  1.00  0.00           H  
ATOM    500 HG11 VAL A  35      12.565  12.788   3.840  1.00  0.00           H  
ATOM    501 HG12 VAL A  35      12.631  11.413   4.965  1.00  0.00           H  
ATOM    502 HG13 VAL A  35      14.083  12.399   4.685  1.00  0.00           H  
ATOM    503 HG21 VAL A  35      12.579   9.735   1.725  1.00  0.00           H  
ATOM    504 HG22 VAL A  35      11.787   9.932   3.305  1.00  0.00           H  
ATOM    505 HG23 VAL A  35      11.688  11.231   2.093  1.00  0.00           H  
ATOM    506  N   GLY A  36      16.716  11.566   2.611  1.00  0.00           N  
ATOM    507  CA  GLY A  36      18.051  11.906   3.147  1.00  0.00           C  
ATOM    508  C   GLY A  36      18.314  11.142   4.453  1.00  0.00           C  
ATOM    509  O   GLY A  36      18.014   9.958   4.582  1.00  0.00           O  
ATOM    510  H   GLY A  36      16.684  10.676   2.155  1.00  0.00           H  
ATOM    511  HA2 GLY A  36      18.116  12.979   3.326  1.00  0.00           H  
ATOM    512  HA3 GLY A  36      18.818  11.659   2.413  1.00  0.00           H  
ATOM    513  N   SER A  37      18.601  11.947   5.469  1.00  0.00           N  
ATOM    514  CA  SER A  37      19.027  11.466   6.801  1.00  0.00           C  
ATOM    515  C   SER A  37      18.015  10.574   7.526  1.00  0.00           C  
ATOM    516  O   SER A  37      18.420   9.594   8.140  1.00  0.00           O  
ATOM    517  CB  SER A  37      19.406  12.646   7.704  1.00  0.00           C  
ATOM    518  OG  SER A  37      18.368  13.630   7.629  1.00  0.00           O  
ATOM    519  H   SER A  37      18.454  12.930   5.413  1.00  0.00           H  
ATOM    520  HA  SER A  37      19.923  10.885   6.586  1.00  0.00           H  
ATOM    521  HB2 SER A  37      19.536  12.309   8.732  1.00  0.00           H  
ATOM    522  HB3 SER A  37      20.358  13.073   7.387  1.00  0.00           H  
ATOM    523  HG  SER A  37      18.548  14.350   8.311  1.00  0.00           H  
ATOM    524  N   GLY A  38      16.725  10.861   7.323  1.00  0.00           N  
ATOM    525  CA  GLY A  38      15.601  10.157   7.989  1.00  0.00           C  
ATOM    526  C   GLY A  38      15.743   8.632   8.017  1.00  0.00           C  
ATOM    527  O   GLY A  38      15.578   7.991   9.055  1.00  0.00           O  
ATOM    528  H   GLY A  38      16.458  11.665   6.799  1.00  0.00           H  
ATOM    529  HA2 GLY A  38      14.673  10.415   7.479  1.00  0.00           H  
ATOM    530  HA3 GLY A  38      15.515  10.522   9.012  1.00  0.00           H  
ATOM    531  N   GLY A  39      16.145   8.066   6.879  1.00  0.00           N  
ATOM    532  CA  GLY A  39      16.463   6.633   6.753  1.00  0.00           C  
ATOM    533  C   GLY A  39      17.722   6.243   7.546  1.00  0.00           C  
ATOM    534  O   GLY A  39      17.672   5.408   8.433  1.00  0.00           O  
ATOM    535  H   GLY A  39      16.290   8.611   6.044  1.00  0.00           H  
ATOM    536  HA2 GLY A  39      16.607   6.385   5.701  1.00  0.00           H  
ATOM    537  HA3 GLY A  39      15.616   6.044   7.106  1.00  0.00           H  
ATOM    538  N   LEU A  40      18.751   7.063   7.348  1.00  0.00           N  
ATOM    539  CA  LEU A  40      20.111   6.817   7.872  1.00  0.00           C  
ATOM    540  C   LEU A  40      20.214   6.886   9.404  1.00  0.00           C  
ATOM    541  O   LEU A  40      20.909   6.066  10.016  1.00  0.00           O  
ATOM    542  CB  LEU A  40      21.057   7.844   7.244  1.00  0.00           C  
ATOM    543  CG  LEU A  40      21.336   7.488   5.781  1.00  0.00           C  
ATOM    544  CD1 LEU A  40      21.647   8.757   4.975  1.00  0.00           C  
ATOM    545  CD2 LEU A  40      22.474   6.469   5.671  1.00  0.00           C  
ATOM    546  H   LEU A  40      18.604   7.972   6.955  1.00  0.00           H  
ATOM    547  HA  LEU A  40      20.409   5.822   7.545  1.00  0.00           H  
ATOM    548  HB2 LEU A  40      20.616   8.838   7.305  1.00  0.00           H  
ATOM    549  HB3 LEU A  40      21.992   7.875   7.803  1.00  0.00           H  
ATOM    550  HG  LEU A  40      20.443   7.033   5.354  1.00  0.00           H  
ATOM    551 HD11 LEU A  40      22.519   9.254   5.400  1.00  0.00           H  
ATOM    552 HD12 LEU A  40      21.851   8.486   3.939  1.00  0.00           H  
ATOM    553 HD13 LEU A  40      20.790   9.431   5.013  1.00  0.00           H  
ATOM    554 HD21 LEU A  40      23.377   6.883   6.119  1.00  0.00           H  
ATOM    555 HD22 LEU A  40      22.195   5.555   6.196  1.00  0.00           H  
ATOM    556 HD23 LEU A  40      22.659   6.243   4.621  1.00  0.00           H  
ATOM    557  N   SER A  41      19.460   7.814  10.038  1.00  0.00           N  
ATOM    558  CA  SER A  41      19.536   8.015  11.503  1.00  0.00           C  
ATOM    559  C   SER A  41      19.235   6.740  12.306  1.00  0.00           C  
ATOM    560  O   SER A  41      19.996   6.401  13.218  1.00  0.00           O  
ATOM    561  CB  SER A  41      18.642   9.175  11.935  1.00  0.00           C  
ATOM    562  OG  SER A  41      17.321   8.985  11.415  1.00  0.00           O  
ATOM    563  H   SER A  41      18.813   8.422   9.557  1.00  0.00           H  
ATOM    564  HA  SER A  41      20.574   8.300  11.673  1.00  0.00           H  
ATOM    565  HB2 SER A  41      18.612   9.236  13.023  1.00  0.00           H  
ATOM    566  HB3 SER A  41      19.055  10.118  11.574  1.00  0.00           H  
ATOM    567  HG  SER A  41      16.748   9.810  11.578  1.00  0.00           H  
ATOM    568  N   LEU A  42      18.270   5.946  11.834  1.00  0.00           N  
ATOM    569  CA  LEU A  42      17.947   4.627  12.433  1.00  0.00           C  
ATOM    570  C   LEU A  42      19.118   3.649  12.246  1.00  0.00           C  
ATOM    571  O   LEU A  42      19.610   3.061  13.218  1.00  0.00           O  
ATOM    572  CB  LEU A  42      16.682   4.072  11.755  1.00  0.00           C  
ATOM    573  CG  LEU A  42      16.228   2.732  12.375  1.00  0.00           C  
ATOM    574  CD1 LEU A  42      15.411   2.948  13.643  1.00  0.00           C  
ATOM    575  CD2 LEU A  42      15.410   1.940  11.358  1.00  0.00           C  
ATOM    576  H   LEU A  42      17.693   6.224  11.066  1.00  0.00           H  
ATOM    577  HA  LEU A  42      17.750   4.770  13.496  1.00  0.00           H  
ATOM    578  HB2 LEU A  42      15.875   4.802  11.842  1.00  0.00           H  
ATOM    579  HB3 LEU A  42      16.872   3.934  10.691  1.00  0.00           H  
ATOM    580  HG  LEU A  42      17.109   2.146  12.636  1.00  0.00           H  
ATOM    581 HD11 LEU A  42      14.535   3.553  13.411  1.00  0.00           H  
ATOM    582 HD12 LEU A  42      15.092   1.984  14.039  1.00  0.00           H  
ATOM    583 HD13 LEU A  42      16.021   3.461  14.384  1.00  0.00           H  
ATOM    584 HD21 LEU A  42      14.537   2.523  11.062  1.00  0.00           H  
ATOM    585 HD22 LEU A  42      16.022   1.733  10.481  1.00  0.00           H  
ATOM    586 HD23 LEU A  42      15.086   1.002  11.809  1.00  0.00           H  
ATOM    587  N   LEU A  43      19.621   3.586  11.017  1.00  0.00           N  
ATOM    588  CA  LEU A  43      20.737   2.680  10.661  1.00  0.00           C  
ATOM    589  C   LEU A  43      22.074   2.999  11.351  1.00  0.00           C  
ATOM    590  O   LEU A  43      22.834   2.085  11.680  1.00  0.00           O  
ATOM    591  CB  LEU A  43      20.926   2.590   9.140  1.00  0.00           C  
ATOM    592  CG  LEU A  43      19.660   2.105   8.419  1.00  0.00           C  
ATOM    593  CD1 LEU A  43      19.976   1.937   6.930  1.00  0.00           C  
ATOM    594  CD2 LEU A  43      19.078   0.814   9.012  1.00  0.00           C  
ATOM    595  H   LEU A  43      19.195   4.087  10.257  1.00  0.00           H  
ATOM    596  HA  LEU A  43      20.425   1.692  10.999  1.00  0.00           H  
ATOM    597  HB2 LEU A  43      21.208   3.570   8.753  1.00  0.00           H  
ATOM    598  HB3 LEU A  43      21.750   1.911   8.918  1.00  0.00           H  
ATOM    599  HG  LEU A  43      18.893   2.874   8.516  1.00  0.00           H  
ATOM    600 HD11 LEU A  43      20.303   2.892   6.517  1.00  0.00           H  
ATOM    601 HD12 LEU A  43      20.768   1.198   6.807  1.00  0.00           H  
ATOM    602 HD13 LEU A  43      19.079   1.601   6.411  1.00  0.00           H  
ATOM    603 HD21 LEU A  43      19.827   0.023   8.961  1.00  0.00           H  
ATOM    604 HD22 LEU A  43      18.803   0.985  10.053  1.00  0.00           H  
ATOM    605 HD23 LEU A  43      18.195   0.512   8.450  1.00  0.00           H  
ATOM    606  N   ALA A  44      22.289   4.273  11.625  1.00  0.00           N  
ATOM    607  CA  ALA A  44      23.472   4.751  12.380  1.00  0.00           C  
ATOM    608  C   ALA A  44      23.493   4.298  13.853  1.00  0.00           C  
ATOM    609  O   ALA A  44      24.563   3.950  14.344  1.00  0.00           O  
ATOM    610  CB  ALA A  44      23.538   6.282  12.293  1.00  0.00           C  
ATOM    611  H   ALA A  44      21.683   4.993  11.263  1.00  0.00           H  
ATOM    612  HA  ALA A  44      24.346   4.332  11.882  1.00  0.00           H  
ATOM    613  HB1 ALA A  44      23.589   6.583  11.247  1.00  0.00           H  
ATOM    614  HB2 ALA A  44      24.422   6.643  12.817  1.00  0.00           H  
ATOM    615  HB3 ALA A  44      22.646   6.709  12.752  1.00  0.00           H  
ATOM    616  N   ALA A  45      22.304   4.053  14.421  1.00  0.00           N  
ATOM    617  CA  ALA A  45      22.123   3.848  15.872  1.00  0.00           C  
ATOM    618  C   ALA A  45      22.999   2.751  16.490  1.00  0.00           C  
ATOM    619  O   ALA A  45      23.685   2.990  17.486  1.00  0.00           O  
ATOM    620  CB  ALA A  45      20.646   3.601  16.175  1.00  0.00           C  
ATOM    621  H   ALA A  45      21.472   3.907  13.877  1.00  0.00           H  
ATOM    622  HA  ALA A  45      22.409   4.792  16.337  1.00  0.00           H  
ATOM    623  HB1 ALA A  45      20.324   2.685  15.680  1.00  0.00           H  
ATOM    624  HB2 ALA A  45      20.495   3.502  17.249  1.00  0.00           H  
ATOM    625  HB3 ALA A  45      20.055   4.440  15.805  1.00  0.00           H  
ATOM    626  N   ALA A  46      22.990   1.572  15.869  1.00  0.00           N  
ATOM    627  CA  ALA A  46      23.887   0.457  16.251  1.00  0.00           C  
ATOM    628  C   ALA A  46      24.311  -0.426  15.061  1.00  0.00           C  
ATOM    629  O   ALA A  46      24.385  -1.651  15.140  1.00  0.00           O  
ATOM    630  CB  ALA A  46      23.259  -0.355  17.394  1.00  0.00           C  
ATOM    631  H   ALA A  46      22.348   1.407  15.127  1.00  0.00           H  
ATOM    632  HA  ALA A  46      24.791   0.927  16.639  1.00  0.00           H  
ATOM    633  HB1 ALA A  46      22.325  -0.798  17.050  1.00  0.00           H  
ATOM    634  HB2 ALA A  46      23.060   0.303  18.239  1.00  0.00           H  
ATOM    635  HB3 ALA A  46      23.941  -1.146  17.706  1.00  0.00           H  
ATOM    636  N   GLY A  47      24.775   0.271  14.021  1.00  0.00           N  
ATOM    637  CA  GLY A  47      25.024  -0.315  12.677  1.00  0.00           C  
ATOM    638  C   GLY A  47      25.869  -1.604  12.720  1.00  0.00           C  
ATOM    639  O   GLY A  47      25.429  -2.657  12.265  1.00  0.00           O  
ATOM    640  H   GLY A  47      24.943   1.254  14.087  1.00  0.00           H  
ATOM    641  HA2 GLY A  47      25.531   0.423  12.056  1.00  0.00           H  
ATOM    642  HA3 GLY A  47      24.068  -0.530  12.201  1.00  0.00           H  
ATOM    643  N   ARG A  48      26.952  -1.513  13.474  1.00  0.00           N  
ATOM    644  CA  ARG A  48      27.975  -2.556  13.653  1.00  0.00           C  
ATOM    645  C   ARG A  48      27.417  -3.900  14.165  1.00  0.00           C  
ATOM    646  O   ARG A  48      27.608  -4.941  13.544  1.00  0.00           O  
ATOM    647  CB  ARG A  48      28.949  -1.942  14.644  1.00  0.00           C  
ATOM    648  CG  ARG A  48      30.164  -2.820  14.910  1.00  0.00           C  
ATOM    649  CD  ARG A  48      30.957  -2.086  15.977  1.00  0.00           C  
ATOM    650  NE  ARG A  48      32.086  -2.901  16.418  1.00  0.00           N  
ATOM    651  CZ  ARG A  48      32.921  -2.572  17.391  1.00  0.00           C  
ATOM    652  NH1 ARG A  48      32.841  -1.366  17.969  1.00  0.00           N  
ATOM    653  NH2 ARG A  48      33.882  -3.403  17.755  1.00  0.00           N  
ATOM    654  H   ARG A  48      27.145  -0.670  13.976  1.00  0.00           H  
ATOM    655  HA  ARG A  48      28.438  -2.688  12.675  1.00  0.00           H  
ATOM    656  HB2 ARG A  48      29.281  -0.975  14.266  1.00  0.00           H  
ATOM    657  HB3 ARG A  48      28.430  -1.754  15.585  1.00  0.00           H  
ATOM    658  HG2 ARG A  48      29.867  -3.812  15.252  1.00  0.00           H  
ATOM    659  HG3 ARG A  48      30.756  -2.959  14.005  1.00  0.00           H  
ATOM    660  HD2 ARG A  48      31.317  -1.136  15.585  1.00  0.00           H  
ATOM    661  HD3 ARG A  48      30.313  -1.857  16.827  1.00  0.00           H  
ATOM    662  HE  ARG A  48      32.245  -3.744  15.899  1.00  0.00           H  
ATOM    663 HH11 ARG A  48      32.137  -0.720  17.676  1.00  0.00           H  
ATOM    664 HH12 ARG A  48      33.484  -1.112  18.691  1.00  0.00           H  
ATOM    665 HH21 ARG A  48      33.968  -4.293  17.306  1.00  0.00           H  
ATOM    666 HH22 ARG A  48      34.524  -3.148  18.478  1.00  0.00           H  
ATOM    667  N   GLU A  49      26.610  -3.809  15.219  1.00  0.00           N  
ATOM    668  CA  GLU A  49      26.008  -4.972  15.899  1.00  0.00           C  
ATOM    669  C   GLU A  49      24.787  -5.567  15.164  1.00  0.00           C  
ATOM    670  O   GLU A  49      24.204  -6.560  15.592  1.00  0.00           O  
ATOM    671  CB  GLU A  49      25.683  -4.418  17.293  1.00  0.00           C  
ATOM    672  CG  GLU A  49      25.285  -5.484  18.326  1.00  0.00           C  
ATOM    673  CD  GLU A  49      23.767  -5.521  18.547  1.00  0.00           C  
ATOM    674  OE1 GLU A  49      23.166  -4.435  18.651  1.00  0.00           O  
ATOM    675  OE2 GLU A  49      23.253  -6.655  18.643  1.00  0.00           O  
ATOM    676  H   GLU A  49      26.327  -2.916  15.582  1.00  0.00           H  
ATOM    677  HA  GLU A  49      26.787  -5.731  15.969  1.00  0.00           H  
ATOM    678  HB2 GLU A  49      26.553  -3.876  17.666  1.00  0.00           H  
ATOM    679  HB3 GLU A  49      24.872  -3.696  17.203  1.00  0.00           H  
ATOM    680  HG2 GLU A  49      25.628  -6.462  17.989  1.00  0.00           H  
ATOM    681  HG3 GLU A  49      25.785  -5.279  19.272  1.00  0.00           H  
ATOM    682  N   SER A  50      24.670  -5.144  13.903  1.00  0.00           N  
ATOM    683  CA  SER A  50      23.548  -5.399  12.976  1.00  0.00           C  
ATOM    684  C   SER A  50      22.179  -5.184  13.656  1.00  0.00           C  
ATOM    685  O   SER A  50      21.799  -5.907  14.570  1.00  0.00           O  
ATOM    686  CB  SER A  50      23.591  -6.795  12.320  1.00  0.00           C  
ATOM    687  OG  SER A  50      23.201  -7.815  13.237  1.00  0.00           O  
ATOM    688  H   SER A  50      25.430  -4.626  13.521  1.00  0.00           H  
ATOM    689  HA  SER A  50      23.689  -4.651  12.196  1.00  0.00           H  
ATOM    690  HB2 SER A  50      22.930  -6.811  11.454  1.00  0.00           H  
ATOM    691  HB3 SER A  50      24.599  -6.997  11.957  1.00  0.00           H  
ATOM    692  HG  SER A  50      23.711  -7.666  14.105  1.00  0.00           H  
ATOM    693  N   ILE A  51      21.669  -4.254  13.157  1.00  0.00           N  
ATOM    694  CA  ILE A  51      20.261  -3.805  13.224  1.00  0.00           C  
ATOM    695  C   ILE A  51      19.297  -4.744  12.470  1.00  0.00           C  
ATOM    696  O   ILE A  51      18.240  -5.080  12.999  1.00  0.00           O  
ATOM    697  CB  ILE A  51      20.187  -2.318  12.785  1.00  0.00           C  
ATOM    698  CG1 ILE A  51      20.882  -1.422  13.833  1.00  0.00           C  
ATOM    699  CG2 ILE A  51      18.786  -1.798  12.446  1.00  0.00           C  
ATOM    700  CD1 ILE A  51      20.301  -1.461  15.246  1.00  0.00           C  
ATOM    701  H   ILE A  51      22.305  -3.598  12.754  1.00  0.00           H  
ATOM    702  HA  ILE A  51      19.979  -3.834  14.277  1.00  0.00           H  
ATOM    703  HB  ILE A  51      20.766  -2.230  11.865  1.00  0.00           H  
ATOM    704 HG12 ILE A  51      21.932  -1.708  13.886  1.00  0.00           H  
ATOM    705 HG13 ILE A  51      20.850  -0.392  13.477  1.00  0.00           H  
ATOM    706 HG21 ILE A  51      18.370  -2.390  11.631  1.00  0.00           H  
ATOM    707 HG22 ILE A  51      18.146  -1.887  13.323  1.00  0.00           H  
ATOM    708 HG23 ILE A  51      18.828  -0.752  12.140  1.00  0.00           H  
ATOM    709 HD11 ILE A  51      20.359  -2.479  15.630  1.00  0.00           H  
ATOM    710 HD12 ILE A  51      20.856  -0.797  15.909  1.00  0.00           H  
ATOM    711 HD13 ILE A  51      19.259  -1.142  15.215  1.00  0.00           H  
ATOM    712  N   LYS A  52      19.778  -5.303  11.370  1.00  0.00           N  
ATOM    713  CA  LYS A  52      18.991  -6.149  10.453  1.00  0.00           C  
ATOM    714  C   LYS A  52      18.393  -7.364  11.182  1.00  0.00           C  
ATOM    715  O   LYS A  52      17.222  -7.330  11.562  1.00  0.00           O  
ATOM    716  CB  LYS A  52      19.915  -6.560   9.310  1.00  0.00           C  
ATOM    717  CG  LYS A  52      19.112  -6.893   8.068  1.00  0.00           C  
ATOM    718  CD  LYS A  52      20.086  -7.086   6.912  1.00  0.00           C  
ATOM    719  CE  LYS A  52      19.337  -7.348   5.618  1.00  0.00           C  
ATOM    720  NZ  LYS A  52      20.356  -7.463   4.573  1.00  0.00           N  
ATOM    721  H   LYS A  52      20.747  -5.207  11.114  1.00  0.00           H  
ATOM    722  HA  LYS A  52      18.179  -5.545  10.045  1.00  0.00           H  
ATOM    723  HB2 LYS A  52      20.615  -5.752   9.092  1.00  0.00           H  
ATOM    724  HB3 LYS A  52      20.509  -7.424   9.609  1.00  0.00           H  
ATOM    725  HG2 LYS A  52      18.523  -7.797   8.226  1.00  0.00           H  
ATOM    726  HG3 LYS A  52      18.408  -6.090   7.844  1.00  0.00           H  
ATOM    727  HD2 LYS A  52      20.711  -6.199   6.804  1.00  0.00           H  
ATOM    728  HD3 LYS A  52      20.753  -7.921   7.127  1.00  0.00           H  
ATOM    729  HE2 LYS A  52      18.746  -8.260   5.690  1.00  0.00           H  
ATOM    730  HE3 LYS A  52      18.645  -6.535   5.400  1.00  0.00           H  
ATOM    731  HZ1 LYS A  52      21.045  -8.121   4.865  1.00  0.00           H  
ATOM    732  HZ2 LYS A  52      19.935  -7.797   3.723  1.00  0.00           H  
ATOM    733  HZ3 LYS A  52      20.781  -6.576   4.414  1.00  0.00           H  
ATOM    734  N   ALA A  53      19.280  -8.255  11.644  1.00  0.00           N  
ATOM    735  CA  ALA A  53      18.888  -9.543  12.240  1.00  0.00           C  
ATOM    736  C   ALA A  53      18.055  -9.394  13.522  1.00  0.00           C  
ATOM    737  O   ALA A  53      17.031 -10.063  13.665  1.00  0.00           O  
ATOM    738  CB  ALA A  53      20.160 -10.363  12.510  1.00  0.00           C  
ATOM    739  H   ALA A  53      20.272  -8.074  11.651  1.00  0.00           H  
ATOM    740  HA  ALA A  53      18.284 -10.062  11.497  1.00  0.00           H  
ATOM    741  HB1 ALA A  53      20.704 -10.506  11.577  1.00  0.00           H  
ATOM    742  HB2 ALA A  53      19.889 -11.333  12.926  1.00  0.00           H  
ATOM    743  HB3 ALA A  53      20.792  -9.828  13.220  1.00  0.00           H  
ATOM    744  N   TYR A  54      18.372  -8.352  14.291  1.00  0.00           N  
ATOM    745  CA  TYR A  54      17.635  -7.938  15.501  1.00  0.00           C  
ATOM    746  C   TYR A  54      16.137  -7.755  15.220  1.00  0.00           C  
ATOM    747  O   TYR A  54      15.346  -8.618  15.576  1.00  0.00           O  
ATOM    748  CB  TYR A  54      18.276  -6.650  16.031  1.00  0.00           C  
ATOM    749  CG  TYR A  54      17.545  -5.950  17.176  1.00  0.00           C  
ATOM    750  CD1 TYR A  54      17.103  -6.682  18.303  1.00  0.00           C  
ATOM    751  CD2 TYR A  54      17.354  -4.557  17.094  1.00  0.00           C  
ATOM    752  CE1 TYR A  54      16.465  -6.011  19.358  1.00  0.00           C  
ATOM    753  CE2 TYR A  54      16.717  -3.872  18.148  1.00  0.00           C  
ATOM    754  CZ  TYR A  54      16.289  -4.604  19.272  1.00  0.00           C  
ATOM    755  OH  TYR A  54      15.621  -3.966  20.264  1.00  0.00           O  
ATOM    756  H   TYR A  54      19.152  -7.761  14.070  1.00  0.00           H  
ATOM    757  HA  TYR A  54      17.732  -8.759  16.212  1.00  0.00           H  
ATOM    758  HB2 TYR A  54      19.288  -6.884  16.363  1.00  0.00           H  
ATOM    759  HB3 TYR A  54      18.368  -5.947  15.202  1.00  0.00           H  
ATOM    760  HD1 TYR A  54      17.256  -7.759  18.350  1.00  0.00           H  
ATOM    761  HD2 TYR A  54      17.698  -4.009  16.217  1.00  0.00           H  
ATOM    762  HE1 TYR A  54      16.111  -6.561  20.230  1.00  0.00           H  
ATOM    763  HE2 TYR A  54      16.559  -2.795  18.095  1.00  0.00           H  
ATOM    764  HH  TYR A  54      15.185  -4.641  20.862  1.00  0.00           H  
ATOM    765  N   LEU A  55      15.808  -6.729  14.453  1.00  0.00           N  
ATOM    766  CA  LEU A  55      14.415  -6.252  14.314  1.00  0.00           C  
ATOM    767  C   LEU A  55      13.495  -7.277  13.665  1.00  0.00           C  
ATOM    768  O   LEU A  55      12.444  -7.599  14.229  1.00  0.00           O  
ATOM    769  CB  LEU A  55      14.347  -4.958  13.495  1.00  0.00           C  
ATOM    770  CG  LEU A  55      15.185  -3.837  14.117  1.00  0.00           C  
ATOM    771  CD1 LEU A  55      15.364  -2.705  13.103  1.00  0.00           C  
ATOM    772  CD2 LEU A  55      14.606  -3.303  15.431  1.00  0.00           C  
ATOM    773  H   LEU A  55      16.491  -6.282  13.864  1.00  0.00           H  
ATOM    774  HA  LEU A  55      14.055  -6.039  15.320  1.00  0.00           H  
ATOM    775  HB2 LEU A  55      14.699  -5.153  12.482  1.00  0.00           H  
ATOM    776  HB3 LEU A  55      13.310  -4.633  13.417  1.00  0.00           H  
ATOM    777  HG  LEU A  55      16.174  -4.238  14.344  1.00  0.00           H  
ATOM    778 HD11 LEU A  55      15.861  -3.089  12.213  1.00  0.00           H  
ATOM    779 HD12 LEU A  55      14.387  -2.305  12.830  1.00  0.00           H  
ATOM    780 HD13 LEU A  55      15.969  -1.914  13.547  1.00  0.00           H  
ATOM    781 HD21 LEU A  55      13.603  -2.917  15.253  1.00  0.00           H  
ATOM    782 HD22 LEU A  55      14.560  -4.112  16.161  1.00  0.00           H  
ATOM    783 HD23 LEU A  55      15.237  -2.504  15.820  1.00  0.00           H  
ATOM    784  N   LYS A  56      14.040  -7.935  12.645  1.00  0.00           N  
ATOM    785  CA  LYS A  56      13.265  -8.812  11.763  1.00  0.00           C  
ATOM    786  C   LYS A  56      12.497  -9.910  12.508  1.00  0.00           C  
ATOM    787  O   LYS A  56      11.282  -9.837  12.581  1.00  0.00           O  
ATOM    788  CB  LYS A  56      14.138  -9.411  10.661  1.00  0.00           C  
ATOM    789  CG  LYS A  56      14.444  -8.342   9.618  1.00  0.00           C  
ATOM    790  CD  LYS A  56      15.320  -8.911   8.498  1.00  0.00           C  
ATOM    791  CE  LYS A  56      15.588  -7.810   7.478  1.00  0.00           C  
ATOM    792  NZ  LYS A  56      16.355  -8.392   6.364  1.00  0.00           N  
ATOM    793  H   LYS A  56      15.021  -7.872  12.462  1.00  0.00           H  
ATOM    794  HA  LYS A  56      12.534  -8.169  11.275  1.00  0.00           H  
ATOM    795  HB2 LYS A  56      15.065  -9.797  11.085  1.00  0.00           H  
ATOM    796  HB3 LYS A  56      13.627 -10.254  10.196  1.00  0.00           H  
ATOM    797  HG2 LYS A  56      13.513  -7.958   9.199  1.00  0.00           H  
ATOM    798  HG3 LYS A  56      14.951  -7.501  10.090  1.00  0.00           H  
ATOM    799  HD2 LYS A  56      16.259  -9.286   8.906  1.00  0.00           H  
ATOM    800  HD3 LYS A  56      14.820  -9.755   8.020  1.00  0.00           H  
ATOM    801  HE2 LYS A  56      14.649  -7.390   7.116  1.00  0.00           H  
ATOM    802  HE3 LYS A  56      16.145  -6.994   7.939  1.00  0.00           H  
ATOM    803  HZ1 LYS A  56      15.981  -9.282   6.126  1.00  0.00           H  
ATOM    804  HZ2 LYS A  56      16.304  -7.774   5.578  1.00  0.00           H  
ATOM    805  HZ3 LYS A  56      17.315  -8.503   6.641  1.00  0.00           H  
ATOM    806  N   LYS A  57      13.239 -10.667  13.311  1.00  0.00           N  
ATOM    807  CA  LYS A  57      12.645 -11.799  14.048  1.00  0.00           C  
ATOM    808  C   LYS A  57      11.476 -11.359  14.959  1.00  0.00           C  
ATOM    809  O   LYS A  57      10.440 -12.022  14.978  1.00  0.00           O  
ATOM    810  CB  LYS A  57      13.710 -12.539  14.858  1.00  0.00           C  
ATOM    811  CG  LYS A  57      13.135 -13.892  15.276  1.00  0.00           C  
ATOM    812  CD  LYS A  57      14.259 -14.878  15.635  1.00  0.00           C  
ATOM    813  CE  LYS A  57      14.306 -15.221  17.131  1.00  0.00           C  
ATOM    814  NZ  LYS A  57      14.715 -14.022  17.879  1.00  0.00           N  
ATOM    815  H   LYS A  57      14.231 -10.531  13.411  1.00  0.00           H  
ATOM    816  HA  LYS A  57      12.259 -12.491  13.301  1.00  0.00           H  
ATOM    817  HB2 LYS A  57      14.614 -12.676  14.265  1.00  0.00           H  
ATOM    818  HB3 LYS A  57      13.992 -11.958  15.737  1.00  0.00           H  
ATOM    819  HG2 LYS A  57      12.473 -13.761  16.133  1.00  0.00           H  
ATOM    820  HG3 LYS A  57      12.532 -14.300  14.466  1.00  0.00           H  
ATOM    821  HD2 LYS A  57      14.125 -15.796  15.061  1.00  0.00           H  
ATOM    822  HD3 LYS A  57      15.217 -14.453  15.335  1.00  0.00           H  
ATOM    823  HE2 LYS A  57      13.329 -15.563  17.471  1.00  0.00           H  
ATOM    824  HE3 LYS A  57      15.009 -16.036  17.310  1.00  0.00           H  
ATOM    825  HZ1 LYS A  57      14.168 -13.246  17.567  1.00  0.00           H  
ATOM    826  HZ2 LYS A  57      14.596 -14.177  18.855  1.00  0.00           H  
ATOM    827  HZ3 LYS A  57      15.679 -13.834  17.678  1.00  0.00           H  
ATOM    828  N   GLU A  58      11.602 -10.178  15.560  1.00  0.00           N  
ATOM    829  CA  GLU A  58      10.575  -9.646  16.468  1.00  0.00           C  
ATOM    830  C   GLU A  58       9.198  -9.607  15.789  1.00  0.00           C  
ATOM    831  O   GLU A  58       8.293 -10.314  16.221  1.00  0.00           O  
ATOM    832  CB  GLU A  58      10.990  -8.249  16.953  1.00  0.00           C  
ATOM    833  CG  GLU A  58      10.056  -7.698  18.040  1.00  0.00           C  
ATOM    834  CD  GLU A  58      10.433  -6.265  18.430  1.00  0.00           C  
ATOM    835  OE1 GLU A  58      10.731  -5.470  17.519  1.00  0.00           O  
ATOM    836  OE2 GLU A  58      10.389  -5.991  19.655  1.00  0.00           O  
ATOM    837  H   GLU A  58      12.378  -9.552  15.379  1.00  0.00           H  
ATOM    838  HA  GLU A  58      10.549 -10.332  17.315  1.00  0.00           H  
ATOM    839  HB2 GLU A  58      12.007  -8.290  17.340  1.00  0.00           H  
ATOM    840  HB3 GLU A  58      10.999  -7.563  16.105  1.00  0.00           H  
ATOM    841  HG2 GLU A  58       9.027  -7.721  17.682  1.00  0.00           H  
ATOM    842  HG3 GLU A  58      10.103  -8.340  18.920  1.00  0.00           H  
ATOM    843  N   ILE A  59       9.132  -9.001  14.609  1.00  0.00           N  
ATOM    844  CA  ILE A  59       7.860  -8.944  13.851  1.00  0.00           C  
ATOM    845  C   ILE A  59       7.639 -10.190  12.996  1.00  0.00           C  
ATOM    846  O   ILE A  59       6.508 -10.686  12.943  1.00  0.00           O  
ATOM    847  CB  ILE A  59       7.719  -7.618  13.082  1.00  0.00           C  
ATOM    848  CG1 ILE A  59       8.045  -6.342  13.902  1.00  0.00           C  
ATOM    849  CG2 ILE A  59       6.331  -7.480  12.444  1.00  0.00           C  
ATOM    850  CD1 ILE A  59       7.685  -6.348  15.391  1.00  0.00           C  
ATOM    851  H   ILE A  59       9.926  -8.576  14.144  1.00  0.00           H  
ATOM    852  HA  ILE A  59       7.072  -8.935  14.604  1.00  0.00           H  
ATOM    853  HB  ILE A  59       8.441  -7.648  12.266  1.00  0.00           H  
ATOM    854 HG12 ILE A  59       9.114  -6.150  13.815  1.00  0.00           H  
ATOM    855 HG13 ILE A  59       7.530  -5.501  13.435  1.00  0.00           H  
ATOM    856 HG21 ILE A  59       6.159  -8.320  11.772  1.00  0.00           H  
ATOM    857 HG22 ILE A  59       5.573  -7.478  13.227  1.00  0.00           H  
ATOM    858 HG23 ILE A  59       6.268  -6.550  11.879  1.00  0.00           H  
ATOM    859 HD11 ILE A  59       6.611  -6.501  15.499  1.00  0.00           H  
ATOM    860 HD12 ILE A  59       8.219  -7.159  15.885  1.00  0.00           H  
ATOM    861 HD13 ILE A  59       7.957  -5.405  15.864  1.00  0.00           H  
ATOM    862  N   LYS A  60       8.731 -10.755  12.467  1.00  0.00           N  
ATOM    863  CA  LYS A  60       8.682 -11.998  11.686  1.00  0.00           C  
ATOM    864  C   LYS A  60       8.047 -13.185  12.421  1.00  0.00           C  
ATOM    865  O   LYS A  60       7.466 -14.086  11.816  1.00  0.00           O  
ATOM    866  CB  LYS A  60      10.114 -12.365  11.257  1.00  0.00           C  
ATOM    867  CG  LYS A  60      10.210 -13.329  10.081  1.00  0.00           C  
ATOM    868  CD  LYS A  60      11.672 -13.601   9.697  1.00  0.00           C  
ATOM    869  CE  LYS A  60      12.408 -12.385   9.129  1.00  0.00           C  
ATOM    870  NZ  LYS A  60      11.717 -11.916   7.924  1.00  0.00           N  
ATOM    871  H   LYS A  60       9.647 -10.355  12.538  1.00  0.00           H  
ATOM    872  HA  LYS A  60       8.095 -11.788  10.791  1.00  0.00           H  
ATOM    873  HB2 LYS A  60      10.647 -11.449  11.000  1.00  0.00           H  
ATOM    874  HB3 LYS A  60      10.631 -12.804  12.110  1.00  0.00           H  
ATOM    875  HG2 LYS A  60       9.719 -14.268  10.338  1.00  0.00           H  
ATOM    876  HG3 LYS A  60       9.678 -12.916   9.225  1.00  0.00           H  
ATOM    877  HD2 LYS A  60      12.207 -13.958  10.576  1.00  0.00           H  
ATOM    878  HD3 LYS A  60      11.698 -14.404   8.959  1.00  0.00           H  
ATOM    879  HE2 LYS A  60      12.445 -11.589   9.873  1.00  0.00           H  
ATOM    880  HE3 LYS A  60      13.438 -12.648   8.892  1.00  0.00           H  
ATOM    881  HZ1 LYS A  60      10.890 -12.473   7.799  1.00  0.00           H  
ATOM    882  HZ2 LYS A  60      11.453 -10.960   8.045  1.00  0.00           H  
ATOM    883  HZ3 LYS A  60      12.313 -11.987   7.121  1.00  0.00           H  
ATOM    884  N   LYS A  61       7.853 -13.408  13.976  1.00  0.00           N  
ATOM    885  CA  LYS A  61       7.261 -14.742  14.176  1.00  0.00           C  
ATOM    886  C   LYS A  61       5.783 -14.826  13.749  1.00  0.00           C  
ATOM    887  O   LYS A  61       5.279 -15.898  13.412  1.00  0.00           O  
ATOM    888  CB  LYS A  61       7.375 -15.166  15.638  1.00  0.00           C  
ATOM    889  CG  LYS A  61       8.845 -15.397  15.942  1.00  0.00           C  
ATOM    890  CD  LYS A  61       9.051 -15.999  17.325  1.00  0.00           C  
ATOM    891  CE  LYS A  61      10.514 -16.402  17.421  1.00  0.00           C  
ATOM    892  NZ  LYS A  61      10.593 -17.424  18.464  1.00  0.00           N  
ATOM    893  H   LYS A  61       8.036 -12.874  14.801  1.00  0.00           H  
ATOM    894  HA  LYS A  61       7.844 -15.436  13.571  1.00  0.00           H  
ATOM    895  HB2 LYS A  61       6.966 -14.396  16.293  1.00  0.00           H  
ATOM    896  HB3 LYS A  61       6.801 -16.075  15.817  1.00  0.00           H  
ATOM    897  HG2 LYS A  61       9.271 -16.060  15.190  1.00  0.00           H  
ATOM    898  HG3 LYS A  61       9.383 -14.451  15.875  1.00  0.00           H  
ATOM    899  HD2 LYS A  61       8.798 -15.277  18.101  1.00  0.00           H  
ATOM    900  HD3 LYS A  61       8.403 -16.863  17.469  1.00  0.00           H  
ATOM    901  HE2 LYS A  61      10.873 -16.790  16.468  1.00  0.00           H  
ATOM    902  HE3 LYS A  61      11.137 -15.543  17.670  1.00  0.00           H  
ATOM    903  HZ1 LYS A  61       9.985 -18.180  18.204  1.00  0.00           H  
ATOM    904  HZ2 LYS A  61      11.533 -17.757  18.529  1.00  0.00           H  
ATOM    905  HZ3 LYS A  61      10.301 -17.037  19.334  1.00  0.00           H  
ATOM    906  N   LYS A  62       5.121 -13.682  13.849  1.00  0.00           N  
ATOM    907  CA  LYS A  62       3.701 -13.463  13.535  1.00  0.00           C  
ATOM    908  C   LYS A  62       3.376 -13.535  12.024  1.00  0.00           C  
ATOM    909  O   LYS A  62       2.552 -14.337  11.596  1.00  0.00           O  
ATOM    910  CB  LYS A  62       3.364 -12.085  14.098  1.00  0.00           C  
ATOM    911  CG  LYS A  62       1.948 -12.022  14.675  1.00  0.00           C  
ATOM    912  CD  LYS A  62       1.896 -10.811  15.606  1.00  0.00           C  
ATOM    913  CE  LYS A  62       0.557 -10.750  16.332  1.00  0.00           C  
ATOM    914  NZ  LYS A  62       0.564  -9.611  17.265  1.00  0.00           N  
ATOM    915  H   LYS A  62       5.549 -12.899  14.303  1.00  0.00           H  
ATOM    916  HA  LYS A  62       3.115 -14.218  14.060  1.00  0.00           H  
ATOM    917  HB2 LYS A  62       4.083 -11.826  14.876  1.00  0.00           H  
ATOM    918  HB3 LYS A  62       3.466 -11.338  13.310  1.00  0.00           H  
ATOM    919  HG2 LYS A  62       1.211 -11.927  13.878  1.00  0.00           H  
ATOM    920  HG3 LYS A  62       1.714 -12.937  15.219  1.00  0.00           H  
ATOM    921  HD2 LYS A  62       2.707 -10.869  16.333  1.00  0.00           H  
ATOM    922  HD3 LYS A  62       2.046  -9.897  15.032  1.00  0.00           H  
ATOM    923  HE2 LYS A  62      -0.255 -10.642  15.613  1.00  0.00           H  
ATOM    924  HE3 LYS A  62       0.382 -11.679  16.874  1.00  0.00           H  
ATOM    925  HZ1 LYS A  62       1.366  -9.655  17.854  1.00  0.00           H  
ATOM    926  HZ2 LYS A  62       0.534  -8.761  16.757  1.00  0.00           H  
ATOM    927  HZ3 LYS A  62      -0.264  -9.670  17.835  1.00  0.00           H  
ATOM    928  N   GLY A  63       4.035 -12.659  11.269  1.00  0.00           N  
ATOM    929  CA  GLY A  63       3.711 -12.426   9.847  1.00  0.00           C  
ATOM    930  C   GLY A  63       3.043 -11.058   9.613  1.00  0.00           C  
ATOM    931  O   GLY A  63       1.874 -10.847   9.920  1.00  0.00           O  
ATOM    932  H   GLY A  63       4.871 -12.235  11.611  1.00  0.00           H  
ATOM    933  HA2 GLY A  63       3.047 -13.216   9.495  1.00  0.00           H  
ATOM    934  HA3 GLY A  63       4.623 -12.488   9.254  1.00  0.00           H  
ATOM    935  N   LYS A  64       3.775 -10.257   8.853  1.00  0.00           N  
ATOM    936  CA  LYS A  64       3.506  -8.846   8.505  1.00  0.00           C  
ATOM    937  C   LYS A  64       2.049  -8.355   8.393  1.00  0.00           C  
ATOM    938  O   LYS A  64       1.713  -7.274   8.871  1.00  0.00           O  
ATOM    939  CB  LYS A  64       4.238  -8.511   7.192  1.00  0.00           C  
ATOM    940  CG  LYS A  64       5.774  -8.493   7.297  1.00  0.00           C  
ATOM    941  CD  LYS A  64       6.410  -9.834   6.932  1.00  0.00           C  
ATOM    942  CE  LYS A  64       7.936  -9.750   7.046  1.00  0.00           C  
ATOM    943  NZ  LYS A  64       8.386 -10.216   8.359  1.00  0.00           N  
ATOM    944  H   LYS A  64       4.660 -10.586   8.524  1.00  0.00           H  
ATOM    945  HA  LYS A  64       3.973  -8.268   9.301  1.00  0.00           H  
ATOM    946  HB2 LYS A  64       3.949  -9.240   6.433  1.00  0.00           H  
ATOM    947  HB3 LYS A  64       3.900  -7.536   6.842  1.00  0.00           H  
ATOM    948  HG2 LYS A  64       6.169  -7.718   6.640  1.00  0.00           H  
ATOM    949  HG3 LYS A  64       6.061  -8.224   8.313  1.00  0.00           H  
ATOM    950  HD2 LYS A  64       6.032 -10.615   7.592  1.00  0.00           H  
ATOM    951  HD3 LYS A  64       6.129 -10.113   5.916  1.00  0.00           H  
ATOM    952  HE2 LYS A  64       8.398 -10.353   6.264  1.00  0.00           H  
ATOM    953  HE3 LYS A  64       8.261  -8.721   6.888  1.00  0.00           H  
ATOM    954  HZ1 LYS A  64       7.856  -9.775   9.078  1.00  0.00           H  
ATOM    955  HZ2 LYS A  64       8.255 -11.206   8.419  1.00  0.00           H  
ATOM    956  HZ3 LYS A  64       9.362 -10.023   8.477  1.00  0.00           H  
ATOM    957  N   ARG A  65       1.186  -9.171   7.801  1.00  0.00           N  
ATOM    958  CA  ARG A  65      -0.229  -8.830   7.556  1.00  0.00           C  
ATOM    959  C   ARG A  65      -0.970  -8.294   8.793  1.00  0.00           C  
ATOM    960  O   ARG A  65      -1.673  -7.295   8.734  1.00  0.00           O  
ATOM    961  CB  ARG A  65      -0.890 -10.121   7.082  1.00  0.00           C  
ATOM    962  CG  ARG A  65      -1.930  -9.827   6.004  1.00  0.00           C  
ATOM    963  CD  ARG A  65      -3.201 -10.642   6.209  1.00  0.00           C  
ATOM    964  NE  ARG A  65      -3.805 -10.234   7.498  1.00  0.00           N  
ATOM    965  CZ  ARG A  65      -4.355 -11.039   8.405  1.00  0.00           C  
ATOM    966  NH1 ARG A  65      -4.477 -12.347   8.199  1.00  0.00           N  
ATOM    967  NH2 ARG A  65      -4.787 -10.531   9.550  1.00  0.00           N  
ATOM    968  H   ARG A  65       1.460 -10.078   7.480  1.00  0.00           H  
ATOM    969  HA  ARG A  65      -0.213  -8.080   6.764  1.00  0.00           H  
ATOM    970  HB2 ARG A  65      -0.134 -10.801   6.689  1.00  0.00           H  
ATOM    971  HB3 ARG A  65      -1.363 -10.625   7.924  1.00  0.00           H  
ATOM    972  HG2 ARG A  65      -2.175  -8.763   6.016  1.00  0.00           H  
ATOM    973  HG3 ARG A  65      -1.511 -10.046   5.023  1.00  0.00           H  
ATOM    974  HD2 ARG A  65      -3.899 -10.472   5.390  1.00  0.00           H  
ATOM    975  HD3 ARG A  65      -2.972 -11.708   6.216  1.00  0.00           H  
ATOM    976  HE  ARG A  65      -3.793  -9.258   7.677  1.00  0.00           H  
ATOM    977 HH11 ARG A  65      -4.152 -12.746   7.342  1.00  0.00           H  
ATOM    978 HH12 ARG A  65      -4.891 -12.936   8.893  1.00  0.00           H  
ATOM    979 HH21 ARG A  65      -4.701  -9.551   9.726  1.00  0.00           H  
ATOM    980 HH22 ARG A  65      -5.200 -11.127  10.239  1.00  0.00           H  
ATOM    981  N   ALA A  66      -0.719  -8.954   9.911  1.00  0.00           N  
ATOM    982  CA  ALA A  66      -1.343  -8.627  11.207  1.00  0.00           C  
ATOM    983  C   ALA A  66      -1.036  -7.208  11.695  1.00  0.00           C  
ATOM    984  O   ALA A  66      -1.910  -6.555  12.262  1.00  0.00           O  
ATOM    985  CB  ALA A  66      -0.890  -9.661  12.252  1.00  0.00           C  
ATOM    986  H   ALA A  66      -0.084  -9.729   9.911  1.00  0.00           H  
ATOM    987  HA  ALA A  66      -2.419  -8.714  11.065  1.00  0.00           H  
ATOM    988  HB1 ALA A  66      -1.173 -10.660  11.918  1.00  0.00           H  
ATOM    989  HB2 ALA A  66      -1.368  -9.451  13.210  1.00  0.00           H  
ATOM    990  HB3 ALA A  66       0.192  -9.609  12.369  1.00  0.00           H  
ATOM    991  N   VAL A  67       0.114  -6.682  11.280  1.00  0.00           N  
ATOM    992  CA  VAL A  67       0.522  -5.286  11.549  1.00  0.00           C  
ATOM    993  C   VAL A  67      -0.236  -4.310  10.631  1.00  0.00           C  
ATOM    994  O   VAL A  67      -0.826  -3.338  11.119  1.00  0.00           O  
ATOM    995  CB  VAL A  67       2.052  -5.156  11.426  1.00  0.00           C  
ATOM    996  CG1 VAL A  67       2.551  -3.770  11.841  1.00  0.00           C  
ATOM    997  CG2 VAL A  67       2.745  -6.224  12.286  1.00  0.00           C  
ATOM    998  H   VAL A  67       0.777  -7.213  10.746  1.00  0.00           H  
ATOM    999  HA  VAL A  67       0.250  -5.066  12.581  1.00  0.00           H  
ATOM   1000  HB  VAL A  67       2.324  -5.318  10.383  1.00  0.00           H  
ATOM   1001 HG11 VAL A  67       2.266  -3.576  12.874  1.00  0.00           H  
ATOM   1002 HG12 VAL A  67       3.637  -3.726  11.750  1.00  0.00           H  
ATOM   1003 HG13 VAL A  67       2.104  -3.016  11.193  1.00  0.00           H  
ATOM   1004 HG21 VAL A  67       2.459  -6.094  13.329  1.00  0.00           H  
ATOM   1005 HG22 VAL A  67       2.443  -7.216  11.947  1.00  0.00           H  
ATOM   1006 HG23 VAL A  67       3.826  -6.121  12.190  1.00  0.00           H  
ATOM   1007  N   ILE A  68      -0.321  -4.672   9.355  1.00  0.00           N  
ATOM   1008  CA  ILE A  68      -1.194  -4.007   8.359  1.00  0.00           C  
ATOM   1009  C   ILE A  68      -2.625  -3.846   8.908  1.00  0.00           C  
ATOM   1010  O   ILE A  68      -3.159  -2.735   8.919  1.00  0.00           O  
ATOM   1011  CB  ILE A  68      -1.095  -4.799   7.021  1.00  0.00           C  
ATOM   1012  CG1 ILE A  68       0.263  -4.576   6.325  1.00  0.00           C  
ATOM   1013  CG2 ILE A  68      -2.290  -4.614   6.064  1.00  0.00           C  
ATOM   1014  CD1 ILE A  68       0.578  -3.131   5.931  1.00  0.00           C  
ATOM   1015  H   ILE A  68       0.245  -5.406   8.982  1.00  0.00           H  
ATOM   1016  HA  ILE A  68      -0.789  -3.012   8.178  1.00  0.00           H  
ATOM   1017  HB  ILE A  68      -1.114  -5.854   7.293  1.00  0.00           H  
ATOM   1018 HG12 ILE A  68       1.052  -4.934   6.987  1.00  0.00           H  
ATOM   1019 HG13 ILE A  68       0.296  -5.193   5.427  1.00  0.00           H  
ATOM   1020 HG21 ILE A  68      -3.207  -4.913   6.570  1.00  0.00           H  
ATOM   1021 HG22 ILE A  68      -2.360  -3.565   5.774  1.00  0.00           H  
ATOM   1022 HG23 ILE A  68      -2.163  -5.224   5.169  1.00  0.00           H  
ATOM   1023 HD11 ILE A  68      -0.186  -2.772   5.241  1.00  0.00           H  
ATOM   1024 HD12 ILE A  68       0.583  -2.508   6.826  1.00  0.00           H  
ATOM   1025 HD13 ILE A  68       1.553  -3.070   5.448  1.00  0.00           H  
ATOM   1026  N   ALA A  69      -3.151  -4.925   9.511  1.00  0.00           N  
ATOM   1027  CA  ALA A  69      -4.560  -4.960   9.955  1.00  0.00           C  
ATOM   1028  C   ALA A  69      -4.883  -3.958  11.072  1.00  0.00           C  
ATOM   1029  O   ALA A  69      -5.666  -3.035  10.881  1.00  0.00           O  
ATOM   1030  CB  ALA A  69      -4.917  -6.400  10.380  1.00  0.00           C  
ATOM   1031  H   ALA A  69      -2.586  -5.729   9.726  1.00  0.00           H  
ATOM   1032  HA  ALA A  69      -5.161  -4.696   9.084  1.00  0.00           H  
ATOM   1033  HB1 ALA A  69      -4.744  -7.077   9.544  1.00  0.00           H  
ATOM   1034  HB2 ALA A  69      -4.291  -6.694  11.222  1.00  0.00           H  
ATOM   1035  HB3 ALA A  69      -5.966  -6.448  10.674  1.00  0.00           H  
ATOM   1036  N   TRP A  70      -4.041  -3.997  12.107  1.00  0.00           N  
ATOM   1037  CA  TRP A  70      -4.201  -3.288  13.396  1.00  0.00           C  
ATOM   1038  C   TRP A  70      -4.549  -1.802  13.224  1.00  0.00           C  
ATOM   1039  O   TRP A  70      -5.614  -1.358  13.653  1.00  0.00           O  
ATOM   1040  CB  TRP A  70      -2.902  -3.484  14.182  1.00  0.00           C  
ATOM   1041  CG  TRP A  70      -2.823  -2.674  15.481  1.00  0.00           C  
ATOM   1042  CD1 TRP A  70      -3.662  -2.769  16.502  1.00  0.00           C  
ATOM   1043  CD2 TRP A  70      -1.885  -1.703  15.795  1.00  0.00           C  
ATOM   1044  NE1 TRP A  70      -3.327  -1.896  17.453  1.00  0.00           N  
ATOM   1045  CE2 TRP A  70      -2.236  -1.218  17.071  1.00  0.00           C  
ATOM   1046  CE3 TRP A  70      -0.708  -1.240  15.167  1.00  0.00           C  
ATOM   1047  CZ2 TRP A  70      -1.432  -0.274  17.740  1.00  0.00           C  
ATOM   1048  CZ3 TRP A  70       0.095  -0.287  15.821  1.00  0.00           C  
ATOM   1049  CH2 TRP A  70      -0.263   0.196  17.104  1.00  0.00           C  
ATOM   1050  H   TRP A  70      -3.213  -4.563  12.063  1.00  0.00           H  
ATOM   1051  HA  TRP A  70      -5.000  -3.785  13.946  1.00  0.00           H  
ATOM   1052  HB2 TRP A  70      -2.791  -4.543  14.419  1.00  0.00           H  
ATOM   1053  HB3 TRP A  70      -2.061  -3.211  13.545  1.00  0.00           H  
ATOM   1054  HD1 TRP A  70      -4.503  -3.460  16.558  1.00  0.00           H  
ATOM   1055  HE1 TRP A  70      -3.833  -1.741  18.302  1.00  0.00           H  
ATOM   1056  HE3 TRP A  70      -0.422  -1.615  14.184  1.00  0.00           H  
ATOM   1057  HZ2 TRP A  70      -1.707   0.085  18.731  1.00  0.00           H  
ATOM   1058  HZ3 TRP A  70       0.999   0.082  15.337  1.00  0.00           H  
ATOM   1059  HH2 TRP A  70       0.366   0.935  17.601  1.00  0.00           H  
ATOM   1060  OXT TRP A  70      -3.474  -1.716  12.685  1.00  0.00           O  
TER    1061      TRP A  70
ENDMDL
REMARK   1 CREATED WITH OPENMM 7.7, 2023-02-15
MODEL outputorigrandAcc_1E68_H1kn_contstop3000_0.616_10_pre1000/1E68annealOld165.pdb
ATOM      1  N   MET A   1      -5.561   4.598   2.755  1.00  0.00           N  
ATOM      2  H2  MET A   1      -5.842   5.775   2.860  1.00  0.00           H  
ATOM      3  H3  MET A   1      -5.165   3.465   3.138  1.00  0.00           H  
ATOM      4  CA  MET A   1      -4.111   4.778   2.992  1.00  0.00           C  
ATOM      5  C   MET A   1      -3.779   6.196   3.465  1.00  0.00           C  
ATOM      6  O   MET A   1      -3.121   6.358   4.493  1.00  0.00           O  
ATOM      7  CB  MET A   1      -3.319   4.441   1.731  1.00  0.00           C  
ATOM      8  CG  MET A   1      -2.891   2.973   1.734  1.00  0.00           C  
ATOM      9  SD  MET A   1      -1.805   2.494   0.342  1.00  0.00           S  
ATOM     10  CE  MET A   1      -0.319   3.365   0.798  1.00  0.00           C  
ATOM     11  H   MET A   1      -5.834   4.450   1.796  1.00  0.00           H  
ATOM     12  HA  MET A   1      -3.874   4.074   3.790  1.00  0.00           H  
ATOM     13  HB2 MET A   1      -3.926   4.646   0.849  1.00  0.00           H  
ATOM     14  HB3 MET A   1      -2.438   5.081   1.667  1.00  0.00           H  
ATOM     15  HG2 MET A   1      -2.377   2.764   2.673  1.00  0.00           H  
ATOM     16  HG3 MET A   1      -3.786   2.351   1.716  1.00  0.00           H  
ATOM     17  HE1 MET A   1      -0.525   4.434   0.852  1.00  0.00           H  
ATOM     18  HE2 MET A   1       0.026   3.012   1.771  1.00  0.00           H  
ATOM     19  HE3 MET A   1       0.448   3.175   0.047  1.00  0.00           H  
ATOM     20  N   ALA A   2      -4.430   7.167   2.824  1.00  0.00           N  
ATOM     21  CA  ALA A   2      -4.181   8.595   3.064  1.00  0.00           C  
ATOM     22  C   ALA A   2      -4.350   8.983   4.548  1.00  0.00           C  
ATOM     23  O   ALA A   2      -3.403   9.432   5.193  1.00  0.00           O  
ATOM     24  CB  ALA A   2      -5.076   9.449   2.159  1.00  0.00           C  
ATOM     25  H   ALA A   2      -5.148   6.967   2.163  1.00  0.00           H  
ATOM     26  HA  ALA A   2      -3.143   8.776   2.786  1.00  0.00           H  
ATOM     27  HB1 ALA A   2      -6.122   9.250   2.394  1.00  0.00           H  
ATOM     28  HB2 ALA A   2      -4.867  10.507   2.318  1.00  0.00           H  
ATOM     29  HB3 ALA A   2      -4.883   9.197   1.117  1.00  0.00           H  
ATOM     30  N   LYS A   3      -5.429   8.446   5.096  1.00  0.00           N  
ATOM     31  CA  LYS A   3      -5.985   8.838   6.394  1.00  0.00           C  
ATOM     32  C   LYS A   3      -5.131   8.400   7.603  1.00  0.00           C  
ATOM     33  O   LYS A   3      -4.633   9.237   8.355  1.00  0.00           O  
ATOM     34  CB  LYS A   3      -7.366   8.194   6.423  1.00  0.00           C  
ATOM     35  CG  LYS A   3      -8.119   8.682   7.641  1.00  0.00           C  
ATOM     36  CD  LYS A   3      -9.411   7.906   7.850  1.00  0.00           C  
ATOM     37  CE  LYS A   3      -9.976   8.247   9.226  1.00  0.00           C  
ATOM     38  NZ  LYS A   3     -10.142   9.701   9.332  1.00  0.00           N  
ATOM     39  H   LYS A   3      -5.985   7.767   4.596  1.00  0.00           H  
ATOM     40  HA  LYS A   3      -6.089   9.922   6.411  1.00  0.00           H  
ATOM     41  HB2 LYS A   3      -7.917   8.445   5.517  1.00  0.00           H  
ATOM     42  HB3 LYS A   3      -7.274   7.108   6.448  1.00  0.00           H  
ATOM     43  HG2 LYS A   3      -7.488   8.582   8.523  1.00  0.00           H  
ATOM     44  HG3 LYS A   3      -8.344   9.742   7.529  1.00  0.00           H  
ATOM     45  HD2 LYS A   3     -10.133   8.159   7.074  1.00  0.00           H  
ATOM     46  HD3 LYS A   3      -9.225   6.835   7.775  1.00  0.00           H  
ATOM     47  HE2 LYS A   3     -10.933   7.748   9.373  1.00  0.00           H  
ATOM     48  HE3 LYS A   3      -9.306   7.887  10.007  1.00  0.00           H  
ATOM     49  HZ1 LYS A   3     -10.714  10.005   8.569  1.00  0.00           H  
ATOM     50  HZ2 LYS A   3     -10.568   9.948  10.194  1.00  0.00           H  
ATOM     51  HZ3 LYS A   3      -9.238  10.132   9.254  1.00  0.00           H  
ATOM     52  N   GLU A   4      -4.982   7.094   7.756  1.00  0.00           N  
ATOM     53  CA  GLU A   4      -4.374   6.475   8.955  1.00  0.00           C  
ATOM     54  C   GLU A   4      -2.858   6.671   9.088  1.00  0.00           C  
ATOM     55  O   GLU A   4      -2.318   6.749  10.180  1.00  0.00           O  
ATOM     56  CB  GLU A   4      -4.711   4.989   8.945  1.00  0.00           C  
ATOM     57  CG  GLU A   4      -4.798   4.429  10.366  1.00  0.00           C  
ATOM     58  CD  GLU A   4      -5.281   2.980  10.328  1.00  0.00           C  
ATOM     59  OE1 GLU A   4      -4.434   2.095  10.101  1.00  0.00           O  
ATOM     60  OE2 GLU A   4      -6.504   2.783  10.453  1.00  0.00           O  
ATOM     61  H   GLU A   4      -5.301   6.450   7.049  1.00  0.00           H  
ATOM     62  HA  GLU A   4      -4.870   6.956   9.799  1.00  0.00           H  
ATOM     63  HB2 GLU A   4      -5.661   4.832   8.432  1.00  0.00           H  
ATOM     64  HB3 GLU A   4      -3.952   4.444   8.383  1.00  0.00           H  
ATOM     65  HG2 GLU A   4      -3.821   4.483  10.847  1.00  0.00           H  
ATOM     66  HG3 GLU A   4      -5.480   5.034  10.963  1.00  0.00           H  
ATOM     67  N   PHE A   5      -2.204   6.674   7.924  1.00  0.00           N  
ATOM     68  CA  PHE A   5      -0.737   6.693   7.864  1.00  0.00           C  
ATOM     69  C   PHE A   5      -0.074   8.047   7.599  1.00  0.00           C  
ATOM     70  O   PHE A   5       1.094   8.219   7.931  1.00  0.00           O  
ATOM     71  CB  PHE A   5      -0.236   5.682   6.828  1.00  0.00           C  
ATOM     72  CG  PHE A   5      -0.593   4.240   7.174  1.00  0.00           C  
ATOM     73  CD1 PHE A   5      -0.006   3.615   8.301  1.00  0.00           C  
ATOM     74  CD2 PHE A   5      -1.499   3.542   6.343  1.00  0.00           C  
ATOM     75  CE1 PHE A   5      -0.304   2.265   8.582  1.00  0.00           C  
ATOM     76  CE2 PHE A   5      -1.799   2.193   6.634  1.00  0.00           C  
ATOM     77  CZ  PHE A   5      -1.196   1.560   7.744  1.00  0.00           C  
ATOM     78  H   PHE A   5      -2.701   6.551   7.067  1.00  0.00           H  
ATOM     79  HA  PHE A   5      -0.440   6.396   8.870  1.00  0.00           H  
ATOM     80  HB2 PHE A   5      -0.659   5.930   5.854  1.00  0.00           H  
ATOM     81  HB3 PHE A   5       0.846   5.770   6.737  1.00  0.00           H  
ATOM     82  HD1 PHE A   5       0.672   4.173   8.947  1.00  0.00           H  
ATOM     83  HD2 PHE A   5      -1.960   4.038   5.489  1.00  0.00           H  
ATOM     84  HE1 PHE A   5       0.151   1.770   9.440  1.00  0.00           H  
ATOM     85  HE2 PHE A   5      -2.495   1.640   6.003  1.00  0.00           H  
ATOM     86  HZ  PHE A   5      -1.422   0.515   7.956  1.00  0.00           H  
ATOM     87  N   GLY A   6      -0.857   8.985   7.053  1.00  0.00           N  
ATOM     88  CA  GLY A   6      -0.363  10.320   6.661  1.00  0.00           C  
ATOM     89  C   GLY A   6       0.374  10.275   5.304  1.00  0.00           C  
ATOM     90  O   GLY A   6       1.569  10.535   5.203  1.00  0.00           O  
ATOM     91  H   GLY A   6      -1.846   8.867   7.001  1.00  0.00           H  
ATOM     92  HA2 GLY A   6       0.311  10.701   7.428  1.00  0.00           H  
ATOM     93  HA3 GLY A   6      -1.200  11.016   6.598  1.00  0.00           H  
ATOM     94  N   ILE A   7      -0.405   9.891   4.292  1.00  0.00           N  
ATOM     95  CA  ILE A   7       0.030   9.826   2.877  1.00  0.00           C  
ATOM     96  C   ILE A   7      -0.756  10.837   2.019  1.00  0.00           C  
ATOM     97  O   ILE A   7      -1.901  11.157   2.314  1.00  0.00           O  
ATOM     98  CB  ILE A   7      -0.121   8.334   2.469  1.00  0.00           C  
ATOM     99  CG1 ILE A   7       1.211   7.609   2.628  1.00  0.00           C  
ATOM    100  CG2 ILE A   7      -0.732   8.035   1.097  1.00  0.00           C  
ATOM    101  CD1 ILE A   7       1.031   6.372   3.510  1.00  0.00           C  
ATOM    102  H   ILE A   7      -1.356   9.657   4.455  1.00  0.00           H  
ATOM    103  HA  ILE A   7       1.088  10.084   2.827  1.00  0.00           H  
ATOM    104  HB  ILE A   7      -0.806   7.888   3.190  1.00  0.00           H  
ATOM    105 HG12 ILE A   7       1.594   7.316   1.650  1.00  0.00           H  
ATOM    106 HG13 ILE A   7       1.949   8.277   3.072  1.00  0.00           H  
ATOM    107 HG21 ILE A   7      -1.731   8.468   1.049  1.00  0.00           H  
ATOM    108 HG22 ILE A   7      -0.107   8.480   0.322  1.00  0.00           H  
ATOM    109 HG23 ILE A   7      -0.802   6.962   0.922  1.00  0.00           H  
ATOM    110 HD11 ILE A   7       0.668   6.675   4.493  1.00  0.00           H  
ATOM    111 HD12 ILE A   7       0.309   5.698   3.048  1.00  0.00           H  
ATOM    112 HD13 ILE A   7       1.989   5.863   3.615  1.00  0.00           H  
ATOM    113  N   PRO A   8      -0.094  11.426   1.024  1.00  0.00           N  
ATOM    114  CA  PRO A   8      -0.824  12.013  -0.103  1.00  0.00           C  
ATOM    115  C   PRO A   8      -1.051  10.947  -1.177  1.00  0.00           C  
ATOM    116  O   PRO A   8      -0.221  10.055  -1.378  1.00  0.00           O  
ATOM    117  CB  PRO A   8       0.072  13.143  -0.623  1.00  0.00           C  
ATOM    118  CG  PRO A   8       1.461  12.600  -0.306  1.00  0.00           C  
ATOM    119  CD  PRO A   8       1.283  11.941   1.058  1.00  0.00           C  
ATOM    120  HA  PRO A   8      -1.725  12.342   0.181  1.00  0.00           H  
ATOM    121  HB2 PRO A   8      -0.066  13.319  -1.690  1.00  0.00           H  
ATOM    122  HB3 PRO A   8      -0.124  14.089  -0.116  1.00  0.00           H  
ATOM    123  HG2 PRO A   8       1.793  11.884  -1.057  1.00  0.00           H  
ATOM    124  HG3 PRO A   8       2.205  13.396  -0.273  1.00  0.00           H  
ATOM    125  HD2 PRO A   8       2.006  11.138   1.212  1.00  0.00           H  
ATOM    126  HD3 PRO A   8       1.424  12.655   1.869  1.00  0.00           H  
ATOM    127  N   ALA A   9      -2.119  11.140  -1.942  1.00  0.00           N  
ATOM    128  CA  ALA A   9      -2.442  10.284  -3.101  1.00  0.00           C  
ATOM    129  C   ALA A   9      -1.286  10.068  -4.101  1.00  0.00           C  
ATOM    130  O   ALA A   9      -1.218   9.025  -4.751  1.00  0.00           O  
ATOM    131  CB  ALA A   9      -3.655  10.868  -3.832  1.00  0.00           C  
ATOM    132  H   ALA A   9      -2.815  11.810  -1.705  1.00  0.00           H  
ATOM    133  HA  ALA A   9      -2.715   9.311  -2.689  1.00  0.00           H  
ATOM    134  HB1 ALA A   9      -3.935  10.224  -4.665  1.00  0.00           H  
ATOM    135  HB2 ALA A   9      -3.406  11.859  -4.211  1.00  0.00           H  
ATOM    136  HB3 ALA A   9      -4.493  10.945  -3.138  1.00  0.00           H  
ATOM    137  N   ALA A  10      -0.323  10.989  -4.035  1.00  0.00           N  
ATOM    138  CA  ALA A  10       0.976  10.950  -4.742  1.00  0.00           C  
ATOM    139  C   ALA A  10       1.564   9.530  -4.806  1.00  0.00           C  
ATOM    140  O   ALA A  10       1.733   8.988  -5.893  1.00  0.00           O  
ATOM    141  CB  ALA A  10       1.937  11.878  -3.998  1.00  0.00           C  
ATOM    142  H   ALA A  10      -0.443  11.803  -3.470  1.00  0.00           H  
ATOM    143  HA  ALA A  10       0.815  11.319  -5.755  1.00  0.00           H  
ATOM    144  HB1 ALA A  10       1.531  12.888  -3.988  1.00  0.00           H  
ATOM    145  HB2 ALA A  10       2.903  11.877  -4.504  1.00  0.00           H  
ATOM    146  HB3 ALA A  10       2.063  11.526  -2.974  1.00  0.00           H  
ATOM    147  N   VAL A  11       1.646   8.881  -3.648  1.00  0.00           N  
ATOM    148  CA  VAL A  11       2.311   7.564  -3.541  1.00  0.00           C  
ATOM    149  C   VAL A  11       1.396   6.361  -3.854  1.00  0.00           C  
ATOM    150  O   VAL A  11       1.854   5.360  -4.406  1.00  0.00           O  
ATOM    151  CB  VAL A  11       3.058   7.425  -2.196  1.00  0.00           C  
ATOM    152  CG1 VAL A  11       4.070   8.541  -2.015  1.00  0.00           C  
ATOM    153  CG2 VAL A  11       2.123   7.410  -0.996  1.00  0.00           C  
ATOM    154  H   VAL A  11       1.283   9.257  -2.800  1.00  0.00           H  
ATOM    155  HA  VAL A  11       3.078   7.578  -4.316  1.00  0.00           H  
ATOM    156  HB  VAL A  11       3.595   6.476  -2.215  1.00  0.00           H  
ATOM    157 HG11 VAL A  11       4.795   8.510  -2.829  1.00  0.00           H  
ATOM    158 HG12 VAL A  11       3.555   9.502  -2.023  1.00  0.00           H  
ATOM    159 HG13 VAL A  11       4.589   8.416  -1.063  1.00  0.00           H  
ATOM    160 HG21 VAL A  11       1.555   8.341  -0.970  1.00  0.00           H  
ATOM    161 HG22 VAL A  11       1.436   6.568  -1.083  1.00  0.00           H  
ATOM    162 HG23 VAL A  11       2.699   7.313  -0.076  1.00  0.00           H  
ATOM    163  N   ALA A  12       0.108   6.525  -3.611  1.00  0.00           N  
ATOM    164  CA  ALA A  12      -0.917   5.545  -4.021  1.00  0.00           C  
ATOM    165  C   ALA A  12      -1.064   5.432  -5.556  1.00  0.00           C  
ATOM    166  O   ALA A  12      -1.277   4.339  -6.072  1.00  0.00           O  
ATOM    167  CB  ALA A  12      -2.255   5.854  -3.371  1.00  0.00           C  
ATOM    168  H   ALA A  12      -0.247   7.316  -3.106  1.00  0.00           H  
ATOM    169  HA  ALA A  12      -0.574   4.581  -3.644  1.00  0.00           H  
ATOM    170  HB1 ALA A  12      -2.598   6.835  -3.700  1.00  0.00           H  
ATOM    171  HB2 ALA A  12      -2.994   5.103  -3.651  1.00  0.00           H  
ATOM    172  HB3 ALA A  12      -2.139   5.856  -2.287  1.00  0.00           H  
ATOM    173  N   GLY A  13      -0.861   6.555  -6.240  1.00  0.00           N  
ATOM    174  CA  GLY A  13      -0.734   6.613  -7.706  1.00  0.00           C  
ATOM    175  C   GLY A  13       0.460   5.794  -8.236  1.00  0.00           C  
ATOM    176  O   GLY A  13       0.359   5.090  -9.249  1.00  0.00           O  
ATOM    177  H   GLY A  13      -0.862   7.456  -5.793  1.00  0.00           H  
ATOM    178  HA2 GLY A  13      -0.624   7.651  -8.016  1.00  0.00           H  
ATOM    179  HA3 GLY A  13      -1.653   6.241  -8.160  1.00  0.00           H  
ATOM    180  N   THR A  14       1.572   5.879  -7.510  1.00  0.00           N  
ATOM    181  CA  THR A  14       2.816   5.140  -7.816  1.00  0.00           C  
ATOM    182  C   THR A  14       2.626   3.620  -7.761  1.00  0.00           C  
ATOM    183  O   THR A  14       3.013   2.907  -8.684  1.00  0.00           O  
ATOM    184  CB  THR A  14       3.881   5.613  -6.806  1.00  0.00           C  
ATOM    185  OG1 THR A  14       3.669   6.988  -6.459  1.00  0.00           O  
ATOM    186  CG2 THR A  14       5.290   5.489  -7.404  1.00  0.00           C  
ATOM    187  H   THR A  14       1.707   6.597  -6.821  1.00  0.00           H  
ATOM    188  HA  THR A  14       3.123   5.391  -8.830  1.00  0.00           H  
ATOM    189  HB  THR A  14       3.816   4.989  -5.914  1.00  0.00           H  
ATOM    190  HG1 THR A  14       4.406   7.312  -5.865  1.00  0.00           H  
ATOM    191 HG21 THR A  14       5.458   4.462  -7.729  1.00  0.00           H  
ATOM    192 HG22 THR A  14       5.382   6.160  -8.258  1.00  0.00           H  
ATOM    193 HG23 THR A  14       6.031   5.758  -6.651  1.00  0.00           H  
ATOM    194  N   VAL A  15       1.889   3.151  -6.760  1.00  0.00           N  
ATOM    195  CA  VAL A  15       1.469   1.737  -6.626  1.00  0.00           C  
ATOM    196  C   VAL A  15       0.762   1.200  -7.888  1.00  0.00           C  
ATOM    197  O   VAL A  15       1.003   0.069  -8.300  1.00  0.00           O  
ATOM    198  CB  VAL A  15       0.606   1.606  -5.344  1.00  0.00           C  
ATOM    199  CG1 VAL A  15      -0.260   0.337  -5.258  1.00  0.00           C  
ATOM    200  CG2 VAL A  15       1.481   1.719  -4.098  1.00  0.00           C  
ATOM    201  H   VAL A  15       1.661   3.735  -5.977  1.00  0.00           H  
ATOM    202  HA  VAL A  15       2.377   1.152  -6.480  1.00  0.00           H  
ATOM    203  HB  VAL A  15      -0.080   2.453  -5.343  1.00  0.00           H  
ATOM    204 HG11 VAL A  15      -0.945   0.311  -6.104  1.00  0.00           H  
ATOM    205 HG12 VAL A  15       0.385  -0.542  -5.282  1.00  0.00           H  
ATOM    206 HG13 VAL A  15      -0.837   0.329  -4.333  1.00  0.00           H  
ATOM    207 HG21 VAL A  15       2.009   2.673  -4.111  1.00  0.00           H  
ATOM    208 HG22 VAL A  15       0.860   1.661  -3.205  1.00  0.00           H  
ATOM    209 HG23 VAL A  15       2.204   0.903  -4.089  1.00  0.00           H  
ATOM    210  N   LEU A  16      -0.081   2.027  -8.498  1.00  0.00           N  
ATOM    211  CA  LEU A  16      -0.802   1.658  -9.738  1.00  0.00           C  
ATOM    212  C   LEU A  16       0.116   1.338 -10.921  1.00  0.00           C  
ATOM    213  O   LEU A  16      -0.184   0.430 -11.698  1.00  0.00           O  
ATOM    214  CB  LEU A  16      -1.773   2.770 -10.156  1.00  0.00           C  
ATOM    215  CG  LEU A  16      -2.816   3.126  -9.082  1.00  0.00           C  
ATOM    216  CD1 LEU A  16      -3.721   4.238  -9.615  1.00  0.00           C  
ATOM    217  CD2 LEU A  16      -3.641   1.927  -8.626  1.00  0.00           C  
ATOM    218  H   LEU A  16      -0.337   2.910  -8.088  1.00  0.00           H  
ATOM    219  HA  LEU A  16      -1.387   0.769  -9.501  1.00  0.00           H  
ATOM    220  HB2 LEU A  16      -1.200   3.664 -10.403  1.00  0.00           H  
ATOM    221  HB3 LEU A  16      -2.291   2.463 -11.064  1.00  0.00           H  
ATOM    222  HG  LEU A  16      -2.293   3.509  -8.205  1.00  0.00           H  
ATOM    223 HD11 LEU A  16      -3.118   5.114  -9.854  1.00  0.00           H  
ATOM    224 HD12 LEU A  16      -4.231   3.892 -10.514  1.00  0.00           H  
ATOM    225 HD13 LEU A  16      -4.456   4.497  -8.853  1.00  0.00           H  
ATOM    226 HD21 LEU A  16      -4.161   1.499  -9.483  1.00  0.00           H  
ATOM    227 HD22 LEU A  16      -2.981   1.178  -8.189  1.00  0.00           H  
ATOM    228 HD23 LEU A  16      -4.372   2.241  -7.881  1.00  0.00           H  
ATOM    229  N   ASN A  17       1.250   2.034 -10.975  1.00  0.00           N  
ATOM    230  CA  ASN A  17       2.352   1.728 -11.915  1.00  0.00           C  
ATOM    231  C   ASN A  17       2.759   0.240 -11.859  1.00  0.00           C  
ATOM    232  O   ASN A  17       2.787  -0.439 -12.893  1.00  0.00           O  
ATOM    233  CB  ASN A  17       3.559   2.616 -11.578  1.00  0.00           C  
ATOM    234  CG  ASN A  17       4.690   2.457 -12.585  1.00  0.00           C  
ATOM    235  OD1 ASN A  17       5.571   1.617 -12.467  1.00  0.00           O  
ATOM    236  ND2 ASN A  17       4.637   3.216 -13.661  1.00  0.00           N  
ATOM    237  H   ASN A  17       1.355   2.866 -10.419  1.00  0.00           H  
ATOM    238  HA  ASN A  17       1.956   1.990 -12.896  1.00  0.00           H  
ATOM    239  HB2 ASN A  17       3.243   3.659 -11.549  1.00  0.00           H  
ATOM    240  HB3 ASN A  17       3.924   2.366 -10.581  1.00  0.00           H  
ATOM    241 HD21 ASN A  17       3.891   3.875 -13.745  1.00  0.00           H  
ATOM    242 HD22 ASN A  17       5.332   3.132 -14.376  1.00  0.00           H  
ATOM    243  N   VAL A  18       2.867  -0.257 -10.625  1.00  0.00           N  
ATOM    244  CA  VAL A  18       3.159  -1.678 -10.321  1.00  0.00           C  
ATOM    245  C   VAL A  18       2.209  -2.649 -11.059  1.00  0.00           C  
ATOM    246  O   VAL A  18       2.666  -3.513 -11.797  1.00  0.00           O  
ATOM    247  CB  VAL A  18       3.210  -1.879  -8.796  1.00  0.00           C  
ATOM    248  CG1 VAL A  18       2.595  -3.156  -8.204  1.00  0.00           C  
ATOM    249  CG2 VAL A  18       4.669  -1.790  -8.355  1.00  0.00           C  
ATOM    250  H   VAL A  18       2.791   0.350  -9.842  1.00  0.00           H  
ATOM    251  HA  VAL A  18       4.164  -1.866 -10.700  1.00  0.00           H  
ATOM    252  HB  VAL A  18       2.666  -1.044  -8.355  1.00  0.00           H  
ATOM    253 HG11 VAL A  18       3.097  -4.026  -8.632  1.00  0.00           H  
ATOM    254 HG12 VAL A  18       2.705  -3.184  -7.120  1.00  0.00           H  
ATOM    255 HG13 VAL A  18       1.534  -3.190  -8.451  1.00  0.00           H  
ATOM    256 HG21 VAL A  18       5.084  -0.830  -8.663  1.00  0.00           H  
ATOM    257 HG22 VAL A  18       4.729  -1.880  -7.270  1.00  0.00           H  
ATOM    258 HG23 VAL A  18       5.239  -2.596  -8.818  1.00  0.00           H  
ATOM    259  N   VAL A  19       0.919  -2.367 -10.922  1.00  0.00           N  
ATOM    260  CA  VAL A  19      -0.159  -3.238 -11.439  1.00  0.00           C  
ATOM    261  C   VAL A  19      -0.138  -3.263 -12.988  1.00  0.00           C  
ATOM    262  O   VAL A  19       0.084  -4.314 -13.591  1.00  0.00           O  
ATOM    263  CB  VAL A  19      -1.541  -2.797 -10.935  1.00  0.00           C  
ATOM    264  CG1 VAL A  19      -2.552  -3.931 -11.129  1.00  0.00           C  
ATOM    265  CG2 VAL A  19      -1.551  -2.475  -9.438  1.00  0.00           C  
ATOM    266  H   VAL A  19       0.606  -1.566 -10.408  1.00  0.00           H  
ATOM    267  HA  VAL A  19       0.036  -4.241 -11.063  1.00  0.00           H  
ATOM    268  HB  VAL A  19      -1.855  -1.917 -11.498  1.00  0.00           H  
ATOM    269 HG11 VAL A  19      -2.220  -4.811 -10.580  1.00  0.00           H  
ATOM    270 HG12 VAL A  19      -3.528  -3.617 -10.759  1.00  0.00           H  
ATOM    271 HG13 VAL A  19      -2.628  -4.173 -12.190  1.00  0.00           H  
ATOM    272 HG21 VAL A  19      -1.225  -3.352  -8.878  1.00  0.00           H  
ATOM    273 HG22 VAL A  19      -0.872  -1.645  -9.241  1.00  0.00           H  
ATOM    274 HG23 VAL A  19      -2.557  -2.201  -9.121  1.00  0.00           H  
ATOM    275  N   GLU A  20      -0.124  -2.059 -13.561  1.00  0.00           N  
ATOM    276  CA  GLU A  20      -0.147  -1.807 -15.014  1.00  0.00           C  
ATOM    277  C   GLU A  20       1.074  -2.370 -15.774  1.00  0.00           C  
ATOM    278  O   GLU A  20       0.937  -2.815 -16.910  1.00  0.00           O  
ATOM    279  CB  GLU A  20      -0.184  -0.284 -15.168  1.00  0.00           C  
ATOM    280  CG  GLU A  20      -1.624   0.251 -15.067  1.00  0.00           C  
ATOM    281  CD  GLU A  20      -1.655   1.784 -15.028  1.00  0.00           C  
ATOM    282  OE1 GLU A  20      -1.372   2.335 -13.944  1.00  0.00           O  
ATOM    283  OE2 GLU A  20      -2.008   2.374 -16.085  1.00  0.00           O  
ATOM    284  H   GLU A  20       0.000  -1.222 -13.037  1.00  0.00           H  
ATOM    285  HA  GLU A  20      -1.064  -2.260 -15.390  1.00  0.00           H  
ATOM    286  HB2 GLU A  20       0.434   0.177 -14.398  1.00  0.00           H  
ATOM    287  HB3 GLU A  20       0.244  -0.003 -16.131  1.00  0.00           H  
ATOM    288  HG2 GLU A  20      -2.206  -0.104 -15.916  1.00  0.00           H  
ATOM    289  HG3 GLU A  20      -2.098  -0.145 -14.168  1.00  0.00           H  
ATOM    290  N   ALA A  21       2.422  -2.366 -15.205  1.00  0.00           N  
ATOM    291  CA  ALA A  21       3.504  -2.808 -16.101  1.00  0.00           C  
ATOM    292  C   ALA A  21       4.106  -4.193 -15.833  1.00  0.00           C  
ATOM    293  O   ALA A  21       4.737  -4.762 -16.724  1.00  0.00           O  
ATOM    294  CB  ALA A  21       4.601  -1.744 -16.072  1.00  0.00           C  
ATOM    295  H   ALA A  21       2.729  -1.990 -14.327  1.00  0.00           H  
ATOM    296  HA  ALA A  21       3.066  -2.833 -17.099  1.00  0.00           H  
ATOM    297  HB1 ALA A  21       5.013  -1.677 -15.066  1.00  0.00           H  
ATOM    298  HB2 ALA A  21       4.177  -0.780 -16.356  1.00  0.00           H  
ATOM    299  HB3 ALA A  21       5.394  -2.009 -16.770  1.00  0.00           H  
ATOM    300  N   GLY A  22       3.868  -4.752 -14.642  1.00  0.00           N  
ATOM    301  CA  GLY A  22       4.378  -6.084 -14.256  1.00  0.00           C  
ATOM    302  C   GLY A  22       5.904  -6.072 -14.016  1.00  0.00           C  
ATOM    303  O   GLY A  22       6.607  -7.028 -14.347  1.00  0.00           O  
ATOM    304  H   GLY A  22       3.266  -4.329 -13.963  1.00  0.00           H  
ATOM    305  HA2 GLY A  22       4.141  -6.803 -15.040  1.00  0.00           H  
ATOM    306  HA3 GLY A  22       3.872  -6.419 -13.352  1.00  0.00           H  
ATOM    307  N   GLY A  23       6.322  -5.080 -13.230  1.00  0.00           N  
ATOM    308  CA  GLY A  23       7.742  -4.694 -13.074  1.00  0.00           C  
ATOM    309  C   GLY A  23       8.390  -5.170 -11.758  1.00  0.00           C  
ATOM    310  O   GLY A  23       7.724  -5.492 -10.778  1.00  0.00           O  
ATOM    311  H   GLY A  23       5.679  -4.591 -12.645  1.00  0.00           H  
ATOM    312  HA2 GLY A  23       7.819  -3.609 -13.131  1.00  0.00           H  
ATOM    313  HA3 GLY A  23       8.309  -5.099 -13.911  1.00  0.00           H  
ATOM    314  N   TRP A  24       9.717  -5.061 -11.761  1.00  0.00           N  
ATOM    315  CA  TRP A  24      10.579  -5.474 -10.636  1.00  0.00           C  
ATOM    316  C   TRP A  24      10.269  -4.696  -9.354  1.00  0.00           C  
ATOM    317  O   TRP A  24      10.496  -3.498  -9.231  1.00  0.00           O  
ATOM    318  CB  TRP A  24      12.063  -5.284 -10.981  1.00  0.00           C  
ATOM    319  CG  TRP A  24      12.482  -6.004 -12.264  1.00  0.00           C  
ATOM    320  CD1 TRP A  24      12.639  -5.395 -13.439  1.00  0.00           C  
ATOM    321  CD2 TRP A  24      12.598  -7.379 -12.487  1.00  0.00           C  
ATOM    322  NE1 TRP A  24      12.795  -6.306 -14.408  1.00  0.00           N  
ATOM    323  CE2 TRP A  24      12.765  -7.520 -13.875  1.00  0.00           C  
ATOM    324  CE3 TRP A  24      12.634  -8.506 -11.640  1.00  0.00           C  
ATOM    325  CZ2 TRP A  24      12.957  -8.802 -14.447  1.00  0.00           C  
ATOM    326  CZ3 TRP A  24      12.835  -9.779 -12.205  1.00  0.00           C  
ATOM    327  CH2 TRP A  24      12.984  -9.928 -13.604  1.00  0.00           C  
ATOM    328  H   TRP A  24      10.219  -4.731 -12.555  1.00  0.00           H  
ATOM    329  HA  TRP A  24      10.406  -6.539 -10.478  1.00  0.00           H  
ATOM    330  HB2 TRP A  24      12.272  -4.220 -11.084  1.00  0.00           H  
ATOM    331  HB3 TRP A  24      12.670  -5.649 -10.153  1.00  0.00           H  
ATOM    332  HD1 TRP A  24      12.640  -4.315 -13.589  1.00  0.00           H  
ATOM    333  HE1 TRP A  24      12.962  -6.099 -15.365  1.00  0.00           H  
ATOM    334  HE3 TRP A  24      12.507  -8.395 -10.563  1.00  0.00           H  
ATOM    335  HZ2 TRP A  24      13.082  -8.914 -15.523  1.00  0.00           H  
ATOM    336  HZ3 TRP A  24      12.878 -10.656 -11.561  1.00  0.00           H  
ATOM    337  HH2 TRP A  24      13.120 -10.922 -14.031  1.00  0.00           H  
ATOM    338  N   VAL A  25       9.666  -5.427  -8.418  1.00  0.00           N  
ATOM    339  CA  VAL A  25       9.482  -4.910  -7.049  1.00  0.00           C  
ATOM    340  C   VAL A  25      10.801  -4.484  -6.362  1.00  0.00           C  
ATOM    341  O   VAL A  25      10.788  -3.538  -5.590  1.00  0.00           O  
ATOM    342  CB  VAL A  25       8.651  -5.909  -6.215  1.00  0.00           C  
ATOM    343  CG1 VAL A  25       9.456  -7.081  -5.638  1.00  0.00           C  
ATOM    344  CG2 VAL A  25       7.896  -5.180  -5.105  1.00  0.00           C  
ATOM    345  H   VAL A  25       9.039  -6.165  -8.687  1.00  0.00           H  
ATOM    346  HA  VAL A  25       8.876  -4.010  -7.156  1.00  0.00           H  
ATOM    347  HB  VAL A  25       7.909  -6.339  -6.888  1.00  0.00           H  
ATOM    348 HG11 VAL A  25       9.915  -7.639  -6.452  1.00  0.00           H  
ATOM    349 HG12 VAL A  25      10.233  -6.693  -4.978  1.00  0.00           H  
ATOM    350 HG13 VAL A  25       8.803  -7.744  -5.070  1.00  0.00           H  
ATOM    351 HG21 VAL A  25       7.248  -4.421  -5.544  1.00  0.00           H  
ATOM    352 HG22 VAL A  25       7.290  -5.892  -4.544  1.00  0.00           H  
ATOM    353 HG23 VAL A  25       8.609  -4.704  -4.432  1.00  0.00           H  
ATOM    354  N   THR A  26      11.925  -5.082  -6.762  1.00  0.00           N  
ATOM    355  CA  THR A  26      13.261  -4.787  -6.179  1.00  0.00           C  
ATOM    356  C   THR A  26      13.635  -3.297  -6.239  1.00  0.00           C  
ATOM    357  O   THR A  26      14.061  -2.743  -5.223  1.00  0.00           O  
ATOM    358  CB  THR A  26      14.386  -5.707  -6.696  1.00  0.00           C  
ATOM    359  OG1 THR A  26      15.668  -5.199  -6.295  1.00  0.00           O  
ATOM    360  CG2 THR A  26      14.378  -5.931  -8.209  1.00  0.00           C  
ATOM    361  H   THR A  26      11.925  -5.715  -7.529  1.00  0.00           H  
ATOM    362  HA  THR A  26      13.150  -5.000  -5.116  1.00  0.00           H  
ATOM    363  HB  THR A  26      14.235  -6.682  -6.230  1.00  0.00           H  
ATOM    364  HG1 THR A  26      15.604  -4.750  -5.393  1.00  0.00           H  
ATOM    365 HG21 THR A  26      13.398  -6.297  -8.515  1.00  0.00           H  
ATOM    366 HG22 THR A  26      14.588  -4.988  -8.713  1.00  0.00           H  
ATOM    367 HG23 THR A  26      15.136  -6.663  -8.492  1.00  0.00           H  
ATOM    368  N   THR A  27      13.283  -2.636  -7.347  1.00  0.00           N  
ATOM    369  CA  THR A  27      13.518  -1.197  -7.554  1.00  0.00           C  
ATOM    370  C   THR A  27      12.761  -0.332  -6.537  1.00  0.00           C  
ATOM    371  O   THR A  27      13.318   0.578  -5.927  1.00  0.00           O  
ATOM    372  CB  THR A  27      13.068  -0.767  -8.961  1.00  0.00           C  
ATOM    373  OG1 THR A  27      12.411  -1.845  -9.643  1.00  0.00           O  
ATOM    374  CG2 THR A  27      14.247  -0.250  -9.779  1.00  0.00           C  
ATOM    375  H   THR A  27      12.838  -3.080  -8.129  1.00  0.00           H  
ATOM    376  HA  THR A  27      14.585  -1.014  -7.426  1.00  0.00           H  
ATOM    377  HB  THR A  27      12.359   0.052  -8.844  1.00  0.00           H  
ATOM    378  HG1 THR A  27      12.388  -1.631 -10.616  1.00  0.00           H  
ATOM    379 HG21 THR A  27      14.747   0.548  -9.231  1.00  0.00           H  
ATOM    380 HG22 THR A  27      14.950  -1.065  -9.957  1.00  0.00           H  
ATOM    381 HG23 THR A  27      13.891   0.137 -10.734  1.00  0.00           H  
ATOM    382  N   ILE A  28      11.492  -0.679  -6.352  1.00  0.00           N  
ATOM    383  CA  ILE A  28      10.549   0.032  -5.467  1.00  0.00           C  
ATOM    384  C   ILE A  28      11.074   0.113  -4.013  1.00  0.00           C  
ATOM    385  O   ILE A  28      11.124   1.198  -3.440  1.00  0.00           O  
ATOM    386  CB  ILE A  28       9.174  -0.656  -5.652  1.00  0.00           C  
ATOM    387  CG1 ILE A  28       8.400  -0.015  -6.821  1.00  0.00           C  
ATOM    388  CG2 ILE A  28       8.261  -0.713  -4.419  1.00  0.00           C  
ATOM    389  CD1 ILE A  28       8.962  -0.297  -8.225  1.00  0.00           C  
ATOM    390  H   ILE A  28      11.096  -1.447  -6.856  1.00  0.00           H  
ATOM    391  HA  ILE A  28      10.453   1.052  -5.839  1.00  0.00           H  
ATOM    392  HB  ILE A  28       9.374  -1.692  -5.928  1.00  0.00           H  
ATOM    393 HG12 ILE A  28       7.368  -0.364  -6.784  1.00  0.00           H  
ATOM    394 HG13 ILE A  28       8.377   1.064  -6.668  1.00  0.00           H  
ATOM    395 HG21 ILE A  28       8.768  -1.256  -3.622  1.00  0.00           H  
ATOM    396 HG22 ILE A  28       8.044   0.302  -4.088  1.00  0.00           H  
ATOM    397 HG23 ILE A  28       7.322  -1.218  -4.649  1.00  0.00           H  
ATOM    398 HD11 ILE A  28       9.983   0.078  -8.286  1.00  0.00           H  
ATOM    399 HD12 ILE A  28       8.958  -1.371  -8.405  1.00  0.00           H  
ATOM    400 HD13 ILE A  28       8.355   0.193  -8.986  1.00  0.00           H  
ATOM    401  N   VAL A  29      11.629  -1.002  -3.533  1.00  0.00           N  
ATOM    402  CA  VAL A  29      12.276  -1.102  -2.206  1.00  0.00           C  
ATOM    403  C   VAL A  29      13.363  -0.025  -1.999  1.00  0.00           C  
ATOM    404  O   VAL A  29      13.408   0.603  -0.936  1.00  0.00           O  
ATOM    405  CB  VAL A  29      12.802  -2.545  -2.008  1.00  0.00           C  
ATOM    406  CG1 VAL A  29      13.728  -2.722  -0.788  1.00  0.00           C  
ATOM    407  CG2 VAL A  29      11.645  -3.537  -1.863  1.00  0.00           C  
ATOM    408  H   VAL A  29      11.580  -1.861  -4.053  1.00  0.00           H  
ATOM    409  HA  VAL A  29      11.494  -0.930  -1.466  1.00  0.00           H  
ATOM    410  HB  VAL A  29      13.371  -2.807  -2.901  1.00  0.00           H  
ATOM    411 HG11 VAL A  29      13.187  -2.445   0.117  1.00  0.00           H  
ATOM    412 HG12 VAL A  29      14.056  -3.758  -0.706  1.00  0.00           H  
ATOM    413 HG13 VAL A  29      14.600  -2.078  -0.902  1.00  0.00           H  
ATOM    414 HG21 VAL A  29      11.020  -3.497  -2.755  1.00  0.00           H  
ATOM    415 HG22 VAL A  29      12.036  -4.547  -1.740  1.00  0.00           H  
ATOM    416 HG23 VAL A  29      11.050  -3.272  -0.989  1.00  0.00           H  
ATOM    417  N   SER A  30      14.146   0.264  -3.042  1.00  0.00           N  
ATOM    418  CA  SER A  30      15.134   1.374  -3.019  1.00  0.00           C  
ATOM    419  C   SER A  30      14.484   2.741  -2.744  1.00  0.00           C  
ATOM    420  O   SER A  30      14.999   3.533  -1.959  1.00  0.00           O  
ATOM    421  CB  SER A  30      15.856   1.553  -4.360  1.00  0.00           C  
ATOM    422  OG  SER A  30      16.047   0.304  -5.009  1.00  0.00           O  
ATOM    423  H   SER A  30      14.212  -0.333  -3.850  1.00  0.00           H  
ATOM    424  HA  SER A  30      15.841   1.101  -2.235  1.00  0.00           H  
ATOM    425  HB2 SER A  30      15.276   2.217  -5.002  1.00  0.00           H  
ATOM    426  HB3 SER A  30      16.821   2.032  -4.196  1.00  0.00           H  
ATOM    427  HG  SER A  30      16.493   0.486  -5.888  1.00  0.00           H  
ATOM    428  N   ILE A  31      13.310   2.879  -3.285  1.00  0.00           N  
ATOM    429  CA  ILE A  31      12.531   4.139  -3.328  1.00  0.00           C  
ATOM    430  C   ILE A  31      12.171   4.576  -1.889  1.00  0.00           C  
ATOM    431  O   ILE A  31      12.269   5.748  -1.548  1.00  0.00           O  
ATOM    432  CB  ILE A  31      11.282   3.909  -4.224  1.00  0.00           C  
ATOM    433  CG1 ILE A  31      11.608   3.323  -5.616  1.00  0.00           C  
ATOM    434  CG2 ILE A  31      10.404   5.162  -4.367  1.00  0.00           C  
ATOM    435  CD1 ILE A  31      12.641   4.104  -6.460  1.00  0.00           C  
ATOM    436  H   ILE A  31      12.818   2.089  -3.639  1.00  0.00           H  
ATOM    437  HA  ILE A  31      13.148   4.909  -3.792  1.00  0.00           H  
ATOM    438  HB  ILE A  31      10.670   3.163  -3.716  1.00  0.00           H  
ATOM    439 HG12 ILE A  31      11.973   2.305  -5.482  1.00  0.00           H  
ATOM    440 HG13 ILE A  31      10.680   3.257  -6.186  1.00  0.00           H  
ATOM    441 HG21 ILE A  31      10.080   5.489  -3.380  1.00  0.00           H  
ATOM    442 HG22 ILE A  31      10.981   5.953  -4.842  1.00  0.00           H  
ATOM    443 HG23 ILE A  31       9.527   4.943  -4.977  1.00  0.00           H  
ATOM    444 HD11 ILE A  31      12.273   5.115  -6.633  1.00  0.00           H  
ATOM    445 HD12 ILE A  31      13.586   4.148  -5.919  1.00  0.00           H  
ATOM    446 HD13 ILE A  31      12.804   3.614  -7.420  1.00  0.00           H  
ATOM    447  N   LEU A  32      11.939   3.576  -1.047  1.00  0.00           N  
ATOM    448  CA  LEU A  32      11.657   3.706   0.392  1.00  0.00           C  
ATOM    449  C   LEU A  32      12.835   4.312   1.173  1.00  0.00           C  
ATOM    450  O   LEU A  32      12.678   5.280   1.910  1.00  0.00           O  
ATOM    451  CB  LEU A  32      11.310   2.319   0.943  1.00  0.00           C  
ATOM    452  CG  LEU A  32       9.823   1.937   0.893  1.00  0.00           C  
ATOM    453  CD1 LEU A  32       9.043   2.711   1.947  1.00  0.00           C  
ATOM    454  CD2 LEU A  32       9.167   2.081  -0.488  1.00  0.00           C  
ATOM    455  H   LEU A  32      11.925   2.624  -1.385  1.00  0.00           H  
ATOM    456  HA  LEU A  32      10.787   4.355   0.502  1.00  0.00           H  
ATOM    457  HB2 LEU A  32      11.876   1.574   0.385  1.00  0.00           H  
ATOM    458  HB3 LEU A  32      11.646   2.264   1.978  1.00  0.00           H  
ATOM    459  HG  LEU A  32       9.752   0.881   1.155  1.00  0.00           H  
ATOM    460 HD11 LEU A  32       9.457   2.499   2.933  1.00  0.00           H  
ATOM    461 HD12 LEU A  32       9.120   3.779   1.743  1.00  0.00           H  
ATOM    462 HD13 LEU A  32       7.995   2.412   1.923  1.00  0.00           H  
ATOM    463 HD21 LEU A  32       9.686   1.442  -1.202  1.00  0.00           H  
ATOM    464 HD22 LEU A  32       8.118   1.789  -0.445  1.00  0.00           H  
ATOM    465 HD23 LEU A  32       9.236   3.119  -0.813  1.00  0.00           H  
ATOM    466  N   THR A  33      13.999   3.672   1.050  1.00  0.00           N  
ATOM    467  CA  THR A  33      15.247   4.152   1.665  1.00  0.00           C  
ATOM    468  C   THR A  33      15.801   5.443   1.045  1.00  0.00           C  
ATOM    469  O   THR A  33      16.598   6.123   1.680  1.00  0.00           O  
ATOM    470  CB  THR A  33      16.370   3.124   1.648  1.00  0.00           C  
ATOM    471  OG1 THR A  33      16.587   2.564   0.354  1.00  0.00           O  
ATOM    472  CG2 THR A  33      16.128   2.051   2.730  1.00  0.00           C  
ATOM    473  H   THR A  33      14.064   2.803   0.555  1.00  0.00           H  
ATOM    474  HA  THR A  33      14.996   4.382   2.701  1.00  0.00           H  
ATOM    475  HB  THR A  33      17.284   3.651   1.924  1.00  0.00           H  
ATOM    476  HG1 THR A  33      15.969   1.801   0.170  1.00  0.00           H  
ATOM    477 HG21 THR A  33      15.975   2.536   3.694  1.00  0.00           H  
ATOM    478 HG22 THR A  33      15.244   1.468   2.472  1.00  0.00           H  
ATOM    479 HG23 THR A  33      16.992   1.389   2.793  1.00  0.00           H  
ATOM    480  N   ALA A  34      15.382   5.746  -0.182  1.00  0.00           N  
ATOM    481  CA  ALA A  34      15.685   7.021  -0.873  1.00  0.00           C  
ATOM    482  C   ALA A  34      15.353   8.283  -0.040  1.00  0.00           C  
ATOM    483  O   ALA A  34      15.775   9.384  -0.377  1.00  0.00           O  
ATOM    484  CB  ALA A  34      14.960   7.051  -2.222  1.00  0.00           C  
ATOM    485  H   ALA A  34      15.004   5.021  -0.762  1.00  0.00           H  
ATOM    486  HA  ALA A  34      16.759   7.016  -1.059  1.00  0.00           H  
ATOM    487  HB1 ALA A  34      15.268   6.192  -2.817  1.00  0.00           H  
ATOM    488  HB2 ALA A  34      13.884   7.012  -2.055  1.00  0.00           H  
ATOM    489  HB3 ALA A  34      15.209   7.968  -2.757  1.00  0.00           H  
ATOM    490  N   VAL A  35      14.500   8.099   0.971  1.00  0.00           N  
ATOM    491  CA  VAL A  35      14.149   9.112   1.995  1.00  0.00           C  
ATOM    492  C   VAL A  35      15.368   9.493   2.865  1.00  0.00           C  
ATOM    493  O   VAL A  35      15.486  10.616   3.341  1.00  0.00           O  
ATOM    494  CB  VAL A  35      13.012   8.565   2.897  1.00  0.00           C  
ATOM    495  CG1 VAL A  35      12.526   9.573   3.934  1.00  0.00           C  
ATOM    496  CG2 VAL A  35      11.800   8.160   2.062  1.00  0.00           C  
ATOM    497  H   VAL A  35      13.935   7.277   1.000  1.00  0.00           H  
ATOM    498  HA  VAL A  35      13.792   9.997   1.469  1.00  0.00           H  
ATOM    499  HB  VAL A  35      13.392   7.687   3.418  1.00  0.00           H  
ATOM    500 HG11 VAL A  35      12.160  10.466   3.427  1.00  0.00           H  
ATOM    501 HG12 VAL A  35      11.721   9.143   4.529  1.00  0.00           H  
ATOM    502 HG13 VAL A  35      13.353   9.843   4.591  1.00  0.00           H  
ATOM    503 HG21 VAL A  35      12.089   7.385   1.353  1.00  0.00           H  
ATOM    504 HG22 VAL A  35      11.013   7.777   2.714  1.00  0.00           H  
ATOM    505 HG23 VAL A  35      11.426   9.029   1.518  1.00  0.00           H  
ATOM    506  N   GLY A  36      16.190   8.480   3.155  1.00  0.00           N  
ATOM    507  CA  GLY A  36      17.409   8.595   3.983  1.00  0.00           C  
ATOM    508  C   GLY A  36      17.277   7.742   5.254  1.00  0.00           C  
ATOM    509  O   GLY A  36      16.806   6.607   5.226  1.00  0.00           O  
ATOM    510  H   GLY A  36      16.103   7.597   2.694  1.00  0.00           H  
ATOM    511  HA2 GLY A  36      17.577   9.637   4.252  1.00  0.00           H  
ATOM    512  HA3 GLY A  36      18.278   8.270   3.409  1.00  0.00           H  
ATOM    513  N   SER A  37      17.432   8.450   6.365  1.00  0.00           N  
ATOM    514  CA  SER A  37      17.546   7.849   7.711  1.00  0.00           C  
ATOM    515  C   SER A  37      16.350   6.997   8.147  1.00  0.00           C  
ATOM    516  O   SER A  37      16.554   5.958   8.762  1.00  0.00           O  
ATOM    517  CB  SER A  37      17.811   8.932   8.765  1.00  0.00           C  
ATOM    518  OG  SER A  37      16.878  10.000   8.565  1.00  0.00           O  
ATOM    519  H   SER A  37      17.390   9.446   6.360  1.00  0.00           H  
ATOM    520  HA  SER A  37      18.426   7.213   7.632  1.00  0.00           H  
ATOM    521  HB2 SER A  37      17.706   8.518   9.767  1.00  0.00           H  
ATOM    522  HB3 SER A  37      18.834   9.300   8.678  1.00  0.00           H  
ATOM    523  HG  SER A  37      16.963  10.657   9.326  1.00  0.00           H  
ATOM    524  N   GLY A  38      15.153   7.390   7.701  1.00  0.00           N  
ATOM    525  CA  GLY A  38      13.875   6.716   8.041  1.00  0.00           C  
ATOM    526  C   GLY A  38      13.936   5.186   7.979  1.00  0.00           C  
ATOM    527  O   GLY A  38      13.536   4.490   8.912  1.00  0.00           O  
ATOM    528  H   GLY A  38      15.049   8.251   7.211  1.00  0.00           H  
ATOM    529  HA2 GLY A  38      13.100   7.066   7.359  1.00  0.00           H  
ATOM    530  HA3 GLY A  38      13.576   7.016   9.045  1.00  0.00           H  
ATOM    531  N   GLY A  39      14.531   4.673   6.901  1.00  0.00           N  
ATOM    532  CA  GLY A  39      14.777   3.232   6.720  1.00  0.00           C  
ATOM    533  C   GLY A  39      15.799   2.683   7.729  1.00  0.00           C  
ATOM    534  O   GLY A  39      15.497   1.799   8.512  1.00  0.00           O  
ATOM    535  H   GLY A  39      14.881   5.263   6.164  1.00  0.00           H  
ATOM    536  HA2 GLY A  39      15.136   3.051   5.707  1.00  0.00           H  
ATOM    537  HA3 GLY A  39      13.837   2.689   6.825  1.00  0.00           H  
ATOM    538  N   LEU A  40      16.902   3.422   7.826  1.00  0.00           N  
ATOM    539  CA  LEU A  40      18.109   3.005   8.570  1.00  0.00           C  
ATOM    540  C   LEU A  40      17.914   2.942  10.094  1.00  0.00           C  
ATOM    541  O   LEU A  40      18.397   2.006  10.742  1.00  0.00           O  
ATOM    542  CB  LEU A  40      19.238   3.982   8.233  1.00  0.00           C  
ATOM    543  CG  LEU A  40      19.769   3.717   6.822  1.00  0.00           C  
ATOM    544  CD1 LEU A  40      20.332   5.010   6.214  1.00  0.00           C  
ATOM    545  CD2 LEU A  40      20.821   2.604   6.831  1.00  0.00           C  
ATOM    546  H   LEU A  40      16.900   4.375   7.516  1.00  0.00           H  
ATOM    547  HA  LEU A  40      18.385   2.014   8.211  1.00  0.00           H  
ATOM    548  HB2 LEU A  40      18.874   5.006   8.305  1.00  0.00           H  
ATOM    549  HB3 LEU A  40      20.045   3.878   8.958  1.00  0.00           H  
ATOM    550  HG  LEU A  40      18.944   3.386   6.192  1.00  0.00           H  
ATOM    551 HD11 LEU A  40      21.141   5.385   6.841  1.00  0.00           H  
ATOM    552 HD12 LEU A  40      20.713   4.803   5.214  1.00  0.00           H  
ATOM    553 HD13 LEU A  40      19.541   5.759   6.155  1.00  0.00           H  
ATOM    554 HD21 LEU A  40      21.649   2.893   7.478  1.00  0.00           H  
ATOM    555 HD22 LEU A  40      20.373   1.683   7.203  1.00  0.00           H  
ATOM    556 HD23 LEU A  40      21.190   2.445   5.817  1.00  0.00           H  
ATOM    557  N   SER A  41      17.119   3.900  10.730  1.00  0.00           N  
ATOM    558  CA  SER A  41      16.988   3.872  12.204  1.00  0.00           C  
ATOM    559  C   SER A  41      16.400   2.555  12.736  1.00  0.00           C  
ATOM    560  O   SER A  41      16.945   1.985  13.686  1.00  0.00           O  
ATOM    561  CB  SER A  41      16.195   5.080  12.697  1.00  0.00           C  
ATOM    562  OG  SER A  41      14.960   5.172  11.978  1.00  0.00           O  
ATOM    563  H   SER A  41      16.606   4.637  10.270  1.00  0.00           H  
ATOM    564  HA  SER A  41      18.014   3.967  12.559  1.00  0.00           H  
ATOM    565  HB2 SER A  41      16.000   4.986  13.766  1.00  0.00           H  
ATOM    566  HB3 SER A  41      16.778   5.991  12.558  1.00  0.00           H  
ATOM    567  HG  SER A  41      14.480   6.043  12.196  1.00  0.00           H  
ATOM    568  N   LEU A  42      15.442   1.984  12.000  1.00  0.00           N  
ATOM    569  CA  LEU A  42      14.832   0.677  12.347  1.00  0.00           C  
ATOM    570  C   LEU A  42      15.865  -0.453  12.215  1.00  0.00           C  
ATOM    571  O   LEU A  42      16.085  -1.221  13.160  1.00  0.00           O  
ATOM    572  CB  LEU A  42      13.643   0.420  11.404  1.00  0.00           C  
ATOM    573  CG  LEU A  42      12.899  -0.889  11.747  1.00  0.00           C  
ATOM    574  CD1 LEU A  42      11.905  -0.688  12.885  1.00  0.00           C  
ATOM    575  CD2 LEU A  42      12.173  -1.413  10.510  1.00  0.00           C  
ATOM    576  H   LEU A  42      15.067   2.435  11.190  1.00  0.00           H  
ATOM    577  HA  LEU A  42      14.468   0.728  13.374  1.00  0.00           H  
ATOM    578  HB2 LEU A  42      12.947   1.258  11.462  1.00  0.00           H  
ATOM    579  HB3 LEU A  42      14.001   0.375  10.375  1.00  0.00           H  
ATOM    580  HG  LEU A  42      13.625  -1.638  12.061  1.00  0.00           H  
ATOM    581 HD11 LEU A  42      11.181   0.076  12.603  1.00  0.00           H  
ATOM    582 HD12 LEU A  42      11.386  -1.625  13.084  1.00  0.00           H  
ATOM    583 HD13 LEU A  42      12.438  -0.371  13.780  1.00  0.00           H  
ATOM    584 HD21 LEU A  42      11.460  -0.664  10.163  1.00  0.00           H  
ATOM    585 HD22 LEU A  42      12.898  -1.617   9.722  1.00  0.00           H  
ATOM    586 HD23 LEU A  42      11.643  -2.331  10.767  1.00  0.00           H  
ATOM    587  N   LEU A  43      16.566  -0.458  11.085  1.00  0.00           N  
ATOM    588  CA  LEU A  43      17.569  -1.504  10.777  1.00  0.00           C  
ATOM    589  C   LEU A  43      18.791  -1.524  11.711  1.00  0.00           C  
ATOM    590  O   LEU A  43      19.316  -2.595  12.020  1.00  0.00           O  
ATOM    591  CB  LEU A  43      18.017  -1.439   9.310  1.00  0.00           C  
ATOM    592  CG  LEU A  43      16.843  -1.591   8.332  1.00  0.00           C  
ATOM    593  CD1 LEU A  43      17.396  -1.631   6.903  1.00  0.00           C  
ATOM    594  CD2 LEU A  43      15.963  -2.816   8.621  1.00  0.00           C  
ATOM    595  H   LEU A  43      16.372   0.202  10.352  1.00  0.00           H  
ATOM    596  HA  LEU A  43      17.046  -2.451  10.906  1.00  0.00           H  
ATOM    597  HB2 LEU A  43      18.518  -0.489   9.127  1.00  0.00           H  
ATOM    598  HB3 LEU A  43      18.747  -2.227   9.121  1.00  0.00           H  
ATOM    599  HG  LEU A  43      16.205  -0.711   8.421  1.00  0.00           H  
ATOM    600 HD11 LEU A  43      17.941  -0.709   6.698  1.00  0.00           H  
ATOM    601 HD12 LEU A  43      18.067  -2.483   6.796  1.00  0.00           H  
ATOM    602 HD13 LEU A  43      16.566  -1.729   6.203  1.00  0.00           H  
ATOM    603 HD21 LEU A  43      16.572  -3.718   8.569  1.00  0.00           H  
ATOM    604 HD22 LEU A  43      15.532  -2.726   9.618  1.00  0.00           H  
ATOM    605 HD23 LEU A  43      15.161  -2.879   7.885  1.00  0.00           H  
ATOM    606  N   ALA A  44      19.159  -0.353  12.201  1.00  0.00           N  
ATOM    607  CA  ALA A  44      20.233  -0.198  13.210  1.00  0.00           C  
ATOM    608  C   ALA A  44      19.892  -0.816  14.579  1.00  0.00           C  
ATOM    609  O   ALA A  44      20.769  -1.427  15.182  1.00  0.00           O  
ATOM    610  CB  ALA A  44      20.564   1.292  13.365  1.00  0.00           C  
ATOM    611  H   ALA A  44      18.766   0.506  11.847  1.00  0.00           H  
ATOM    612  HA  ALA A  44      21.107  -0.712  12.812  1.00  0.00           H  
ATOM    613  HB1 ALA A  44      20.867   1.699  12.401  1.00  0.00           H  
ATOM    614  HB2 ALA A  44      21.376   1.417  14.081  1.00  0.00           H  
ATOM    615  HB3 ALA A  44      19.682   1.823  13.724  1.00  0.00           H  
ATOM    616  N   ALA A  45      18.592  -0.881  14.900  1.00  0.00           N  
ATOM    617  CA  ALA A  45      18.103  -1.178  16.261  1.00  0.00           C  
ATOM    618  C   ALA A  45      18.619  -2.490  16.867  1.00  0.00           C  
ATOM    619  O   ALA A  45      19.126  -2.499  17.990  1.00  0.00           O  
ATOM    620  CB  ALA A  45      16.577  -1.133  16.280  1.00  0.00           C  
ATOM    621  H   ALA A  45      17.867  -0.817  14.207  1.00  0.00           H  
ATOM    622  HA  ALA A  45      18.473  -0.366  16.887  1.00  0.00           H  
ATOM    623  HB1 ALA A  45      16.184  -1.908  15.623  1.00  0.00           H  
ATOM    624  HB2 ALA A  45      16.209  -1.299  17.292  1.00  0.00           H  
ATOM    625  HB3 ALA A  45      16.240  -0.157  15.931  1.00  0.00           H  
ATOM    626  N   ALA A  46      18.514  -3.574  16.098  1.00  0.00           N  
ATOM    627  CA  ALA A  46      19.104  -4.881  16.469  1.00  0.00           C  
ATOM    628  C   ALA A  46      19.539  -5.725  15.255  1.00  0.00           C  
ATOM    629  O   ALA A  46      19.350  -6.938  15.192  1.00  0.00           O  
ATOM    630  CB  ALA A  46      18.152  -5.640  17.406  1.00  0.00           C  
ATOM    631  H   ALA A  46      18.005  -3.529  15.244  1.00  0.00           H  
ATOM    632  HA  ALA A  46      20.005  -4.646  17.036  1.00  0.00           H  
ATOM    633  HB1 ALA A  46      17.219  -5.847  16.881  1.00  0.00           H  
ATOM    634  HB2 ALA A  46      17.948  -5.032  18.285  1.00  0.00           H  
ATOM    635  HB3 ALA A  46      18.608  -6.581  17.716  1.00  0.00           H  
ATOM    636  N   GLY A  47      20.306  -5.057  14.390  1.00  0.00           N  
ATOM    637  CA  GLY A  47      20.675  -5.569  13.044  1.00  0.00           C  
ATOM    638  C   GLY A  47      21.226  -7.009  13.069  1.00  0.00           C  
ATOM    639  O   GLY A  47      20.689  -7.898  12.412  1.00  0.00           O  
ATOM    640  H   GLY A  47      20.643  -4.139  14.596  1.00  0.00           H  
ATOM    641  HA2 GLY A  47      21.423  -4.909  12.606  1.00  0.00           H  
ATOM    642  HA3 GLY A  47      19.799  -5.533  12.398  1.00  0.00           H  
ATOM    643  N   ARG A  48      22.134  -7.222  14.008  1.00  0.00           N  
ATOM    644  CA  ARG A  48      22.866  -8.478  14.237  1.00  0.00           C  
ATOM    645  C   ARG A  48      21.956  -9.706  14.439  1.00  0.00           C  
ATOM    646  O   ARG A  48      22.058 -10.693  13.716  1.00  0.00           O  
ATOM    647  CB  ARG A  48      23.698  -8.191  15.476  1.00  0.00           C  
ATOM    648  CG  ARG A  48      24.627  -9.337  15.851  1.00  0.00           C  
ATOM    649  CD  ARG A  48      25.293  -8.900  17.144  1.00  0.00           C  
ATOM    650  NE  ARG A  48      26.114  -9.983  17.679  1.00  0.00           N  
ATOM    651  CZ  ARG A  48      26.761  -9.939  18.834  1.00  0.00           C  
ATOM    652  NH1 ARG A  48      26.794  -8.806  19.546  1.00  0.00           N  
ATOM    653  NH2 ARG A  48      27.436 -10.994  19.260  1.00  0.00           N  
ATOM    654  H   ARG A  48      22.391  -6.486  14.633  1.00  0.00           H  
ATOM    655  HA  ARG A  48      23.499  -8.617  13.360  1.00  0.00           H  
ATOM    656  HB2 ARG A  48      24.289  -7.291  15.308  1.00  0.00           H  
ATOM    657  HB3 ARG A  48      23.032  -7.982  16.313  1.00  0.00           H  
ATOM    658  HG2 ARG A  48      24.073 -10.266  15.987  1.00  0.00           H  
ATOM    659  HG3 ARG A  48      25.365  -9.518  15.069  1.00  0.00           H  
ATOM    660  HD2 ARG A  48      25.911  -8.021  16.965  1.00  0.00           H  
ATOM    661  HD3 ARG A  48      24.536  -8.615  17.874  1.00  0.00           H  
ATOM    662  HE  ARG A  48      26.215 -10.787  17.090  1.00  0.00           H  
ATOM    663 HH11 ARG A  48      26.313  -7.995  19.214  1.00  0.00           H  
ATOM    664 HH12 ARG A  48      27.299  -8.769  20.408  1.00  0.00           H  
ATOM    665 HH21 ARG A  48      27.442 -11.834  18.718  1.00  0.00           H  
ATOM    666 HH22 ARG A  48      27.939 -10.956  20.123  1.00  0.00           H  
ATOM    667  N   GLU A  49      20.984  -9.546  15.333  1.00  0.00           N  
ATOM    668  CA  GLU A  49      20.035 -10.608  15.719  1.00  0.00           C  
ATOM    669  C   GLU A  49      18.889 -10.825  14.706  1.00  0.00           C  
ATOM    670  O   GLU A  49      18.029 -11.683  14.887  1.00  0.00           O  
ATOM    671  CB  GLU A  49      19.560 -10.151  17.105  1.00  0.00           C  
ATOM    672  CG  GLU A  49      18.755 -11.204  17.883  1.00  0.00           C  
ATOM    673  CD  GLU A  49      17.249 -10.918  17.836  1.00  0.00           C  
ATOM    674  OE1 GLU A  49      16.874  -9.741  17.999  1.00  0.00           O  
ATOM    675  OE2 GLU A  49      16.506 -11.907  17.672  1.00  0.00           O  
ATOM    676  H   GLU A  49      20.817  -8.655  15.766  1.00  0.00           H  
ATOM    677  HA  GLU A  49      20.613 -11.529  15.804  1.00  0.00           H  
ATOM    678  HB2 GLU A  49      20.430  -9.867  17.697  1.00  0.00           H  
ATOM    679  HB3 GLU A  49      18.947  -9.257  16.988  1.00  0.00           H  
ATOM    680  HG2 GLU A  49      18.952 -12.192  17.466  1.00  0.00           H  
ATOM    681  HG3 GLU A  49      19.089 -11.224  18.920  1.00  0.00           H  
ATOM    682  N   SER A  50      19.124 -10.274  13.514  1.00  0.00           N  
ATOM    683  CA  SER A  50      18.183 -10.158  12.381  1.00  0.00           C  
ATOM    684  C   SER A  50      16.807  -9.619  12.829  1.00  0.00           C  
ATOM    685  O   SER A  50      16.065 -10.282  13.546  1.00  0.00           O  
ATOM    686  CB  SER A  50      17.998 -11.471  11.592  1.00  0.00           C  
ATOM    687  OG  SER A  50      17.186 -12.400  12.308  1.00  0.00           O  
ATOM    688  H   SER A  50      20.043  -9.927  13.343  1.00  0.00           H
[truncated: 16,805,131 more chars]
